# Supplementary material for: Low extracellular pH protects cancer cells from ammonia toxicity
Source: Cell Death Discov. 2025 Apr 3;11:137. doi: 10.1038/s41420-025-02440-w (PMC11968834; doi:10.1038/s41420-025-02440-w)
Supplement: Supplementary file 11 — Dataset 1 [file 41420_2025_2440_MOESM11_ESM.xls]

## Sheet: (A) Main results
Significant	"-LOG(P-@value)"	Difference	Protein IDs	Majority protein IDs	Gene names	id	Peptides	Razor + unique peptides	Unique peptides	Sequence coverage [%]	Unique + razor sequence coverage [%]	Unique sequence coverage [%]	Mol. weight [kDa]	Q-value	Score	Intensity	MS/MS count	Unique peptides TMT	Razor + unique peptides TMT	C1	N1	C2	N2	C3	N3	Protein names
+	3.6378	3.118	Q9Y287	Q9Y287	ITM2B	5820	6	6	6	37.6	37.6	37.6	30.338	0	41.064	255520000	7	6	6	16.4151	19.257	15.6702	19.0613	15.8074	18.9284	Integral membrane protein 2B;BRI2, membrane form;BRI2 intracellular domain;BRI2C, soluble form;Bri23 peptide
+	4.25742	3.02774	Q9BXS4	Q9BXS4	TMEM59	4784	4	4	4	19.8	19.8	19.8	36.223	0	57.226	163870000	4	4	4	16.4753	19.2723	16.1276	19.1512	15.914	19.1766	Transmembrane protein 59
	0.985648	2.81327	Q15012	Q15012	LAPTM4A	2729	1	1	1	11.6	11.6	11.6	26.8	0.0035836	8.6492	8509500	1	1	1	13.3814	13.748	9.01798	13.4895	9.872	13.4737	Lysosomal-associated transmembrane protein 4A
+	3.79015	2.77218	Q96QD8	Q96QD8	SLC38A2	4445	5	5	5	17.6	17.6	17.6	56.025	0	49.539	411390000	6	5	5	17.7066	20.2073	17.1448	20.1254	17.1338	19.969	Sodium-coupled neutral amino acid transporter 2
+	2.63056	2.56072	P25208	P25208	NFYB	1348	1	1	1	10.1	10.1	10.1	22.831	0.0036023	8.9858	3229100	1	1	1	10.9039	14.0255	10.8061	13.4598	10.8359	12.7427	Nuclear transcription factor Y subunit beta
+	3.07639	2.53589	Q13772	Q13772	NCOA4	2595	5	5	5	12.7	12.7	12.7	69.725	0	41.704	73980000	5	5	5	14.9318	16.931	14.0476	17.0558	14.2072	16.8075	Nuclear receptor coactivator 4
+	1.91328	2.40066	Q969W9	Q969W9	PMEPA1	4135	1	1	1	8	8	8	31.608	0.00020747	15.68	56392000	1	1	1	12.9431	14.5646	11.0604	14.2521	11.9208	14.3095	Protein TMEPAI
+	3.77241	2.3207	P05067	P05067	APP	915	11	11	11	20.6	20.6	20.6	86.942	0	134.93	960960000	12	11	11	19.0782	21.1957	18.5364	21.1287	18.7301	20.9825	Amyloid beta A4 protein;N-APP;Soluble APP-alpha;Soluble APP-beta;C99;Beta-amyloid protein 42;Beta-amyloid protein 40;C83;P3(42);P3(40);C80;Gamma-secretase C-terminal fragment 59;Gamma-secretase C-terminal fragment 57;Gamma-secretase C-terminal fragment 50;C31
+	3.64915	2.2633	Q8NC42	Q8NC42	RNF149	3760	3	3	3	14	14	14	43.164	0	26.299	65955000	3	3	3	13.6579	16.0307	13.494	16.0982	14.0478	15.8607	E3 ubiquitin-protein ligase RNF149
+	4.18613	2.26065	Q9GZP1	Q9GZP1	NRSN2	4857	3	3	3	25	25	25	21.983	0	24.114	61602000	3	3	3	14.5964	16.6087	14.2137	16.699	14.5226	16.807	Neurensin-2
+	3.20908	2.21647	Q14596	Q14596	NBR1	2680	1	1	1	2	2	2	107.41	0.0051151	6.7115	10989000	1	1	1	12.219	14.5275	11.7858	14.4259	12.4807	14.1815	Next to BRCA1 gene 1 protein
+	4.00161	2.14948	Q9BT67	Q9BT67	NDFIP1	4664	4	4	3	26.7	26.7	19	24.899	0	26.708	178340000	3	3	3	16.1632	18.3532	15.9406	18.2332	15.9823	17.9482	NEDD4 family-interacting protein 1
+	2.81261	2.11826	Q13501	Q13501	SQSTM1	2551	15	15	15	60.2	60.2	60.2	47.687	0	177.29	6320700000	26	15	15	20.8417	23.0372	20.6239	22.8212	20.3091	22.2711	Sequestosome-1
+	3.94358	2.05676	O43291	O43291	SPINT2	374	5	5	5	20.2	20.2	20.2	28.228	0	69.313	1066300000	7	5	5	19.2776	21.2038	19.1201	21.2622	18.8959	20.9978	Kunitz-type protease inhibitor 2
+	5.14171	2.05171	P37173	P37173	TGFBR2	1564	4	4	4	6.7	6.7	6.7	64.567	0	24.917	108200000	5	4	4	15.9863	18.0652	15.9199	17.8803	15.8413	17.9571	TGF-beta receptor type-2
+	3.27386	2.04989	P04114	P04114	APOB	894	7	5	5	1.6	1.1	1.1	515.6	0	49.341	397790000	5	5	5	18.0346	19.7174	17.3414	19.7722	17.649	19.6851	Apolipoprotein B-100;Apolipoprotein B-48
+	1.14259	2.04354	Q9H0R6	Q9H0R6	QRSL1	4903	2	2	2	7.4	7.4	7.4	57.46	0.0011225	11.453	4530000	2	2	2	10.4991	14.1263	11.1226	11.3344	10.9079	13.1995	Glutamyl-tRNA(Gln) amidotransferase subunit A, mitochondrial
+	3.69867	2.01981	Q9NU53	Q9NU53	GINM1	5276	1	1	1	5.5	5.5	5.5	36.84	0.0034703	10.19	11750000	1	1	1	13.4798	15.2443	13.3332	15.2749	12.9636	15.3168	Glycoprotein integral membrane protein 1
+	5.10064	1.95956	P37268	P37268	FDFT1	1567	15	15	15	42.7	42.7	42.7	48.115	0	123.83	1769700000	16	15	15	19.687	21.5311	19.5073	21.534	19.4801	21.488	Squalene synthase
+	2.26511	1.93705	Q96FX8	Q96FX8	PERP	4292	2	2	2	21.8	21.8	21.8	21.386	0.00020194	14.149	73315000	2	2	2	15.0053	16.2174	14.793	16.7749	13.9762	16.5934	p53 apoptosis effector related to PMP-22
+	3.59951	1.9308	P10451	P10451	SPP1	1051	1	1	1	5.4	5.4	5.4	35.422	0.0022181	11.036	27936000	1	1	1	13.9837	15.9304	13.5861	15.7773	13.988	15.6425	Osteopontin
+	4.61796	1.78352	O00767	O00767	SCD	204	5	5	5	19.8	19.8	19.8	41.522	0	66.012	450180000	6	5	5	17.2174	19.1076	17.185	19.047	17.2516	18.85	Acyl-CoA desaturase
+	4.56829	1.76387	P60520	P60520	GABARAPL2	2022	4	4	4	35	35	35	13.667	0	24.451	221150000	4	4	4	18.1813	19.8732	17.9242	19.8492	18.0984	19.7731	Gamma-aminobutyric acid receptor-associated protein-like 2
+	3.78593	1.75617	Q86VP1	Q86VP1	TAX1BP1	3486	11	11	11	14.2	14.2	14.2	90.876	0	64.55	366470000	11	11	11	18.4021	20.111	18.0383	20.0391	18.3512	19.91	Tax1-binding protein 1
+	3.76316	1.73989	Q06481	Q06481	APLP2	2361	11	11	11	21.2	21.2	21.2	86.955	0	85.189	449340000	11	11	11	19.1115	20.6684	18.7441	20.7223	18.8246	20.5092	Amyloid-like protein 2
+	2.02956	1.67673	Q12983	Q12983	BNIP3	2462	1	1	1	6.2	6.2	6.2	21.541	0.0036397	9.8046	7569300	1	1	1	11.0528	12.1543	10.0619	11.9324	10.5959	12.6541	BCL2/adenovirus E1B 19 kDa protein-interacting protein 3
+	3.64889	1.66952	Q9NZV1	Q9NZV1	CRIM1	5463	9	9	9	13.4	13.4	13.4	113.74	0	86.517	226020000	9	9	9	16.2195	17.6846	16.1702	17.8609	15.841	17.6936	Cysteine-rich motor neuron 1 protein;Processed cysteine-rich motor neuron 1 protein
+	6.1504	1.62246	Q96A54	Q96A54	ADIPOR1	4148	1	1	1	4.5	4.5	4.5	42.615	0.0035657	8.3057	5674000	1	1	1	12.4953	14.0577	12.4266	14.1007	12.4943	14.1251	Adiponectin receptor protein 1
+	3.97807	1.6159	P36941	P36941	LTBR	1560	1	1	1	1.8	1.8	1.8	46.709	0.004953	6.7299	66997000	1	1	1	15.8365	17.5567	15.8811	17.573	16.1694	17.605	Tumor necrosis factor receptor superfamily member 3
+	3.96473	1.60843	Q7Z4F1	Q7Z4F1	LRP10	3407	3	3	3	5.6	5.6	5.6	76.193	0	29.499	74313000	3	3	3	15.0596	16.6636	14.8536	16.7027	15.1819	16.5541	Low-density lipoprotein receptor-related protein 10
+	3.11466	1.58434	Q9NY26	Q9NY26	SLC39A1	5408	1	1	1	3.7	3.7	3.7	34.249	0.0052649	6.6282	68760000	1	1	1	13.1609	14.594	12.8651	14.4549	12.6195	14.3496	Zinc transporter ZIP1
+	3.61738	1.51088	Q9NRX5	Q9NRX5	SERINC1	5244	5	5	5	12.6	12.6	12.6	50.494	0	64.909	220670000	5	5	5	17.1523	18.5275	16.7618	18.4493	17.0659	18.5359	Serine incorporator 1
+	4.15564	1.50121	P36894	P36894	BMPR1A	1558	1	1	1	3	3	3	60.197	0.0035404	7.9693	13896000	1	1	1	13.8622	15.1594	13.7002	15.3528	13.8397	15.3935	Bone morphogenetic protein receptor type-1A
+	3.19511	1.48088	Q99650	Q99650	OSMR	4543	1	1	1	1.7	1.7	1.7	110.51	0.003635	9.7565	33374000	1	1	1	12.4446	13.5547	12.1183	13.7388	11.9575	13.6694	Oncostatin-M-specific receptor subunit beta
+	2.61619	1.4698	O75581	O75581	LRP6	611	2	2	2	2.5	2.5	2.5	180.43	0.00020786	15.793	3541300	2	2	2	13.5394	14.5816	13.4038	14.9764	12.9373	14.732	Low-density lipoprotein receptor-related protein 6
+	4.92613	1.46899	Q01581;P54868	Q01581	HMGCS1	2291	17	17	17	44.4	44.4	44.4	57.293	0	175.46	4255700000	22	17	17	21.1336	22.5468	20.9734	22.4777	20.9927	22.4822	Hydroxymethylglutaryl-CoA synthase, cytoplasmic
+	3.73465	1.45388	P01130	P01130	LDLR	869	4	4	4	7.2	7.2	7.2	95.375	0	32.635	148160000	5	4	4	16.6237	18.2017	16.8101	18.129	16.5123	17.977	Low-density lipoprotein receptor
+	4.09672	1.42956	Q8WUM9	Q8WUM9	SLC20A1	3937	3	3	3	3.8	3.8	3.8	73.699	0	19.02	109880000	3	3	3	17.4999	18.8315	17.255	18.7331	17.2598	18.7387	Sodium-dependent phosphate transporter 1
+	3.88036	1.4257	Q08431	Q08431	MFGE8	2391	5	5	5	14	14	14	43.104	0	29.276	182230000	5	5	5	17.3841	18.6899	17.0805	18.7414	17.3407	18.6512	Lactadherin;Lactadherin short form;Medin
+	3.49213	1.35365	O60238	O60238	BNIP3L	464	1	1	1	6.8	6.8	6.8	23.93	0.0035862	8.6837	42753000	1	1	1	14.9226	16.172	14.8027	15.9875	14.6152	16.2419	BCL2/adenovirus E1B 19 kDa protein-interacting protein 3-like
+	4.06499	1.34101	P19438	P19438	TNFRSF1A	1242	9	9	9	25.7	25.7	25.7	50.494	0	79.156	485600000	10	9	9	17.9731	19.4181	17.9313	19.3868	18.1725	19.295	Tumor necrosis factor receptor superfamily member 1A;Tumor necrosis factor receptor superfamily member 1A, membrane form;Tumor necrosis factor-binding protein 1
+	2.57286	1.31405	Q86SJ2	Q86SJ2	AMIGO2	3443	4	4	4	11.1	11.1	11.1	57.933	0	26.932	142510000	6	4	4	17.4981	18.7918	17.2898	18.8474	17.1995	18.2904	Amphoterin-induced protein 2
+	3.63774	1.27779	P31431	P31431	SDC4	1468	2	2	2	11.6	11.6	11.6	21.641	0	17.355	82217000	2	2	2	15.8961	17.2455	15.7541	17.2046	15.9398	16.9732	Syndecan-4
+	3.12717	1.27696	Q14534	Q14534	SQLE	2673	9	9	9	19.3	19.3	19.3	63.922	0	66.488	766190000	10	9	9	18.8542	19.9847	18.5814	20.0054	18.4797	19.7561	Squalene monooxygenase
+	4.24939	1.26646	O00560	O00560	SDCBP	188	9	9	8	50.7	50.7	47.3	32.444	0	99.769	1385300000	12	8	8	20.3123	21.5199	20.1901	21.4285	20.0893	21.4426	Syntenin-1
+	3.92212	1.23189	Q8WTV0	Q8WTV0	SCARB1	3921	5	5	5	8.9	8.9	8.9	60.877	0	33.539	379680000	5	5	5	18.2697	19.4769	18.1027	19.3747	18.0696	19.286	Scavenger receptor class B member 1
+	3.38422	1.21752	Q13907;Q9BXS1	Q13907	IDI1	2606	9	9	9	60.4	60.4	60.4	26.319	0	67.538	1621300000	11	9	9	20.0011	21.3118	19.8104	21.0663	19.8999	20.9859	Isopentenyl-diphosphate Delta-isomerase 1
+	3.61401	1.21352	O14763	O14763	TNFRSF10B	240	3	3	3	9.3	9.3	9.3	47.878	0	18.429	64655000	3	3	3	14.9608	16.4239	15.1254	16.3001	15.2482	16.251	Tumor necrosis factor receptor superfamily member 10B
	0.402276	1.19596	P62834	P62834	RAP1A	2131	7	1	1	57.6	14.1	14.1	20.987	0.0035467	8.0585	8612100	1	1	1	13.0016	10.6982	10.6404	13.2868	10.6972	13.9422	Ras-related protein Rap-1A
+	3.26058	1.17337	Q8NC54	Q8NC54	KCT2	3763	1	1	1	4.9	4.9	4.9	29.234	0.0034904	7.3994	59772000	1	1	1	15.9994	17.0239	15.6645	16.878	15.6833	16.9656	Keratinocyte-associated transmembrane protein 2
+	3.24822	1.16828	P53801	P53801	PTTG1IP	1922	3	3	3	17.8	17.8	17.8	20.324	0	21.158	402290000	4	3	3	17.1281	18.3142	16.8392	18.1832	17.0759	18.0507	Pituitary tumor-transforming gene 1 protein-interacting protein
+	3.4619	1.16313	Q9BXB1	Q9BXB1	LGR4	4773	1	1	1	1.1	1.1	1.1	104.47	0.0035057	7.5313	21377000	1	1	1	14.2277	15.3701	14.4326	15.4688	14.0941	15.4048	Leucine-rich repeat-containing G-protein coupled receptor 4
+	3.50865	1.1622	Q9NV92	Q9NV92	NDFIP2	5305	1	1	1	3	3	3	36.389	0.0070305	6.3759	11822000	1	1	1	13.8861	14.8356	13.6595	14.93	13.5678	14.8345	NEDD4 family-interacting protein 2
+	3.17542	1.16063	Q9C0H2	Q9C0H2	TTYH3	4851	2	2	2	5.7	5.7	5.7	57.544	0	23.555	53774000	2	2	2	13.0521	14.382	12.9285	14.0129	13.1277	14.1952	Protein tweety homolog 3
+	2.26876	1.15594	P08962	P08962	CD63	1007	3	3	3	16	16	16	25.636	0	21.422	872050000	5	3	3	17.2967	18.4983	16.9075	17.8995	16.9849	18.2592	CD63 antigen
+	1.28358	1.14744	P16035	P16035	TIMP2	1168	2	2	2	14.5	14.5	14.5	24.399	0.0002002	13.762	22337000	2	2	2	14.0611	15.1191	12.9305	14.8751	14.1118	14.5515	Metalloproteinase inhibitor 2
	0.410172	1.13921	Q9Y4Y9	Q9Y4Y9	LSM5	5969	2	2	1	46.2	46.2	25.3	9.9374	0.0036179	9.3543	3505800	1	1	1	10.9756	14.5558	10.6758	11.0989	12.3916	11.8059	U6 snRNA-associated Sm-like protein LSm5
+	2.07967	1.10708	P11169;Q8TDB8	P11169;Q8TDB8	SLC2A3;SLC2A14	1070	1	1	1	1.8	1.8	1.8	53.924	0.0092562	6.1961	0	1	1	1	14.385	15.0979	13.6439	15.2982	14.1259	15.0799	Solute carrier family 2, facilitated glucose transporter member 3;Solute carrier family 2, facilitated glucose transporter member 14
+	2.78596	1.09633	Q9Y2G1	Q9Y2G1	MYRF	5834	2	2	2	2	2	2	124.4	0	19.089	30332000	2	2	2	15.7656	16.6903	15.309	16.6462	15.703	16.73	Myelin regulatory factor;Myelin regulatory factor, N-terminal;Myelin regulatory factor, C-terminal
+	2.93986	1.08417	Q96FL8	Q96FL8	SLC47A1	4283	2	2	2	4.2	4.2	4.2	61.921	0.00019444	12.801	43176000	2	2	2	14.9688	15.8949	14.7114	16.1006	14.7959	15.7331	Multidrug and toxin extrusion protein 1
	0.438486	1.08157	Q9Y426	Q9Y426	C2CD2	5933	1	1	1	2.3	2.3	2.3	75.532	0.0054219	6.5776	1422000	1	1	1	11.201	11.0811	12.9525	13.5833	10.8687	13.6025	C2 domain-containing protein 2
+	2.6859	1.07923	P04035	P04035	HMGCR	887	1	1	1	1.6	1.6	1.6	97.475	0.0036345	7.0914	4843800	1	1	1	13.2006	14.3533	13.0225	14.4272	13.4055	14.0858	3-hydroxy-3-methylglutaryl-coenzyme A reductase
+	3.27567	1.07642	Q6ZUX7	Q6ZUX7	LHFPL2	3316	1	1	1	3.9	3.9	3.9	24.486	0.0037997	7.0489	19011000	1	1	1	13.7326	15.0486	14.0073	14.9268	13.8184	14.8122	Lipoma HMGIC fusion partner-like 2 protein
+	3.04627	1.07	Q13137	Q13137	CALCOCO2	2485	15	15	15	42.4	42.4	42.4	52.253	0	98.426	768030000	16	15	15	19.2708	20.3294	19.0312	20.2363	19.0639	20.0102	Calcium-binding and coiled-coil domain-containing protein 2
+	3.38028	1.0518	P17302	P17302	GJA1	1199	4	4	4	17.3	17.3	17.3	43.008	0	54.847	161050000	4	4	4	17.449	18.3035	17.3439	18.3335	17.2189	18.5303	Gap junction alpha-1 protein
+	3.30401	1.04285	O95297	O95297	MPZL1	752	5	5	5	21.6	21.6	21.6	29.082	0	34.572	661700000	5	5	5	18.5149	19.5849	18.2823	19.4474	18.4333	19.3268	Myelin protein zero-like protein 1
+	2.5743	1.00485	Q9UBM7	Q9UBM7	DHCR7	5538	8	8	8	18.1	18.1	18.1	54.489	0	96.496	1493700000	9	8	8	19.5872	20.4521	19.0938	20.3043	19.422	20.3612	7-dehydrocholesterol reductase
+	4.37939	0.998601	Q7L8C5	Q7L8C5	SYT13	3368	2	2	2	6.3	6.3	6.3	46.884	0.00021	16.553	14280000	2	2	2	14.2329	15.3125	14.2922	15.1681	14.1884	15.2288	Synaptotagmin-13
+	1.69303	0.976826	Q9H2H9	Q9H2H9	SLC38A1	4939	4	4	4	7.4	7.4	7.4	54.047	0	26.571	307940000	5	4	4	18.6694	19.7736	18.6473	19.6921	18.2716	19.0532	Sodium-coupled neutral amino acid transporter 1
+	4.1231	0.964945	Q8NCM8	Q8NCM8	DYNC2H1	3771	2	2	2	0.7	0.7	0.7	492.62	0.0023945	10.884	33794000	2	2	2	15.3015	16.1828	15.2204	16.3257	15.2479	16.1562	Cytoplasmic dynein 2 heavy chain 1
+	4.26793	0.94439	O14786	O14786	NRP1	245	21	21	21	34.1	34.1	34.1	103.13	0	210.84	1459800000	25	21	21	20.2514	21.0918	20.1108	21.1702	20.1407	21.074	Neuropilin-1
+	3.56142	0.941057	Q15392	Q15392	DHCR24	2798	6	6	6	12	12	12	60.101	0	44.956	617670000	6	6	6	18.7646	19.8784	18.8067	19.6169	18.7997	19.699	Delta(24)-sterol reductase
+	3.17318	0.923452	Q03426	Q03426	MVK	2329	5	5	5	19.4	19.4	19.4	42.45	0	43.042	241430000	7	5	5	17.6115	18.369	17.2945	18.4161	17.4228	18.3141	Mevalonate kinase
+	1.84709	0.92148	Q8TCT7	Q8TCT7	SPPL2B	3877	1	1	1	2.7	2.7	2.7	64.643	0.0039614	6.9656	9581500	1	1	1	13.7609	14.6047	13.2601	14.114	13.2427	14.3094	Signal peptide peptidase-like 2B
	0.210989	0.921297	P61218	P61218	POLR2F	2052	1	1	1	15	15	15	14.478	0.0035486	8.073	13741000	2	1	1	14.0419	10.3053	10.7391	13.8419	11.3485	14.7462	DNA-directed RNA polymerases I, II, and III subunit RPABC2
+	3.42298	0.913133	Q9NR19	Q9NR19	ACSS2	5211	6	6	6	9.4	9.4	9.4	78.579	0	35.618	186750000	6	6	6	17.3636	18.2303	17.1722	18.1668	17.1732	18.0513	Acetyl-coenzyme A synthetase, cytoplasmic
+	2.83356	0.91005	P53602	P53602	MVD	1911	5	5	5	13.5	13.5	13.5	43.404	0	33.971	303630000	5	5	5	17.97	18.7757	17.5978	18.7386	17.8736	18.6573	Diphosphomevalonate decarboxylase
+	2.73108	0.904975	O43657	O43657	TSPAN6	412	3	3	3	11.8	11.8	11.8	27.563	0	28.131	305980000	3	3	3	17.3378	18.1187	16.93	18.017	17.2042	18.0511	Tetraspanin-6
+	3.1776	0.882365	P48449	P48449	LSS	1713	12	12	12	18.7	18.7	18.7	83.308	0	89.933	670660000	13	12	12	19.3592	20.1981	19.1258	20.1741	19.4299	20.1897	Lanosterol synthase
+	1.56798	0.876157	Q96DR4	Q96DR4	STARD4	4233	1	1	1	8.3	8.3	8.3	23.516	0.0034837	7.3249	3039700	1	1	1	11.392	12.5994	11.6834	12.8209	12.2045	12.4882	StAR-related lipid transfer protein 4
+	2.15224	0.870005	P09601	P09601	HMOX1	1024	6	6	5	32.6	32.6	26.4	32.818	0	47.169	728910000	7	5	5	19.1817	20.0687	18.9898	20.0947	18.9885	19.6067	Heme oxygenase 1
+	3.38402	0.847658	Q13641	Q13641	TPBG	2587	5	5	5	14.3	14.3	14.3	46.031	0	33.198	252570000	5	5	5	17.6638	18.5711	17.5876	18.3778	17.5206	18.366	Trophoblast glycoprotein
+	3.56255	0.843378	Q9H6X2	Q9H6X2	ANTXR1	5016	3	3	3	6.6	6.6	6.6	62.788	0	24.998	220090000	3	3	3	16.3903	17.158	16.4962	17.3156	16.3137	17.2567	Anthrax toxin receptor 1
+	3.97178	0.837891	Q13443	Q13443	ADAM9	2539	16	16	16	27.5	27.5	27.5	90.555	0	137.91	1566600000	19	16	16	20.3173	21.1799	20.2649	21.2082	20.3373	21.045	Disintegrin and metalloproteinase domain-containing protein 9
+	3.82243	0.832401	Q14693	Q14693	LPIN1	2694	4	4	4	7.3	7.3	7.3	98.663	0	29.178	76396000	5	4	4	17.0191	17.8319	17.0624	17.7728	16.8838	17.8579	Phosphatidate phosphatase LPIN1
	0.874693	0.829467	P57739	P57739	CLDN2	2004	1	1	1	6.5	6.5	6.5	24.548	0.0036127	9.2523	50596000	1	1	1	13.3309	15.0253	14.4564	14.2037	14.0804	15.1271	Claudin-2
+	1.74925	0.825318	Q13530	Q13530	SERINC3	2558	3	3	3	9.5	9.5	9.5	52.58	0	21.294	23218000	3	3	3	14.8462	15.8813	14.8184	15.8721	14.8526	15.2397	Serine incorporator 3
	0.904627	0.819138	P24390;P33947	P24390;P33947	KDELR1;KDELR2	1336	3	3	3	17.9	17.9	17.9	24.542	0	38.699	1923600000	3	3	3	18.9346	19.1049	19.2885	19.8701	18.1388	19.8443	ER lumen protein-retaining receptor 1;ER lumen protein-retaining receptor 2
	0.791365	0.814418	Q6P4F7	Q6P4F7	ARHGAP11A	3232	1	1	1	1	1	1	113.86	0.009109	6.216	0	1	1	1	12.4662	12.81	11.9515	12.6938	12.6654	14.0226	Rho GTPase-activating protein 11A
	1.14691	0.814176	Q9UGQ3	Q9UGQ3	SLC2A6	5584	2	2	2	5.5	5.5	5.5	54.539	0	17.324	36232000	2	2	2	13.153	14.6039	14.1775	14.595	14.1201	14.6942	Solute carrier family 2, facilitated glucose transporter member 6
+	2.02325	0.80774	Q24JP5	Q24JP5	TMEM132A	2920	1	1	1	1.9	1.9	1.9	110.11	0.0034662	7.1679	31264000	1	1	1	15.2022	15.729	14.7979	16.0709	15.2386	15.8621	Transmembrane protein 132A
	0.601792	0.806054	Q9BXJ8	Q9BXJ8	TMEM120A	4777	2	2	2	8.2	8.2	8.2	40.61	0.00019589	13.006	48406000	2	2	2	12.2991	14.0231	13.7199	14.2141	14.265	14.4651	Transmembrane protein 120A
+	3.45973	0.802395	P14324	P14324	FDPS	1133	10	10	10	25.3	25.3	25.3	48.275	0	110.47	3450100000	18	10	10	21.1734	21.8415	20.9799	21.8144	20.9509	21.8555	Farnesyl pyrophosphate synthase
+	1.94886	0.775684	O95625	O95625	ZBTB11	791	2	2	2	1.9	1.9	1.9	119.38	0.00019928	13.584	43873000	2	2	2	14.8831	15.4895	15.0512	15.8965	14.6506	15.5259	Zinc finger and BTB domain-containing protein 11
+	2.23493	0.774294	O43688	O43688	PPAP2C	423	2	2	2	7.6	7.6	7.6	32.573	0.00019186	12.263	150390000	2	2	2	16.7567	17.4504	16.3222	17.3483	16.7179	17.321	Lipid phosphate phosphohydrolase 2
+	2.54965	0.759987	P10321	P10321	HLA-C	1048	4	2	2	13.7	7.1	7.1	40.648	0	18.884	138810000	3	2	2	15.436	16.1946	15.1191	16.0018	15.3977	16.0363	HLA class I histocompatibility antigen, Cw-7 alpha chain
+	4.70777	0.751375	Q9NUM4	Q9NUM4	TMEM106B	5287	4	4	4	16.4	16.4	16.4	31.127	0	32.436	452270000	4	4	4	17.117	17.9044	17.1173	17.9149	17.1512	17.8202	Transmembrane protein 106B
+	3.87342	0.748842	Q9BWD1	Q9BWD1	ACAT2	4755	10	10	10	45.6	45.6	45.6	41.35	0	107.34	1413700000	14	10	10	20.049	20.7611	20.0501	20.7057	19.9138	20.7926	Acetyl-CoA acetyltransferase, cytosolic
	0.552238	0.74799	Q9ULT0	Q9ULT0	TTC7A	5724	2	2	2	2.8	2.8	2.8	96.184	0.00019736	13.259	15742000	2	2	2	12.7819	13.1454	11.6999	13.9791	13.5245	13.1258	Tetratricopeptide repeat protein 7A
	1.15876	0.743344	P02656	P02656	APOC3	875	1	1	1	16.2	16.2	16.2	10.852	0.0035727	8.4572	98653000	1	1	1	16.4383	16.6719	15.4158	16.7543	16.0947	16.7526	Apolipoprotein C-III
+	3.93179	0.742792	Q5ZPR3	Q5ZPR3	CD276	3131	1	1	1	4.9	4.9	4.9	57.235	0.00020925	16.285	30630000	2	1	1	13.879	14.726	13.9036	14.5701	13.949	14.6639	CD276 antigen
+	3.51555	0.741899	P40189	P40189	IL6ST	1588	1	1	1	1.7	1.7	1.7	103.54	0.0054201	6.5438	28052000	1	1	1	13.6682	14.4236	13.7843	14.5822	13.8083	14.4807	Interleukin-6 receptor subunit beta
+	1.43346	0.737082	O43169	O43169	CYB5B	364	5	5	5	59.3	59.3	59.3	16.694	0	273.58	4991400000	20	5	5	22.1239	22.4185	22.2073	22.8083	21.6343	22.95	Cytochrome b5 type B
	1.18249	0.728031	Q12791	Q12791	KCNMA1	2424	2	2	2	3	3	3	137.56	0.00019616	13.036	28586000	2	2	2	15.2206	15.5638	15.3991	15.9801	14.5356	15.7956	Calcium-activated potassium channel subunit alpha-1
+	3.01082	0.727755	O75882	O75882	ATRN	648	4	4	4	3.7	3.7	3.7	158.54	0	27.85	132060000	4	4	4	16.4451	17.1475	16.2633	16.9415	16.3143	17.117	Attractin
	0.307466	0.720063	Q9BTC8	Q9BTC8	MTA3	4668	3	1	1	7.6	3.4	3.4	67.503	0.0035125	7.6107	4333800	1	1	1	10.7745	10.929	11.3127	13.652	11.0677	10.734	Metastasis-associated protein MTA3
	0.247133	0.718529	Q96NL8	Q96NL8	C8orf37	4419	1	1	1	6.8	6.8	6.8	23.38	0.0035026	7.5063	1484400	1	1	1	13.1783	11.6854	10.927	11.3066	10.7241	13.993	Protein C8orf37
+	1.47759	0.717992	Q969X1	Q969X1	TMBIM1	4136	1	1	1	4.5	4.5	4.5	34.607	0.00020912	16.249	72991000	2	1	1	13.4298	14.5596	13.4346	14.1794	14.0179	14.2973	Protein lifeguard 3
+	3.63826	0.711876	Q9NUN5	Q9NUN5	LMBRD1	5288	2	2	2	4.6	4.6	4.6	61.388	0	19.06	54217000	2	2	2	15.9062	16.6719	15.8184	16.5609	15.8718	16.4993	Probable lysosomal cobalamin transporter
	1.20244	0.704583	O14944	O14944	EREG	264	2	2	2	13.6	13.6	13.6	19.044	0.00019212	12.299	87123000	2	2	2	15.7851	16.9894	15.6835	16.5596	16.3589	16.3922	Proepiregulin;Epiregulin
+	2.64577	0.702239	P31641;P48029;Q01959;P23975;P48066;Q9NSD5;P48065	P31641	SLC6A6	1470	5	5	5	9.7	9.7	9.7	69.829	0	31.279	250000000	5	5	5	17.4712	18.2928	17.4621	18.235	17.4528	17.9651	Sodium- and chloride-dependent taurine transporter
+	2.08091	0.693019	Q7Z5G4;Q2TAP0	Q7Z5G4	GOLGA7	3418	4	4	4	24.1	24.1	24.1	15.824	0	23.437	151270000	4	4	4	17.4899	17.9904	17.5512	18.3138	17.2222	18.0381	Golgin subfamily A member 7
+	2.41174	0.689785	Q8NG11	Q8NG11	TSPAN14	3819	5	5	5	19.6	19.6	19.6	30.69	0	45.14	195840000	6	5	5	17.6673	18.1327	17.396	18.3759	17.496	18.1201	Tetraspanin-14
+	3.03369	0.685807	P52756	P52756	RBM5	1888	1	1	1	1.5	1.5	1.5	92.153	0.0035367	7.8993	13628000	1	1	1	12.2073	12.8814	12.3339	13.0796	12.38	13.0176	RNA-binding protein 5
+	3.00623	0.682924	P04439;P01893	P04439;P01893	HLA-A;HLA-H	903	6	6	3	23	23	12.9	40.84	0	59.395	911460000	8	3	6	19.5007	20.2832	19.3973	20.0962	19.4769	20.0442	HLA class I histocompatibility antigen, A-3 alpha chain;Putative HLA class I histocompatibility antigen, alpha chain H
+	4.30283	0.678965	Q658P3	Q658P3	STEAP3	3138	4	4	4	10.2	10.2	10.2	54.6	0	25.539	202430000	5	4	4	18.0079	18.6776	17.9346	18.6033	17.9149	18.6135	Metalloreductase STEAP3
+	2.71473	0.678453	O15243	O15243	LEPROT	315	2	2	2	16.8	16.8	16.8	14.254	0.00019826	13.426	29902000	2	2	2	14.5568	15.307	14.3824	15.1918	14.618	15.0938	Leptin receptor gene-related protein
+	2.51725	0.677243	Q6P1K1	Q6P1K1	SLC48A1	3214	1	1	1	8.2	8.2	8.2	16.419	0.0035342	7.8652	33301000	2	1	1	14.1066	14.7225	13.8539	14.7222	13.948	14.4955	Heme transporter HRG1
+	2.59671	0.676161	P55085	P55085	F2RL1	1961	2	2	2	4.8	4.8	4.8	44.126	0	32.417	35595000	2	2	2	15.16	15.7141	14.8709	15.5734	14.9062	15.6781	Proteinase-activated receptor 2;Proteinase-activated receptor 2, alternate cleaved 1;Proteinase-activated receptor 2, alternate cleaved 2
+	1.97278	0.675332	Q9HAB3;Q9NWF4	Q9HAB3;Q9NWF4	SLC52A2;SLC52A1	5081	1	1	1	2.7	2.7	2.7	45.777	0.0034874	7.3584	33225000	1	1	1	14.9022	15.299	14.9893	15.6189	14.7103	15.7099	Solute carrier family 52, riboflavin transporter, member 2;Solute carrier family 52, riboflavin transporter, member 1
+	2.81394	0.671886	P60033	P60033	CD81	2015	5	5	5	31.4	31.4	31.4	25.809	0	84.338	1774500000	7	5	5	19.9948	20.6807	19.8071	20.529	19.8482	20.456	CD81 antigen
+	1.94267	0.669864	Q15125	Q15125	EBP	2763	2	2	1	11.3	11.3	4.3	26.352	0.00021195	17.159	350220000	1	1	1	17.7398	18.2234	17.8	18.4049	17.3499	18.271	3-beta-hydroxysteroid-Delta(8),Delta(7)-isomerase
	1.1093	0.665495	Q14849	Q14849	STARD3	2711	1	1	1	2.2	2.2	2.2	50.501	0.0049463	6.7157	13193000	1	1	1	12.346	13.6829	12.9726	12.9389	12.5844	13.2778	StAR-related lipid transfer protein 3
+	3.01903	0.660362	O43570	O43570	CA12	405	7	7	7	27.7	27.7	27.7	39.45	0	62.986	2141400000	13	7	7	19.677	20.3564	19.485	20.2151	19.6591	20.2307	Carbonic anhydrase 12
+	2.93983	0.654941	Q8IV08	Q8IV08	PLD3	3543	9	9	9	24.7	24.7	24.7	54.705	0	69.987	935690000	12	9	9	19.4198	20.1706	19.3673	20.1129	19.455	19.9235	Phospholipase D3
	0.964751	0.649202	Q86UU1	Q86UU1	PHLDB1	3471	2	2	2	1.4	1.4	1.4	151.16	0.00019857	13.467	114220000	2	2	2	16.5824	17.3239	16.4335	17.3814	16.2084	16.4666	Pleckstrin homology-like domain family B member 1
+	2.56128	0.647097	P52803	P52803	EFNA5	1892	1	1	1	8.8	8.8	8.8	26.297	0.00021101	16.827	24054000	2	1	1	14.6784	15.2329	14.7582	15.2917	14.4379	15.2911	Ephrin-A5
+	2.89965	0.645555	P98155	P98155	VLDLR	2255	5	5	5	8.2	8.2	8.2	96.098	0	40.289	74886000	6	5	5	16.5782	17.1401	16.4917	17.2966	16.4762	17.0461	Very low-density lipoprotein receptor
+	3.56023	0.644795	P23458	P23458	JAK1	1323	14	14	14	16.3	16.3	16.3	133.28	0	99.705	136980000	15	14	14	18.3704	19.0441	18.2687	18.9944	18.3648	18.8998	Tyrosine-protein kinase JAK1
+	2.70214	0.644599	O60462	O60462	NRP2	486	6	6	6	7.5	7.5	7.5	104.83	0	47.819	257400000	7	6	6	17.2985	17.8596	17.2136	17.8785	17.3851	18.0928	Neuropilin-2
	1.20652	0.630941	P56749	P56749	CLDN12	1994	1	1	1	6.1	6.1	6.1	27.11	0.0035131	7.6132	9779900	1	1	1	12.6171	13.2639	12.1444	13.1504	12.3621	12.6022	Claudin-12
+	2.31988	0.627134	P61769	P61769	B2M	2072	3	3	3	35.3	35.3	35.3	13.714	0	30.892	1663500000	5	3	3	20.2382	20.7948	20.3056	20.8143	19.9479	20.7641	Beta-2-microglobulin;Beta-2-microglobulin form pI 5.3
+	2.17538	0.625602	P23468;Q13332	P23468;Q13332	PTPRD;PTPRS	1324	4	2	2	2.8	1.7	1.7	214.76	0.00020117	13.961	35391000	2	2	2	15.1258	15.7823	14.9046	15.7629	15.1208	15.4828	Receptor-type tyrosine-protein phosphatase delta;Receptor-type tyrosine-protein phosphatase S
+	2.63324	0.625379	Q16850	Q16850	CYP51A1	2908	8	8	8	19.3	19.3	19.3	57.278	0	87.16	862410000	8	8	8	19.4281	20.1766	19.4134	20.0964	19.4289	19.8736	Lanosterol 14-alpha demethylase
+	1.47983	0.622634	Q9ULG6	Q9ULG6	CCPG1	5712	1	1	1	1.5	1.5	1.5	87.339	0.0034783	7.2597	13425000	1	1	1	12.971	13.9937	13.156	13.7681	13.1237	13.3567	Cell cycle progression protein 1
+	1.91756	0.61721	Q9P0T7	Q9P0T7	TMEM9	5485	1	1	1	15.3	15.3	15.3	20.574	0.0035868	8.6839	18084000	1	1	1	12.8027	13.7772	13.0074	13.5712	13.215	13.5285	Transmembrane protein 9
+	2.62831	0.616895	O60291	O60291	MGRN1	470	3	3	3	10.1	10.1	10.1	60.752	0	19.919	97475000	3	3	3	16.3238	16.8337	16.2022	16.9089	16.0814	16.7155	E3 ubiquitin-protein ligase MGRN1
+	2.30148	0.615467	P11717	P11717	IGF2R	1087	45	45	45	24.7	24.7	24.7	274.37	0	323.31	2016400000	48	45	45	20.69	21.4555	20.6556	21.2519	20.6014	21.086	Cation-independent mannose-6-phosphate receptor
	1.28113	0.614263	Q9BX70	Q9BX70	BTBD2	4770	2	2	2	6.3	6.3	6.3	55.931	0	17.381	31041000	2	2	2	14.9103	14.9357	14.5174	15.2359	14.2892	15.3881	BTB/POZ domain-containing protein 2
+	2.52437	0.601554	P17693	P17693	HLA-G	1207	2	1	1	6.8	3	3	38.224	0.0039655	6.9937	432560000	1	1	1	18.2207	18.8876	18.4213	18.7728	18.1772	18.9635	HLA class I histocompatibility antigen, alpha chain G
+	3.10465	0.601369	Q14332	Q14332	FZD2	2659	3	3	3	7.4	7.4	7.4	63.553	0	23.474	122070000	3	3	3	16.2488	16.6994	16.0499	16.7842	16.0954	16.7146	Frizzled-2
+	3.94196	0.601308	P49327	P49327	FASN	1740	97	97	97	51.1	51.1	51.1	273.42	0	323.31	42524000000	140	97	97	24.3821	25.0007	24.3033	24.8867	24.3449	24.9468	Fatty acid synthase;[Acyl-carrier-protein] S-acetyltransferase;[Acyl-carrier-protein] S-malonyltransferase;3-oxoacyl-[acyl-carrier-protein] synthase;3-oxoacyl-[acyl-carrier-protein] reductase;3-hydroxyacyl-[acyl-carrier-protein] dehydratase;Enoyl-[acyl-carrier-protein] reductase;Oleoyl-[acyl-carrier-protein] hydrolase
+	1.9479	0.600465	Q96AQ6	Q96AQ6	PBXIP1	4159	5	5	5	8.3	8.3	8.3	80.642	0	39.31	164660000	5	5	5	17.3184	17.8615	17.1305	17.7309	16.9353	17.5932	Pre-B-cell leukemia transcription factor-interacting protein 1
	0.892354	0.598968	Q9NRY6	Q9NRY6	PLSCR3	5248	1	1	1	6.8	6.8	6.8	31.648	0.00019342	12.528	16665000	2	1	1	11.6971	11.935	11.6993	12.8787	12.1448	12.5244	Phospholipid scramblase 3
+	2.08156	0.59645	Q9BRX8	Q9BRX8	FAM213A	4639	5	5	5	24.5	24.5	24.5	25.764	0	46.853	410110000	8	5	5	19.433	19.9953	19.1231	19.9591	19.5191	19.91	Redox-regulatory protein FAM213A
+	2.73077	0.589502	Q9BTU6	Q9BTU6	PI4K2A	4678	11	11	11	29.6	29.6	29.6	54.022	0	81.377	328480000	11	11	11	18.5028	19.1717	18.4776	19.1134	18.4472	18.9111	Phosphatidylinositol 4-kinase type 2-alpha
+	2.39604	0.585965	Q16625	Q16625	OCLN	2882	3	3	3	9.2	9.2	9.2	59.143	0	23.628	144290000	4	3	3	17.0609	17.6359	16.9168	17.5436	16.8317	17.3878	Occludin
+	1.47536	0.585407	Q9UPY5	Q9UPY5	SLC7A11	5788	5	5	5	10.2	10.2	10.2	55.422	0	29.851	581880000	6	5	5	18.6031	19.2498	18.439	19.2752	18.4597	18.7332	Cystine/glutamate transporter
+	3.95453	0.583647	P27105	P27105	STOM	1379	9	9	9	42	42	42	31.73	0	123.22	831040000	12	9	9	19.5724	20.1814	19.5012	20.0828	19.5254	20.0858	Erythrocyte band 7 integral membrane protein
	0.259111	0.579225	Q8WVS4	Q8WVS4	WDR60	3958	1	1	1	2.3	2.3	2.3	122.57	0.0036166	9.3336	3648400	2	1	1	11.9904	11.3413	11.0153	13.6301	11.1718	10.9438	WD repeat-containing protein 60
	1.4048	0.577676	P78330	P78330	PSPH	2194	7	7	7	32.4	32.4	32.4	25.007	0	58.537	983190000	9	7	7	20.4269	20.9958	20.3018	20.9556	20.0196	20.5299	Phosphoserine phosphatase
+	1.86127	0.57721	P62745	P62745	RHOB	2124	2	1	1	14.3	5.6	5.6	22.123	0.0063823	6.4312	24537000	1	1	1	16.1555	16.5446	15.7713	16.6923	15.9904	16.4119	Rho-related GTP-binding protein RhoB
+	2.0036	0.576811	O14817	O14817	TSPAN4	248	1	1	1	3.4	3.4	3.4	26.118	0.0081436	6.2712	168680000	2	1	1	16.8506	17.4022	16.5098	17.2582	16.873	17.3035	Tetraspanin-4
	1.03617	0.576324	Q15528	Q15528	MED22	2815	1	1	1	9	9	9	22.22	0.0035562	8.1848	22080000	1	1	1	12.3976	13.2983	12.0715	12.946	12.6505	12.6043	Mediator of RNA polymerase II transcription subunit 22
	0.72693	0.573958	Q14517	Q14517	FAT1	2670	7	7	7	2	2	2	506.27	0	46.202	206490000	8	7	7	17.67	18.4566	18.4347	19.0559	18.69	19.004	Protocadherin Fat 1;Protocadherin Fat 1, nuclear form
+	2.26672	0.571382	P00749	P00749	PLAU	862	4	4	4	12.8	12.8	12.8	48.523	0	27.657	66003000	4	4	4	16.2571	16.8187	15.9955	16.6608	16.2893	16.7766	Urokinase-type plasminogen activator;Urokinase-type plasminogen activator long chain A;Urokinase-type plasminogen activator short chain A;Urokinase-type plasminogen activator chain B
+	3.28617	0.57022	Q9Y6M7;Q6U841;Q2Y0W8	Q9Y6M7	SLC4A7	6062	10	10	10	11.3	11.3	11.3	136.04	0	71.828	496930000	11	10	10	18.8457	19.342	18.7069	19.3628	18.7041	19.2626	Sodium bicarbonate cotransporter 3
+	2.38746	0.565098	O95807	O95807	TMEM50A	811	2	2	1	11.5	11.5	6.4	17.4	0.0025764	10.864	26057000	1	1	1	14.9515	15.3359	14.7592	15.4477	14.6684	15.2909	Transmembrane protein 50A
+	2.54258	0.562742	P48509	P48509	CD151	1717	4	4	4	13.8	13.8	13.8	28.295	0	26.449	1963500000	5	4	4	19.7642	20.2328	19.4907	20.1988	19.6055	20.1171	CD151 antigen
+	1.89618	0.556592	Q9NPA3	Q9NPA3	MID1IP1	5160	2	2	2	19.1	19.1	19.1	20.201	0.00020627	15.321	88883000	2	2	2	16.2376	16.86	16.0196	16.7558	16.1719	16.4831	Mid1-interacting protein 1
	0.53389	0.554779	Q5T0D9	Q5T0D9	TPRG1L	3068	1	1	1	11	11	11	30.211	0.0025731	10.828	11534000	1	1	1	11.7337	11.1989	10.2528	11.6758	10.7332	11.5093	Tumor protein p63-regulated gene 1-like protein
	1.16329	0.552603	Q9UKR5	Q9UKR5	C14orf1	5683	1	1	1	6.4	6.4	6.4	15.864	0.0041195	6.8619	124340000	1	1	1	17.1677	17.1735	16.4698	17.4912	16.7361	17.3667	Probable ergosterol biosynthetic protein 28
+	1.74934	0.552535	Q15758	Q15758	SLC1A5	2844	12	12	12	30.9	30.9	30.9	56.598	0	143.07	5173300000	22	12	12	21.5589	22.0609	21.2552	22.1055	21.4458	21.7513	Neutral amino acid transporter B(0)
	0.271447	0.550468	Q9NQA3	Q9NQA3	WASH6P	5187	5	1	1	15	3.8	3.8	47.989	0.0035014	7.494	8812400	1	1	1	11.4081	11.0624	11.1053	11.2123	11.6369	13.5271	WAS protein family homolog 6
+	1.79522	0.547745	Q9NP84	Q9NP84	TNFRSF12A	5156	3	3	3	37.2	37.2	37.2	13.911	0	24.019	170120000	3	3	3	16.6224	17.0367	16.7654	17.2929	16.3825	17.0839	Tumor necrosis factor receptor superfamily member 12A
+	3.06337	0.546261	O60353	O60353	FZD6	482	3	3	3	5.2	5.2	5.2	79.291	0	27.394	45090000	3	3	3	15.0313	15.7105	15.0699	15.6421	15.1536	15.5409	Frizzled-6
+	1.92333	0.545314	Q3KQV9	Q3KQV9	UAP1L1	2949	3	3	3	5.9	5.9	5.9	57.03	0	18.29	47806000	4	3	3	16.7009	17.4632	16.6944	17.3657	16.942	17.1443	UDP-N-acetylhexosamine pyrophosphorylase-like protein 1
+	3.1662	0.54504	Q96J84	Q96J84	KIRREL	4360	4	4	4	6.7	6.7	6.7	83.535	0	35.625	93814000	4	4	4	16.1808	16.7142	16.1924	16.6517	16.0246	16.6669	Kin of IRRE-like protein 1
+	2.41331	0.542826	Q96CE8	Q96CE8	TM4SF18	4202	2	2	2	14.9	14.9	14.9	22.277	0.00057361	12.18	18170000	3	2	2	13.6357	14.3319	13.6949	14.1198	13.8254	14.3328	Transmembrane 4 L6 family member 18
+	1.66806	0.542681	Q9BPW8	Q9BPW8	NIPSNAP1	4580	8	8	7	39.8	39.8	37.3	33.31	0	79.553	1079900000	9	7	8	19.2741	19.5215	19.3263	19.8375	19.0426	19.9119	Protein NipSnap homolog 1
+	3.38244	0.541184	O14832	O14832	PHYH	251	2	2	2	5.9	5.9	5.9	38.538	0.00020072	13.872	53866000	2	2	2	15.4486	15.9536	15.3165	15.9149	15.3357	15.8559	Phytanoyl-CoA dioxygenase, peroxisomal
+	1.56504	0.536462	P39060	P39060	COL18A1	1580	2	2	2	1.8	1.8	1.8	178.19	0	19.517	45156000	2	2	2	15.7617	16.5392	15.9588	16.4446	16.2743	16.6203	Collagen alpha-1(XVIII) chain;Endostatin
+	1.83621	0.535753	Q86WC4	Q86WC4	OSTM1	3501	2	2	2	8.4	8.4	8.4	37.256	0	17.694	53017000	2	2	2	15.9077	16.2099	15.58	16.3446	15.5703	16.1107	Osteopetrosis-associated transmembrane protein 1
	0.297256	0.535396	Q14766	Q14766	LTBP1	2704	1	1	1	1	1	1	186.79	0.0002058	15.165	0	1	1	1	14.1729	13.2771	11.893	13.51	12.1671	13.052	Latent-transforming growth factor beta-binding protein 1
	0.896266	0.532913	Q9BZ76;Q96NU0	Q9BZ76;Q96NU0	CNTNAP3;CNTNAP3B	4421	1	1	1	0.9	0.9	0.9	140.69	0.0054155	6.536	31876000	1	1	1	14.2941	15.1308	13.9826	14.784	14.2842	14.2449	Contactin-associated protein-like 3;Contactin-associated protein-like 3B
+	4.71107	0.530452	Q14118	Q14118	DAG1	2620	8	8	8	11.2	11.2	11.2	97.44	0	151.45	686360000	9	8	8	19.1377	19.6922	19.1172	19.6328	19.1067	19.6279	Dystroglycan;Alpha-dystroglycan;Beta-dystroglycan
	1.44127	0.527392	O14734	O14734	ACOT8	234	2	2	2	11	11	11	35.914	0	19.413	19719000	2	2	2	13.6648	13.8486	13.5052	14.0351	13.5345	14.403	Acyl-coenzyme A thioesterase 8
+	2.87545	0.525897	Q9HB90;Q9NQL2	Q9HB90;Q9NQL2	RRAGC;RRAGD	5098	6	6	6	15.8	15.8	15.8	44.223	0	35.337	103760000	7	6	6	18.1386	18.7469	18.1536	18.7386	18.1622	18.5465	Ras-related GTP-binding protein C;Ras-related GTP-binding protein D
	0.766509	0.525262	Q96A26	Q96A26	FAM162A	4143	3	3	3	25.3	25.3	25.3	17.342	0	24.625	233730000	3	3	3	18.6026	18.4985	18.6812	19.1013	18.016	19.2758	Protein FAM162A
	1.37736	0.522291	Q9Y4D7	Q9Y4D7	PLXND1	5948	1	1	1	0.8	0.8	0.8	212	0.0035106	7.6012	4285800	1	1	1	13.0712	13.6008	13.1809	13.2822	12.8623	13.7983	Plexin-D1
	0.242654	0.52207	Q9Y6N8;P55285	Q9Y6N8;P55285	CDH10;CDH6	1969	1	1	1	3.2	3.2	3.2	88.45	0.0035149	7.6309	4661500	2	1	1	11.8554	11.0622	11.5228	12.2963	12.304	13.8898	Cadherin-10;Cadherin-6
+	2.10574	0.521843	Q04721;P46531;Q9UM47	Q04721;P46531;Q9UM47	NOTCH2;NOTCH1;NOTCH3	2337	2	2	2	1.3	1.3	1.3	265.4	0.00019865	13.484	9149200	2	2	2	14.5272	15.0839	14.5905	15.0393	14.3129	14.8729	Neurogenic locus notch homolog protein 2;Notch 2 extracellular truncation;Notch 2 intracellular domain;Neurogenic locus notch homolog protein 1;Notch 1 extracellular truncation;Notch 1 intracellular domain;Neurogenic locus notch homolog protein 3;Notch 3 extracellular truncation;Notch 3 intracellular domain
	0.863003	0.51926	Q9NW97	Q9NW97	TMEM51	5348	1	1	1	5.1	5.1	5.1	27.759	0.0067058	6.403	33821000	2	1	1	14.6135	14.8679	14.5572	14.9842	13.7937	14.6702	Transmembrane protein 51
+	1.96883	0.518971	O00220	O00220	TNFRSF10A	145	2	2	2	5.6	5.6	5.6	50.089	0.0014898	11.254	27664000	2	2	2	15.7199	16.014	15.4115	16.2352	15.6702	16.1093	Tumor necrosis factor receptor superfamily member 10A
+	2.31375	0.511279	O95562	O95562	SFT2D2	785	2	2	2	16.9	16.9	16.9	17.779	0	17.55	417490000	2	2	2	16.9207	17.5136	16.8768	17.5555	17.0603	17.3225	Vesicle transport protein SFT2B
+	2.76589	0.509024	Q15738	Q15738	NSDHL	2840	13	13	13	45.3	45.3	45.3	41.9	0	117.45	1587000000	14	13	13	20.295	20.7441	20.1017	20.6699	20.1284	20.6383	Sterol-4-alpha-carboxylate 3-dehydrogenase, decarboxylating
+	3.92459	0.506388	Q9NX18	Q9NX18	SDHAF2	5373	4	4	4	30.7	30.7	30.7	19.599	0	25.729	67542000	4	4	4	16.0186	16.4502	15.9138	16.4557	15.9514	16.4971	Succinate dehydrogenase assembly factor 2, mitochondrial
	1.48011	0.505528	Q15043	Q15043	SLC39A14	2745	4	4	4	13	13	13	54.212	0	45.439	275680000	4	4	4	18.3271	19.0884	18.2235	18.8605	18.4956	18.6139	Zinc transporter ZIP14
+	2.01323	0.504208	Q29983	Q29983	MICA	2922	2	2	2	9.4	9.4	9.4	42.915	0	17.627	134040000	2	2	2	16.2048	16.5303	16.1111	16.7082	16.2772	16.8673	MHC class I polypeptide-related sequence A
+	2.23849	0.502965	Q8IZV5	Q8IZV5	RDH10	3634	2	2	2	6.7	6.7	6.7	38.087	0.0014875	11.204	31887000	2	2	2	15.7197	16.1647	15.6079	16.0635	15.428	16.0363	Retinol dehydrogenase 10
	0.75203	0.502464	Q9NS93	Q9NS93	TM7SF3	5256	1	1	1	2.8	2.8	2.8	64.166	0.00038329	12.245	0	1	1	1	14.1419	14.2555	13.2151	13.8503	13.4281	14.1867	Transmembrane 7 superfamily member 3
	1.10978	0.501399	Q9UHG2	Q9UHG2	PCSK1N	5604	1	1	1	4.6	4.6	4.6	27.372	0.0035549	8.1671	2578600	1	1	1	11.6632	12.1555	11.2379	12.1544	11.9613	12.0567	ProSAAS;KEP;Big SAAS;Little SAAS;Big PEN-LEN;PEN;Little LEN;Big LEN
+	2.20462	0.497012	P11166	P11166	SLC2A1	1069	6	6	6	13	13	13	54.083	0	47.338	2544500000	7	6	6	19.1705	19.5796	18.9458	19.4644	18.8912	19.4545	Solute carrier family 2, facilitated glucose transporter member 1
	0.819655	0.49092	O95832	O95832	CLDN1	819	2	2	2	14.7	14.7	14.7	22.744	0	28.797	68918000	2	2	2	15.0824	15.7631	15.8901	15.9803	15.0853	15.7872	Claudin-1
	0.586315	0.490626	Q9NXK6	Q9NXK6	PAQR5	5395	1	1	1	5.8	5.8	5.8	38.013	0.0035524	8.1635	8577500	1	1	1	11.1932	12.0102	12.3318	12.1183	11.2407	12.109	Membrane progestin receptor gamma
+	2.49147	0.487389	Q86SQ4	Q86SQ4	GPR126	3445	3	3	3	2.9	2.9	2.9	136.69	0	17.322	97378000	3	3	3	16.6798	17.179	16.4803	17.0562	16.6307	17.0177	G-protein coupled receptor 126
+	1.66826	0.484237	P04626	P04626	ERBB2	904	2	1	1	1.7	0.7	0.7	137.91	0.0063844	6.4345	15209000	1	1	1	13.3469	13.975	13.2646	13.7776	13.2239	13.5356	Receptor tyrosine-protein kinase erbB-2
	0.505958	0.483438	Q96DB9	Q96DB9	FXYD5	4225	1	1	1	7.9	7.9	7.9	19.472	0.0035984	8.9344	32773000	1	1	1	15.0041	14.7149	15.1182	15.5174	14.0617	15.4019	FXYD domain-containing ion transport regulator 5
+	2.97314	0.482951	O95395	O95395	GCNT3	769	5	5	5	14.6	14.6	14.6	50.863	0	34.554	131510000	5	5	5	17.6034	18.1195	17.5444	18.1072	17.5806	17.9506	Beta-1,3-galactosyl-O-glycosyl-glycoprotein beta-1,6-N-acetylglucosaminyltransferase 3
+	3.63682	0.478465	Q96A29	Q96A29	SLC35C1	4144	2	2	2	6.9	6.9	6.9	39.808	0.00020425	14.83	29911000	2	2	2	15.9208	16.3449	15.9398	16.4492	15.868	16.3699	GDP-fucose transporter 1
+	2.9534	0.477371	Q13286	Q13286	CLN3	2509	1	1	1	2.7	2.7	2.7	47.622	0.0091045	6.2024	28662000	1	1	1	14.9566	15.5605	14.9565	15.4071	15.0174	15.3949	Battenin
	0.45979	0.474039	Q96ED9	Q96ED9	HOOK2	4247	1	1	1	2.4	2.4	2.4	83.206	0.0034704	7.2012	1939900	1	1	1	11.3861	11.2823	10.7601	11.0073	11.0629	12.3417	Protein Hook homolog 2
+	1.93276	0.470874	P51798	P51798	CLCN7	1857	4	4	4	6	6	6	88.678	0	29.835	210600000	4	4	4	18.1456	18.6006	18.004	18.7408	18.2243	18.4451	H(+)/Cl(-) exchange transporter 7
+	2.09857	0.470695	P54274	P54274	TERF1	1933	1	1	1	2.7	2.7	2.7	50.245	0.0035746	8.4928	10335000	1	1	1	14.0299	14.3771	14.1189	14.5209	13.8312	14.4941	Telomeric repeat-binding factor 1
+	4.43079	0.469809	P02786;Q9UP52	P02786	TFRC	878	25	25	25	38.4	38.4	38.4	84.87	0	239.42	7164600000	33	25	25	22.3307	22.7672	22.2632	22.7406	22.2897	22.7852	Transferrin receptor protein 1;Transferrin receptor protein 1, serum form
+	4.44485	0.469361	Q96PD2	Q96PD2	DCBLD2	4428	16	16	16	27.7	27.7	27.7	85.034	0	141.66	1890000000	20	16	16	20.4845	20.953	20.4408	20.8963	20.4716	20.9557	Discoidin, CUB and LCCL domain-containing protein 2
+	2.04832	0.466854	Q9BV40	Q9BV40	VAMP8	4716	2	2	2	22	22	22	11.438	0.00020333	14.618	137680000	2	2	2	17.9299	18.2751	17.8385	18.3873	17.6682	18.1748	Vesicle-associated membrane protein 8
+	2.21785	0.466488	Q14108	Q14108	SCARB2	2617	8	8	8	22	22	22	54.29	0	59.49	290370000	10	8	8	19.7656	20.2681	19.6028	20.2286	19.7778	20.049	Lysosome membrane protein 2
	0.32083	0.464746	P02679	P02679	FGG	876	1	1	1	2	2	2	51.511	0.0039594	6.9536	38800000	1	1	1	14.9248	15.0453	14.8404	14.5549	14.9681	16.5272	Fibrinogen gamma chain
	0.98206	0.463403	P43007	P43007	SLC1A4	1644	4	4	4	10.9	10.9	10.9	55.722	0	31.102	399910000	7	4	4	19.1367	19.6447	18.9754	19.6281	18.8078	19.0373	Neutral amino acid transporter A
	0.851477	0.46293	Q92542	Q92542	NCSTN	4020	9	9	9	17.6	17.6	17.6	78.41	0	68.581	261140000	11	9	9	18.3937	19.1087	18.2377	18.6332	18.037	18.3153	Nicastrin
	0.631909	0.459568	O75420	O75420	GIGYF1	593	2	2	1	3.7	3.7	2.4	114.6	0.00020777	15.778	9674600	1	1	1	10.859	11.643	10.5594	11.4997	11.5908	11.2452	PERQ amino acid-rich with GYF domain-containing protein 1
+	2.40181	0.454086	Q12913	Q12913	PTPRJ	2451	4	4	4	4.5	4.5	4.5	145.94	0	46.728	99012000	4	4	4	16.5451	16.9595	16.3508	16.8945	16.3909	16.7951	Receptor-type tyrosine-protein phosphatase eta
	0.729238	0.453897	Q58FF6	Q58FF6	HSP90AB4P	3010	6	1	1	9.7	2.2	2.2	58.264	0.0052641	6.6278	137000000	1	1	1	17.4336	17.1678	16.8129	17.5256	16.5458	17.4605	Putative heat shock protein HSP 90-beta 4
	1.00595	0.450633	O15121	O15121	DEGS1	295	1	1	1	4.6	4.6	4.6	37.866	0	21.481	136140000	1	1	1	16.7937	16.8969	16.2927	17.0655	16.8302	17.3062	Sphingolipid delta(4)-desaturase DES1
+	1.86244	0.450504	P61018	P61018	RAB4B	2038	2	1	1	11.3	4.7	4.7	23.586	0.0070316	6.3759	34238000	1	1	1	15.7653	16.193	15.5164	15.9276	15.5867	16.0993	Ras-related protein Rab-4B
	0.864901	0.44856	Q9H0W8	Q9H0W8	SMG9	4910	3	3	2	8.8	8.8	6	57.65	0	17.903	81824000	2	2	2	14.0961	15.0607	14.738	15.0451	14.8664	14.9405	Protein SMG9
	1.05275	0.44787	Q8IVT5	Q8IVT5	KSR1	3557	1	1	1	2.3	2.3	2.3	102.16	0.0035323	7.8567	3907500	1	1	1	11.4614	11.7513	11.6407	12.2466	11.2758	11.7237	Kinase suppressor of Ras 1
+	3.83638	0.447754	Q6IAA8	Q6IAA8	LAMTOR1	3176	3	3	3	30.4	30.4	30.4	17.745	0	39.162	213500000	3	3	3	17.875	18.3357	17.8717	18.3333	17.8293	18.2503	Ragulator complex protein LAMTOR1
	0.615625	0.443157	P02751	P02751	FN1	877	17	17	17	11.3	11.3	11.3	272.32	0	152.24	524750000	18	17	17	19.5152	19.6044	19.2096	19.3973	19.3639	20.4165	Fibronectin;Anastellin;Ugl-Y1;Ugl-Y2;Ugl-Y3
+	3.69582	0.44135	P08581	P08581	MET	997	21	21	21	19.4	19.4	19.4	155.54	0	153.47	814250000	23	21	21	19.8759	20.301	19.805	20.3276	19.8637	20.24	Hepatocyte growth factor receptor
+	3.37861	0.438543	Q99447	Q99447	PCYT2	4510	10	10	10	28	28	28	43.835	0	66.035	447230000	11	10	10	18.9551	19.4744	18.9671	19.4318	19.0251	19.3567	Ethanolamine-phosphate cytidylyltransferase
+	3.52312	0.437474	P10586	P10586	PTPRF	1053	19	19	17	16.2	16.2	15	212.88	0	196.55	783680000	21	17	19	19.2181	19.6278	19.2198	19.7284	19.2887	19.6829	Receptor-type tyrosine-protein phosphatase F
+	1.983	0.435712	Q92859	Q92859	NEO1	4073	4	4	4	4.5	4.5	4.5	160.01	0	57.155	64016000	4	4	4	14.6607	15.0811	14.4365	14.9778	14.4988	14.8443	Neogenin
+	1.75735	0.432774	Q9H857	Q9H857	NT5DC2	5042	2	2	2	3.5	3.5	3.5	60.718	0.00019421	12.748	312360000	3	2	2	19.8378	20.0177	19.631	20.1146	19.4699	20.1047	5-nucleotidase domain-containing protein 2
	0.499894	0.43157	Q9H7X7	Q9H7X7	IFT22	5034	1	1	1	12.4	12.4	12.4	20.835	0.0095773	6.1787	28963000	1	1	1	12.8096	13.591	13.3068	12.7119	12.5592	13.6673	Intraflagellar transport protein 22 homolog
	1.34	0.429983	Q9BSL1	Q9BSL1	UBAC1	4654	1	1	1	3.2	3.2	3.2	45.338	0.0058982	6.4727	4608500	1	1	1	12.6666	12.7819	12.3118	13.0185	12.2808	12.7489	Ubiquitin-associated domain-containing protein 1
+	2.07535	0.425414	Q53T59	Q53T59	HS1BP3	3004	7	7	7	32.9	32.9	32.9	42.78	0	80.456	310300000	8	7	7	18.2533	18.7231	18.0743	18.5308	18.145	18.4949	HCLS1-binding protein 3
+	2.70099	0.424513	Q9NV96;Q3MIR4	Q9NV96	TMEM30A	5306	3	3	3	10	10	10	40.683	0	22.078	137480000	3	3	3	16.634	17.2124	16.7037	17.0355	16.7225	17.0859	Cell cycle control protein 50A
	1.70293	0.420989	P61020	P61020	RAB5B	2040	7	4	4	42.3	27.4	27.4	23.707	0	67.772	418600000	4	4	4	19.1676	19.541	18.8549	19.4324	18.9995	19.3116	Ras-related protein Rab-5B
+	2.98781	0.420545	O60488	O60488	ACSL4	488	13	11	11	24.2	20.1	20.1	79.187	0	95.356	1001200000	12	11	11	20.2138	20.6267	20.1181	20.5159	20.1914	20.6424	Long-chain-fatty-acid--CoA ligase 4
	1.70656	0.419175	O15230	O15230	LAMA5	311	32	32	32	13.2	13.2	13.2	399.73	0	307.77	889490000	35	32	32	19.8437	20.3017	19.6721	20.1397	19.6486	19.9805	Laminin subunit alpha-5
+	1.77827	0.416982	Q7L5A8	Q7L5A8	FA2H	3360	3	3	3	11.3	11.3	11.3	42.791	0	23.002	97167000	3	3	3	15.7746	16.1036	15.7385	16.4032	15.9132	16.1704	Fatty acid 2-hydroxylase
	1.17205	0.415098	Q8NE01	Q8NE01	CNNM3	3788	4	4	4	10.2	10.2	10.2	76.118	0	31.178	53904000	5	4	4	15.727	15.9869	15.4425	15.9037	15.2111	15.7354	Metal transporter CNNM3
+	2.15778	0.414551	P04920;P48751	P04920	SLC4A2	912	15	15	15	20.2	20.2	20.2	137.01	0	195.69	642490000	18	15	15	19.1724	19.6397	19.0441	19.6086	19.2567	19.4685	Anion exchange protein 2
+	2.09073	0.414047	P20908	P20908	COL5A1	1269	8	8	8	7.3	7.3	7.3	183.56	0	71.451	177270000	10	8	8	17.4007	17.793	17.1702	17.6155	17.3149	17.7194	Collagen alpha-1(V) chain
+	2.09147	0.41271	Q9NQS3	Q9NQS3	PVRL3	5197	3	3	3	9.7	9.7	9.7	61.002	0	37.358	118760000	3	3	3	16.904	17.2047	16.6537	17.0955	16.7016	17.1972	Nectin-3
+	1.76431	0.412429	O75054	O75054	IGSF3	546	5	5	5	5.7	5.7	5.7	135.19	0	41.435	161200000	5	5	5	16.7464	17.2526	16.8347	17.3788	16.849	17.036	Immunoglobulin superfamily member 3
+	2.34076	0.412286	Q96D31	Q96D31	ORAI1	4219	2	2	2	6.6	6.6	6.6	32.668	0.00019869	13.485	47338000	2	2	2	17.0324	17.4274	17.1453	17.4469	16.8976	17.4379	Calcium release-activated calcium channel protein 1
+	2.06448	0.411795	P21579;Q8N9I0	P21579;Q8N9I0	SYT1;SYT2	1281	2	2	2	4.5	4.5	4.5	47.573	0.00056818	11.898	26481000	2	2	2	16.0625	16.6559	16.0658	16.5032	16.2324	16.437	Synaptotagmin-1;Synaptotagmin-2
	0.613198	0.410022	Q9H0H3	Q9H0H3	KLHL25	4895	1	1	1	3.1	3.1	3.1	65.923	0.0076667	6.3104	2587900	1	1	1	11.6141	11.809	10.9192	11.5931	10.8499	11.2112	Kelch-like protein 25
	0.199973	0.409866	Q9Y5Y0	Q9Y5Y0	FLVCR1	6013	2	2	2	8.5	8.5	8.5	59.862	0	19.736	23081000	2	2	2	13.6904	14.2059	11.6174	12.9749	13.4322	12.7888	Feline leukemia virus subgroup C receptor-related protein 1
	1.60474	0.408681	Q969T9	Q969T9	WBP2	4130	4	4	4	18	18	18	28.087	0	33.528	420630000	4	4	4	18.3763	18.7794	18.0916	18.7252	18.4507	18.6401	WW domain-binding protein 2
	0.639709	0.40379	O15551	O15551	CLDN3	355	1	1	1	6.4	6.4	6.4	23.318	0.001671	11.16	13668000	1	1	1	12.2385	13.1168	12.0681	12.6392	12.4426	12.2045	Claudin-3
	0.521988	0.397719	P49810	P49810	PSEN2	1781	1	1	1	2.9	2.9	2.9	50.14	0.003645	9.9167	7389200	1	1	1	12.1747	12.2927	11.2388	12.4047	11.8803	11.7896	Presenilin-2;Presenilin-2 NTF subunit;Presenilin-2 CTF subunit
	1.71377	0.395171	O75751	O75751	SLC22A3	630	4	4	4	10.3	10.3	10.3	61.279	0	25.604	325030000	4	4	4	18.5965	19.0349	18.4163	18.8846	18.4498	18.7285	Solute carrier family 22 member 3
+	2.51902	0.392265	Q9H3U5	Q9H3U5	MFSD1	4966	1	1	1	2.6	2.6	2.6	51.208	0.003523	7.7243	47438000	2	1	1	15.6887	16.1637	15.7449	16.1824	15.7334	15.9978	Major facilitator superfamily domain-containing protein 1
	1.48828	0.391719	O14495	O14495	PPAP2B	205	2	2	2	6.8	6.8	6.8	35.116	0.0002	13.719	65143000	2	2	2	15.1842	15.8236	15.3148	15.445	15.1579	15.5634	Lipid phosphate phosphohydrolase 3
+	2.14074	0.391284	P56937	P56937	HSD17B7	1995	2	2	2	7.9	7.9	7.9	38.206	0.00019712	13.232	4771500	2	2	2	14.7146	15.2235	14.7914	15.0844	14.8992	15.2711	3-keto-steroid reductase
	0.996079	0.390961	Q9H7M9	Q9H7M9	C10orf54	5030	1	1	1	2.9	2.9	2.9	33.908	0.0034746	7.2303	31481000	2	1	1	13.7303	14.1958	13.5976	14.3916	13.9661	13.8794	Platelet receptor Gi24
+	1.83226	0.390854	P61421	P61421	ATP6V0D1	2062	10	10	10	32.2	32.2	32.2	40.329	0	69.365	743100000	10	10	10	19.5802	19.8756	19.3073	19.9069	19.457	19.7345	V-type proton ATPase subunit d 1
+	3.05949	0.388642	P11279	P11279	LAMP1	1079	5	5	5	12.5	12.5	12.5	44.882	0	38.754	1385700000	6	5	5	19.6673	20.0201	19.6259	20.1079	19.6337	19.9648	Lysosome-associated membrane glycoprotein 1
	0.765409	0.385094	P08582	P08582	MFI2	998	5	5	5	13.7	13.7	13.7	80.214	0	39.479	87014000	6	5	5	16.4533	16.3327	16.457	17.0185	16.1453	16.8596	Melanotransferrin
+	1.89466	0.385039	Q15036	Q15036	SNX17	2742	11	11	11	34	34	34	52.901	0	136.12	594810000	12	11	11	18.7379	19.1761	18.6683	19.005	18.5536	18.9338	Sorting nexin-17
+	1.8681	0.383382	P15529	P15529	CD46	1160	3	3	3	8.9	8.9	8.9	43.747	0	19.62	183420000	3	3	3	18.1486	18.3573	17.9172	18.4888	17.94	18.3099	Membrane cofactor protein
	0.996488	0.382472	P18433	P18433	PTPRA	1224	3	3	3	4.9	4.9	4.9	90.718	0	18.063	22960000	3	3	3	15.7265	16.2689	15.6417	16.1959	15.6513	15.7021	Receptor-type tyrosine-protein phosphatase alpha
	0.575125	0.380707	O95619	O95619	YEATS4	790	1	1	1	4.8	4.8	4.8	26.499	0.0062248	6.4536	24604000	1	1	1	15.624	15.5333	15.9055	16.124	15.356	16.3703	YEATS domain-containing protein 4
	0.982644	0.37897	Q2TB90;P52790	Q2TB90	HKDC1	2937	26	26	23	31.2	31.2	28.7	102.54	0	291.56	2379000000	28	23	26	21.3586	21.8018	21.199	21.786	21.1736	21.2803	Putative hexokinase HKDC1
	1.49072	0.378149	Q9UGH3	Q9UGH3	SLC23A2	5578	2	2	2	5.5	5.5	5.5	70.336	0.00020008	13.731	6277900	2	2	2	14.462	14.8487	14.1473	14.6631	14.4123	14.6443	Solute carrier family 23 member 2
	1.35262	0.377425	P04156	P04156	PRNP	896	7	7	7	27.7	27.7	27.7	27.661	0	49.287	2134200000	7	7	7	20.5416	20.7852	20.4942	20.9272	20.2048	20.6606	Major prion protein
+	2.68316	0.376824	Q12860	Q12860	CNTN1	2436	30	30	30	40.2	40.2	40.2	113.32	0	237.84	4300600000	34	30	30	21.7315	22.1717	21.659	22.0156	21.7051	22.0387	Contactin-1
	1.5307	0.375746	Q9H1C7	Q9H1C7	CYSTM1	4917	1	1	1	10.3	10.3	10.3	10.631	0.0034892	7.3781	135340000	2	1	1	17.3714	17.7421	17.4105	17.7716	17.1382	17.5336	Cysteine-rich and transmembrane domain-containing protein 1
+	2.7286	0.368496	Q9H0E2	Q9H0E2	TOLLIP	4889	9	9	8	39.8	39.8	36.9	30.281	0	53.194	554230000	11	8	8	18.681	19.0459	18.5977	19.0501	18.6273	18.9155	Toll-interacting protein
+	2.25464	0.367524	Q9NS00	Q9NS00	C1GALT1	5251	1	1	1	3.6	3.6	3.6	42.202	0.0035032	7.5136	14970000	1	1	1	14.1124	14.576	14.1026	14.3578	14.0448	14.4288	Glycoprotein-N-acetylgalactosamine 3-beta-galactosyltransferase 1
	1.79941	0.366891	Q96CV9	Q96CV9	OPTN	4214	7	7	7	16.3	16.3	16.3	65.921	0	66.049	105100000	7	7	7	16.4415	16.8918	16.5738	17.0517	16.6641	16.8368	Optineurin
+	2.99989	0.36583	P48960;Q9UHX3	P48960	CD97	1729	8	8	8	12.5	12.5	12.5	91.868	0	88.777	427980000	9	8	8	19.2581	19.7277	19.3268	19.6422	19.3774	19.69	CD97 antigen;CD97 antigen subunit alpha;CD97 antigen subunit beta
	1.63365	0.365389	P10909	P10909	CLU	1064	7	7	7	21.8	21.8	21.8	52.494	0	59.714	301590000	7	7	7	18.0091	18.4235	17.8403	18.3242	17.9208	18.1186	Clusterin;Clusterin beta chain;Clusterin alpha chain
	1.04609	0.362481	Q9Y496	Q9Y496	KIF3A	5942	1	1	1	1.6	1.6	1.6	80.04	0.00019467	12.83	11054000	1	1	1	12.5443	13.0724	13.0825	13.1888	12.776	13.229	Kinesin-like protein KIF3A
+	2.84839	0.360033	Q9Y666	Q9Y666	SLC12A7	6028	6	6	6	9.9	9.9	9.9	119.1	0	68.013	130760000	6	6	6	16.9081	17.3429	16.9618	17.2035	16.8988	17.3023	Solute carrier family 12 member 7
	1.85553	0.359485	Q8TC12	Q8TC12	RDH11	3867	6	6	6	31.8	31.8	31.8	35.386	0	85.648	684680000	9	6	6	19.2889	19.6006	19.0768	19.6491	19.3232	19.5177	Retinol dehydrogenase 11
	1.27895	0.359374	O15118	O15118	NPC1	294	3	3	3	3	3	3	142.17	0	24.9	99490000	4	3	3	17.7883	18.2479	17.8929	17.994	17.5328	18.0502	Niemann-Pick C1 protein
	0.472003	0.359215	O94854	O94854	KIAA0754	694	37	1	1	14.2	0.6	0.6	388.66	0.00019972	13.682	5144900	1	1	1	10.9424	11.6028	11.4737	11.6261	10.6637	10.9285	Uncharacterized protein KIAA0754
	1.63181	0.35747	Q99536	Q99536	VAT1	4519	13	13	13	52.4	52.4	52.4	41.92	0	150.73	3055500000	23	13	13	21.5336	21.9954	21.4828	21.8662	21.4377	21.6649	Synaptic vesicle membrane protein VAT-1 homolog
	0.903914	0.354012	P61952;P63211	P61952;P63211	GNG11;GNGT1	2078	2	2	2	26	26	26	8.4807	0.00019759	13.286	95932000	3	2	2	17.9845	18.5088	18.021	18.1471	17.6451	18.0568	Guanine nucleotide-binding protein G(I)/G(S)/G(O) subunit gamma-11;Guanine nucleotide-binding protein G(T) subunit gamma-T1
	0.742744	0.353265	O43293	O43293	DAPK3	376	6	6	6	16.5	16.5	16.5	52.535	0	53.23	428120000	6	6	6	17.894	17.9365	17.8905	18.6195	18.1334	18.4216	Death-associated protein kinase 3
+	2.85167	0.351527	P42892	P42892	ECE1	1643	9	9	9	17.7	17.7	17.7	87.163	0	67.46	408600000	9	9	9	18.6943	18.959	18.6358	19.0923	18.6496	18.983	Endothelin-converting enzyme 1
+	2.07455	0.3512	P51149	P51149	RAB7A	1830	9	9	9	52.7	52.7	52.7	23.489	0	89.14	3310200000	11	9	9	21.1882	21.5344	21.0285	21.4867	21.0985	21.3477	Ras-related protein Rab-7a
+	2.44427	0.350749	P11047	P11047	LAMC1	1066	26	26	26	22.2	22.2	22.2	177.6	0	241.38	1407400000	30	26	26	20.1918	20.5785	20.1335	20.5171	20.1173	20.3993	Laminin subunit gamma-1
	0.485619	0.348753	Q9Y4H2	Q9Y4H2	IRS2	5957	1	1	1	1.6	1.6	1.6	137.33	0	22.208	11117000	1	1	1	13.1318	13.3201	13.4663	13.4256	12.4143	13.313	Insulin receptor substrate 2
	1.57196	0.348634	Q8IZ07	Q8IZ07	ANKRD13A	3623	2	2	2	5.4	5.4	5.4	67.618	0.0023981	10.949	19787000	2	2	2	15.7706	15.9633	15.5955	16.1151	15.8571	16.1908	Ankyrin repeat domain-containing protein 13A
	1.05283	0.347273	Q9NY35	Q9NY35	CLDND1	5411	1	1	1	5.5	5.5	5.5	28.603	0.00020169	14.113	31037000	1	1	1	15.3386	15.4177	14.9731	15.6084	14.9606	15.2881	Claudin domain-containing protein 1
	1.01659	0.347257	Q9GZQ8;A6NCE7	Q9GZQ8;A6NCE7	MAP1LC3B;MAP1LC3B2	24	1	1	1	11.2	11.2	11.2	14.688	0.0036069	9.0561	125010000	1	1	1	15.3128	15.8589	15.7002	15.9391	15.8033	16.06	Microtubule-associated proteins 1A/1B light chain 3B;Microtubule-associated proteins 1A/1B light chain 3 beta 2
	1.63438	0.345021	Q13488	Q13488	TCIRG1	2547	3	2	2	3	1.9	1.9	92.967	0.0025726	10.819	50048000	2	2	2	15.3689	15.6873	15.5667	15.7624	15.2485	15.7696	V-type proton ATPase 116 kDa subunit a isoform 3
	1.82121	0.342645	Q8TB96	Q8TB96	ITFG1	3855	3	3	3	6.9	6.9	6.9	68.107	0	21.66	34761000	3	3	3	16.0289	16.3639	16.0649	16.2526	15.8167	16.322	T-cell immunomodulatory protein
+	3.03747	0.341834	O00468	O00468	AGRN	176	13	13	13	10.1	10.1	10.1	217.32	0	172.46	270980000	14	13	13	17.7452	18.0513	17.6948	18.138	17.7935	18.0697	Agrin;Agrin N-terminal 110 kDa subunit;Agrin C-terminal 110 kDa subunit;Agrin C-terminal 90 kDa fragment;Agrin C-terminal 22 kDa fragment
	1.01071	0.341143	Q6P161	Q6P161	MRPL54	3211	1	1	1	6.5	6.5	6.5	15.819	0.0035543	8.164	64501000	1	1	1	16.5147	16.8184	16.5902	16.868	16.1542	16.5962	39S ribosomal protein L54, mitochondrial
	1.14238	0.339943	P49841	P49841	GSK3B	1785	8	3	3	18.3	9.5	9.5	46.744	0	19.262	240430000	3	3	3	17.6306	17.9545	17.6073	17.9629	17.3222	17.6625	Glycogen synthase kinase-3 beta
+	2.45441	0.339586	P30530;Q12866	P30530	AXL	1451	15	15	15	24.8	24.8	24.8	98.336	0	155.66	770920000	17	15	15	19.1874	19.4941	19.1643	19.6368	19.2646	19.5043	Tyrosine-protein kinase receptor UFO
	0.674404	0.337441	P15104	P15104	GLUL	1149	5	5	5	16.1	16.1	16.1	42.064	0	30.748	123710000	5	5	5	17.7406	18.0813	17.4716	17.9367	17.2711	17.4776	Glutamine synthetase
+	2.44605	0.336508	P07108	P07108	DBI	953	6	6	6	58.6	58.6	58.6	10.044	0	43.007	6909800000	6	6	6	21.921	22.2464	21.8025	22.1171	21.7995	22.169	Acyl-CoA-binding protein
	1.02236	0.336449	P32970	P32970	CD70	1491	1	1	1	5.7	5.7	5.7	21.118	0.0059022	6.4832	28113000	1	1	1	13.7177	14.3669	14.1359	14.1177	14.0279	14.4062	CD70 antigen
	0.702246	0.336312	Q8N8E3	Q8N8E3	CEP112	3724	2	2	2	2.2	2.2	2.2	112.75	0.00056915	11.942	10189000	2	2	2	12.8351	12.6466	12.6073	13.2894	12.4377	12.9529	Centrosomal protein of 112 kDa
	1.2186	0.336084	P04899;P09471;P19087;A8MTJ3;P11488	P04899	GNAI2	910	11	10	6	42.3	39.2	25.4	40.45	0	88.644	1326900000	11	6	10	19.6056	19.6906	19.5968	19.8431	19.3078	19.9848	Guanine nucleotide-binding protein G(i) subunit alpha-2
	1.21229	0.335978	P41247	P41247	PNPLA4	1612	1	1	1	6.7	6.7	6.7	27.98	0.0031136	10.609	5185700	1	1	1	12.7814	13.2584	13.0408	13.4093	12.8811	13.0436	Patatin-like phospholipase domain-containing protein 4
	1.31406	0.332814	Q15464	Q15464	SHB	2813	2	2	2	5.5	5.5	5.5	55.042	0.0011238	11.483	22626000	2	2	2	13.7613	13.8817	13.5498	14.179	13.8156	14.0645	SH2 domain-containing adapter protein B
	0.531334	0.332303	Q9H5X1	Q9H5X1	FAM96A	4996	3	3	3	26.9	26.9	26.9	18.355	0	21.816	97174000	3	3	3	15.1281	15.5666	15.0275	15.7021	14.9476	14.8314	MIP18 family protein FAM96A
	1.15817	0.330323	Q9Y4K0	Q9Y4K0	LOXL2	5959	4	4	4	7.9	7.9	7.9	86.724	0	32.286	190870000	4	4	4	17.0817	17.3459	17.0531	17.4797	17.361	17.6612	Lysyl oxidase homolog 2
	0.662092	0.329698	Q14135	Q14135	VGLL4	2624	1	1	1	4.1	4.1	4.1	30.947	0.005116	6.7119	3923000	1	1	1	11.1403	10.9438	10.9078	11.5924	10.7098	11.2109	Transcription cofactor vestigial-like protein 4
	0.854139	0.329127	Q5BJF2	Q5BJF2	TMEM97	3013	2	2	2	8.5	8.5	8.5	20.848	0.00020521	14.999	140860000	2	2	2	17.6726	18.1721	17.8905	17.8998	17.376	17.8545	Transmembrane protein 97
+	2.66394	0.328396	P50443	P50443	SLC26A2	1803	5	5	5	9.1	9.1	9.1	81.661	0	33.312	121100000	6	5	5	17.0016	17.3044	17.041	17.297	16.8858	17.3123	Sulfate transporter
	1.0281	0.327782	P49768	P49768	PSEN1	1775	3	3	3	12.2	12.2	12.2	52.667	0	34.184	190400000	5	3	3	17.0668	17.6817	17.049	17.3091	17.0756	17.1839	Presenilin-1;Presenilin-1 NTF subunit;Presenilin-1 CTF subunit;Presenilin-1 CTF12
	1.27272	0.325857	O14559	O14559	ARHGAP33	212	1	1	1	1.2	1.2	1.2	137.21	0.0052551	6.5936	52811000	1	1	1	16.5858	16.6847	16.4149	16.7569	16.1779	16.7146	Rho GTPase-activating protein 33
	0.432387	0.325348	Q9H2W6	Q9H2W6	MRPL46	4949	2	2	2	14.7	14.7	14.7	31.705	0	21.822	113380000	3	2	2	14.7216	15.2345	14.7791	14.4712	14.0483	14.8193	39S ribosomal protein L46, mitochondrial
	0.977663	0.325035	Q9BY67	Q9BY67	CADM1	4796	4	4	4	12.4	12.4	12.4	48.509	0	41.158	336180000	5	4	4	18.7915	19.3227	18.6966	19.0522	18.7051	18.7934	Cell adhesion molecule 1
+	2.45231	0.324794	Q86V21	Q86V21	AACS	3476	5	5	5	8.2	8.2	8.2	75.143	0	32.543	305110000	6	5	5	18.5328	18.8328	18.5065	18.7559	18.5107	18.9357	Acetoacetyl-CoA synthetase
	0.304775	0.324312	O60669	O60669	SLC16A7	508	1	1	1	2.3	2.3	2.3	52.2	0.0035448	8.0444	34321000	1	1	1	13.2662	13.4268	12.7564	13.4172	12.2863	12.4379	Monocarboxylate transporter 2
	1.4219	0.323504	Q8N7C3	Q8N7C3	TRIML2	3718	2	2	2	5.5	5.5	5.5	49.892	0.00019227	12.308	0	2	2	2	15.5693	15.9608	15.8776	16.111	15.6288	15.9745	Probable E3 ubiquitin-protein ligase TRIML2
	1.13314	0.323317	Q03405	Q03405	PLAUR	2328	5	5	5	24.5	24.5	24.5	36.978	0	38.288	127370000	5	5	5	16.5207	17.0663	16.6629	17.0054	16.5747	16.6566	Urokinase plasminogen activator surface receptor
+	2.21282	0.323073	P78545	P78545	ELF3	2212	2	2	2	6.2	6.2	6.2	41.454	0.00019376	12.576	149260000	2	2	2	14.6203	15.0483	14.7417	15.0957	14.7894	14.9767	ETS-related transcription factor Elf-3
	1.33758	0.322611	O75110	O75110	ATP9A	550	3	3	3	3.9	3.9	3.9	118.58	0	17.782	26363000	3	3	3	15.5353	15.8754	15.3628	15.6972	15.2874	15.5807	Probable phospholipid-transporting ATPase IIA
	2.00594	0.321657	O00308	O00308	WWP2	159	4	3	3	5.6	4.5	4.5	98.911	0	28.254	25530000	3	3	3	14.5697	15.0597	14.7094	14.9923	14.7944	14.9865	NEDD4-like E3 ubiquitin-protein ligase WWP2
	1.74086	0.319796	Q9BT09	Q9BT09	CNPY3	4660	4	4	4	18	18	18	30.748	0	25.572	186660000	5	4	4	17.9297	18.2179	18.0269	18.2375	17.746	18.2066	Protein canopy homolog 3
	1.98569	0.319476	P50895	P50895	BCAM	1820	8	8	8	15.1	15.1	15.1	67.404	0	97.537	424800000	8	8	8	18.1122	18.5555	18.0808	18.4522	18.2102	18.3539	Basal cell adhesion molecule
	1.10793	0.318963	P46926	P46926	GNPDA1	1687	8	8	5	37	37	23.2	32.668	0	77.278	688660000	8	5	8	19.4667	19.9108	19.2839	19.6337	19.3266	19.4895	Glucosamine-6-phosphate isomerase 1
	0.605185	0.315427	Q9P2D0	Q9P2D0	IBTK	5502	5	5	5	5.7	5.7	5.7	150.53	0	34.758	58796000	5	5	5	16.0926	16.1398	15.5502	16.2552	15.5633	15.7574	Inhibitor of Bruton tyrosine kinase
+	3.22733	0.315004	P53007	P53007	SLC25A1	1901	6	6	6	25.1	25.1	25.1	34.012	0	46.468	852050000	7	6	6	19.9246	20.2395	19.8789	20.1678	19.8434	20.1847	Tricarboxylate transport protein, mitochondrial
	1.1963	0.314919	Q13049	Q13049	TRIM32	2471	5	5	4	12.4	12.4	10.3	71.988	0	34.328	42154000	4	4	4	15.8111	16.4043	16.0013	16.3354	16.0677	16.0852	E3 ubiquitin-protein ligase TRIM32
	0.82106	0.313168	Q9NPR2	Q9NPR2	SEMA4B	5178	1	1	1	3.8	3.8	3.8	92.765	0.00019739	13.26	7501000	1	1	1	12.4142	12.5862	12.1094	12.5397	12.567	12.9042	Semaphorin-4B
	0.511404	0.312483	P01033	P01033	TIMP1	865	1	1	1	9.2	9.2	9.2	23.171	0.0034752	7.2322	17637000	1	1	1	13.3071	14.088	13.6752	13.2875	13.3541	13.8983	Metalloproteinase inhibitor 1
	0.484565	0.312442	Q9Y653	Q9Y653	GPR56	6027	2	2	2	3.9	3.9	3.9	77.737	0.00019814	13.41	34634000	2	2	2	14.8323	14.7769	14.7396	15.2027	14.1169	14.6466	G-protein coupled receptor 56;GPR56 N-terminal fragment;GPR56 C-terminal fragment
	2.14415	0.312333	O15427	O15427	SLC16A3	339	6	6	6	13.8	13.8	13.8	49.469	0	48.925	511470000	7	6	6	19.3848	19.5934	19.2191	19.5535	19.2907	19.6847	Monocarboxylate transporter 4
	0.736978	0.31163	O60888	O60888	CUTA	533	4	4	4	39.7	39.7	39.7	19.116	0	28.036	194680000	5	4	4	17.7002	17.8058	17.0919	17.7846	17.4134	17.55	Protein CutA
	0.762943	0.311111	Q9NXZ1	Q9NXZ1	SAGE1	5405	2	2	2	3.1	3.1	3.1	99.224	0.0025721	10.818	80015000	2	2	2	17.0736	17.6018	16.8638	17.1606	16.907	17.0152	Sarcoma antigen 1
	0.750521	0.309361	P30825;P52569	P30825	SLC7A1	1457	4	4	4	7	7	7	67.638	0	45.81	169570000	4	4	4	18.2491	18.6906	18.1408	18.642	18.1265	18.1119	High affinity cationic amino acid transporter 1
	1.82789	0.308418	O00194	O00194	RAB27B	140	6	6	5	29.4	29.4	28.9	24.608	0	44.812	554720000	5	5	5	18.0662	18.5359	18.1033	18.4343	18.177	18.3016	Ras-related protein Rab-27B
	0.37859	0.307695	Q92633	Q92633	LPAR1	4043	1	1	1	3.6	3.6	3.6	41.109	0.0059002	6.4821	0	1	1	1	11.1086	11.387	11.6929	11.5669	11.5666	12.3373	Lysophosphatidic acid receptor 1
	1.16812	0.307291	P43353;P48448	P43353	ALDH3B1	1651	11	10	10	34.8	32.3	32.3	51.839	0	85.769	528700000	11	10	10	18.0031	18.5687	18.292	18.4842	18.1023	18.2663	Aldehyde dehydrogenase family 3 member B1
	0.476356	0.30612	Q99504	Q99504	EYA3	4517	1	1	1	3.3	3.3	3.3	62.662	0.0087894	6.2351	20324000	1	1	1	14.0961	14.3848	13.354	14.0836	14.1584	14.0584	Eyes absent homolog 3
	0.687963	0.306012	Q9NZJ0	Q9NZJ0	DTL	5448	2	2	2	3.2	3.2	3.2	79.467	0.00094268	11.724	59888000	2	2	2	14.8974	14.9315	15.1378	15.4326	14.6519	15.241	Denticleless protein homolog
	1.30953	0.306004	P51843	P51843	NR0B1	1860	3	3	3	12.8	12.8	12.8	51.717	0	24.588	54432000	3	3	3	15.4717	15.5991	15.4406	15.8313	15.2172	15.6172	Nuclear receptor subfamily 0 group B member 1
	0.0778776	0.305395	Q12841	Q12841	FSTL1	2432	1	1	1	3.9	3.9	3.9	34.985	0.0052658	6.6315	1806200	1	1	1	14.4436	12.7667	10.7614	11.0373	10.7736	13.0908	Follistatin-related protein 1
	0.304182	0.304495	Q9NXK8	Q9NXK8	FBXL12	5396	1	1	1	5.2	5.2	5.2	37.026	0.004948	6.7157	2053100	1	1	1	12.8626	12.8833	11.6749	12.4196	12.7377	12.8858	F-box/LRR-repeat protein 12
	1.40109	0.304267	O14521	O14521	SDHD	207	2	2	2	10.7	10.7	10.7	17.043	0.0034767	10.535	142310000	2	2	2	17.4015	17.7354	17.4629	17.6577	17.1752	17.5594	Succinate dehydrogenase [ubiquinone] cytochrome b small subunit, mitochondrial
	0.607231	0.303361	Q12980	Q12980	NPRL3	2460	1	1	1	3.2	3.2	3.2	63.604	0.0035045	7.522	18544000	1	1	1	12.8729	13.4654	13.6042	13.5073	13.0226	13.4371	Nitrogen permease regulator 3-like protein
	1.79116	0.301963	O75874	O75874	IDH1	645	19	19	18	55.3	55.3	53.1	46.659	0	232.42	8255200000	30	18	19	22.4088	22.7075	22.2275	22.5579	22.2692	22.546	Isocitrate dehydrogenase [NADP] cytoplasmic
	1.10043	0.300474	O43504	O43504	LAMTOR5	400	3	3	2	63.7	63.7	48.4	9.6138	0	21.883	192230000	3	2	2	16.6451	17.0365	16.9581	17.2743	16.9808	17.1747	Ragulator complex protein LAMTOR5
	0.864486	0.299868	Q96P48	Q96P48	ARAP1	4425	4	4	3	4.6	4.6	3.5	162.19	0	28.756	24264000	3	3	3	14.2263	14.6773	14.0763	14.6643	14.4688	14.3294	Arf-GAP with Rho-GAP domain, ANK repeat and PH domain-containing protein 1
	0.491466	0.299558	O43556	O43556	SGCE	404	1	1	1	2.3	2.3	2.3	49.85	0.0049598	6.7619	30254000	1	1	1	13.8665	14.6255	14.1004	14.5536	14.7325	14.419	Epsilon-sarcoglycan
	1.55339	0.299095	Q9H5V8	Q9H5V8	CDCP1	4994	3	3	3	5.6	5.6	5.6	92.931	0	18.979	65325000	3	3	3	16.6163	16.8617	16.4453	16.9724	16.7138	16.8386	CUB domain-containing protein 1
	1.44384	0.297329	P18827	P18827	SDC1	1231	4	4	4	15.5	15.5	15.5	32.461	0	63.996	1213200000	5	4	4	19.4026	19.741	19.2935	19.5779	19.2069	19.4761	Syndecan-1
	0.948446	0.296842	Q8N573	Q8N573	OXR1	3690	3	3	3	6.2	6.2	6.2	97.969	0	20.597	31718000	3	3	3	14.6421	14.9936	14.9547	15.179	14.5687	14.8835	Oxidation resistance protein 1
	0.557663	0.296751	P35790	P35790	CHKA	1541	2	2	2	3.7	3.7	3.7	52.248	0.00019704	13.219	70917000	2	2	2	16.3157	16.8449	16.4501	16.9166	16.2962	16.1908	Choline kinase alpha
	2.27758	0.294247	Q92597	Q92597	NDRG1	4030	5	5	5	15.2	15.2	15.2	42.835	0	126.26	233340000	6	5	5	17.3485	17.7183	17.413	17.5777	17.3871	17.7354	Protein NDRG1
	1.80034	0.294063	P04350	P04350	TUBB4A	900	17	3	1	57.2	11.5	3.6	49.585	0	19.112	124750000	2	1	2	16.9191	17.0892	16.7436	17.0316	16.6919	17.116	Tubulin beta-4A chain
	2.24302	0.293463	O14672	O14672	ADAM10	227	15	15	15	30.6	30.6	30.6	84.141	0	176.81	1326200000	19	15	15	20.5872	20.996	20.6122	20.8799	20.6077	20.8115	Disintegrin and metalloproteinase domain-containing protein 10
	0.494088	0.293324	Q9UDX3	Q9UDX3	SEC14L4	5560	1	1	1	4.9	4.9	4.9	46.643	0.0035702	8.4189	5646300	2	1	1	12.3757	13.0788	12.8384	12.4141	12.3276	12.9289	SEC14-like protein 4
	1.23975	0.292075	Q8IVF2	Q8IVF2	AHNAK2	3550	133	133	133	47.3	47.3	47.3	616.62	0	323.31	19965000000	163	133	133	24.3712	24.7397	24.3034	24.696	24.2829	24.398	Protein AHNAK2
	0.495819	0.291435	Q99985	Q99985	SEMA3C	4576	6	6	6	11.6	11.6	11.6	85.206	0	39.124	169050000	7	6	6	17.7839	18.775	18.3313	18.261	18.1686	18.1221	Semaphorin-3C
+	2.63613	0.291228	Q8NHP6	Q8NHP6	MOSPD2	3822	8	8	8	20.5	20.5	20.5	59.745	0	49.313	135480000	8	8	8	17.9151	18.2	17.8689	18.266	17.9714	18.1632	Motile sperm domain-containing protein 2
	1.48491	0.289624	Q9BV36	Q9BV36	MLPH	4714	12	12	12	30.3	30.3	30.3	65.948	0	202.32	673990000	15	12	12	19.5267	19.8728	19.554	19.8648	19.4168	19.6288	Melanophilin
+	2.64375	0.289169	P51151;Q9NP90	P51151	RAB9A	1831	6	6	6	38.8	38.8	38.8	22.837	0	41.062	219290000	6	6	6	17.9242	18.3117	18.0292	18.2617	18.0501	18.2975	Ras-related protein Rab-9A
	1.21154	0.28731	Q13637;O14966;P57729	Q13637	RAB32	2586	6	6	6	32	32	32	24.997	0	53.328	522750000	6	6	6	19.4054	19.8097	19.5179	19.8995	19.4685	19.5445	Ras-related protein Rab-32
+	3.41553	0.286947	Q9Y487;Q9HBG4	Q9Y487	ATP6V0A2	5940	6	4	4	7.6	5.6	5.6	98.081	0	27.319	57359000	4	4	4	16.646	16.9002	16.622	16.9014	16.6475	16.9748	V-type proton ATPase 116 kDa subunit a isoform 2
	2.12938	0.285638	P29317	P29317	EPHA2	1420	22	22	19	36.3	36.3	33.6	108.27	0	175.37	2038600000	29	19	22	20.9631	21.3091	21.0033	21.3673	21.0437	21.1905	Ephrin type-A receptor 2
	2.37149	0.285487	Q9H0H5	Q9H0H5	RACGAP1	4896	16	16	16	32.6	32.6	32.6	71.026	0	123.87	976550000	18	16	16	19.8404	20.164	19.8066	20.0536	19.8988	20.1847	Rac GTPase-activating protein 1
	1.74725	0.285401	Q96PY5;Q8IVF7	Q96PY5;Q8IVF7	FMNL2;FMNL3	4435	4	3	3	4.5	3.7	3.7	123.32	0	19.177	10057000	3	3	3	15.7487	16.1173	15.6883	16.0782	15.8079	15.9056	Formin-like protein 2;Formin-like protein 3
	1.13706	0.284695	Q15631	Q15631	TSN	2824	8	8	8	38.6	38.6	38.6	26.183	0	154.82	1418600000	11	8	8	19.9092	20.0465	20.0179	20.2534	19.6741	20.1555	Translin
	0.346023	0.284328	O95149	O95149	SNUPN	729	3	3	3	8.3	8.3	8.3	41.142	0	17.884	125200000	3	3	3	17.3168	17.2749	17.4056	17.3535	17.3835	18.3305	Snurportin-1
	1.49411	0.281721	P63096	P63096	GNAI1	2157	9	4	4	37.3	20.3	20.3	40.361	0	55.741	361500000	4	4	4	18.1331	18.4066	18.0641	18.2983	17.8945	18.2319	Guanine nucleotide-binding protein G(i) subunit alpha-1
	2.09458	0.28129	Q9UBH6	Q9UBH6	XPR1	5531	5	5	5	9.5	9.5	9.5	81.534	0	36.682	130860000	5	5	5	16.865	17.2112	16.7828	17.0726	16.9243	17.132	Xenotropic and polytropic retrovirus receptor 1
	2.01526	0.281209	O00625	O00625	PIR	195	8	8	8	48.3	48.3	48.3	32.113	0	62.331	1162500000	10	8	8	20.1857	20.4394	20.2985	20.4664	20.1205	20.5425	Pirin
	2.15849	0.281111	Q15904	Q15904	ATP6AP1	2855	7	7	7	17.9	17.9	17.9	52.025	0	63.531	230970000	8	7	7	18.159	18.3326	18.1854	18.4607	18.0881	18.4825	V-type proton ATPase subunit S1
	0.80802	0.280719	Q9Y2L5	Q9Y2L5	TRAPPC8	5842	5	5	5	3.9	3.9	3.9	161	0	42.144	72162000	5	5	5	17.2078	17.2898	17.3616	17.4322	16.9027	17.5923	Trafficking protein particle complex subunit 8
	1.06806	0.277603	P08195	P08195	SLC3A2	987	24	24	23	48.3	48.3	45.6	67.993	0	323.31	27769000000	36	23	23	23.2561	23.527	23.1102	23.5708	23.1129	23.2143	4F2 cell-surface antigen heavy chain
	1.11117	0.274765	O75146	O75146	HIP1R	556	4	2	2	4	1.8	1.8	119.39	0.00020259	14.312	23611000	2	2	2	14.1097	14.4798	13.9209	14.3718	14.1787	14.1819	Huntingtin-interacting protein 1-related protein
	1.04775	0.274609	P20645	P20645	M6PR	1264	6	6	6	26.4	26.4	26.4	30.993	0	117.68	1503000000	7	6	6	20.3472	20.7789	20.2782	20.5839	20.2742	20.3607	Cation-dependent mannose-6-phosphate receptor
	1.20191	0.272252	Q96BZ9	Q96BZ9	TBC1D20	4188	1	1	1	2.5	2.5	2.5	45.854	0.004959	6.7546	22811000	1	1	1	13.5302	13.8457	13.4049	13.7839	13.4039	13.5261	TBC1 domain family member 20
	1.1448	0.271426	Q9UGF5	Q9UGF5	OR14J1	5577	1	1	1	5.9	5.9	5.9	35.891	0.0034795	7.2717	195600000	1	1	1	15.5497	15.7733	15.7897	16.0591	15.584	15.9052	Olfactory receptor 14J1
	2.29292	0.270995	Q9NQ92	Q9NQ92	COPRS	5186	4	4	4	33.7	33.7	33.7	20.066	0	36.23	219230000	4	4	4	16.9166	17.259	16.9613	17.216	16.8937	17.1095	Coordinator of PRMT5 and differentiation stimulator
	0.366356	0.270936	Q9NRH1	Q9NRH1	YAE1D1	5228	1	1	1	5.8	5.8	5.8	25.299	0.003637	7.1263	0	1	1	1	12.9378	13.3214	12.5364	13.4292	13.0397	12.5762	Yae1 domain-containing protein 1
	1.86527	0.270763	Q14254	Q14254	FLOT2	2653	14	14	14	38.6	38.6	38.6	47.064	0	104.23	1172000000	15	14	14	20.4193	20.6555	20.2259	20.5698	20.3194	20.5515	Flotillin-2
	0.680658	0.269914	Q9H999	Q9H999	PANK3	5060	1	1	1	5.9	5.9	5.9	41.094	0.0041301	6.9122	5554000	1	1	1	12.4284	12.4001	12.2245	12.9535	12.4126	12.5216	Pantothenate kinase 3
	1.53593	0.269185	Q9NZD8	Q9NZD8	SPG21	5444	7	7	7	25	25	25	34.96	0	64.687	386790000	8	7	7	18.6836	19.1309	18.7936	19.0044	18.7245	18.8739	Maspardin
	1.15516	0.268232	Q96AY2	Q96AY2	EME1	4163	1	1	1	2.8	2.8	2.8	63.251	0.0036258	9.4721	6560900	1	1	1	14.1738	14.236	13.9638	14.2412	13.7975	14.2625	Crossover junction endonuclease EME1
	0.776908	0.267976	Q9BQ49	Q9BQ49	SMIM7	4591	1	1	1	13.3	13.3	13.3	8.6312	0.0047945	6.7828	48040000	2	1	1	15.1333	15.2169	15.3909	15.6174	15.0948	15.5885	Small integral membrane protein 7
	2.06384	0.267085	O43760	O43760	SYNGR2	433	3	3	2	13.4	13.4	8.9	24.81	0	24.389	789990000	2	2	2	19.5466	19.7698	19.3679	19.7235	19.4958	19.7182	Synaptogyrin-2
	2.07332	0.267046	P29323;P54762;P54753;Q15375;Q9UF33;Q06187;P54756;P29320;P54764;P29322	P29323	EPHB2	1421	19	16	16	23.6	21.1	21.1	117.49	0	166.19	863580000	16	16	16	19.7266	20.093	19.7285	20.0351	19.7914	19.9195	Ephrin type-B receptor 2
	0.813295	0.266757	O95858	O95858	TSPAN15	822	3	3	3	11.6	11.6	11.6	33.165	0	32.251	119470000	3	3	3	16.7722	17.2095	16.6767	16.9524	16.6196	16.7068	Tetraspanin-15
	1.30944	0.266389	Q9HC56	Q9HC56	PCDH9	5118	1	1	1	0.7	0.7	0.7	136.06	0.0092577	6.1965	9515700	1	1	1	14.1975	14.4823	14.1128	14.424	14.3887	14.5919	Protocadherin-9
	0.966298	0.266159	Q86V85	Q86V85	GPR180	3479	2	2	2	5.5	5.5	5.5	49.395	0	22.694	22022000	2	2	2	15.1377	15.4234	15.017	15.2877	14.846	15.0881	Integral membrane protein GPR180
	0.5289	0.265022	P08590;P05976	P08590;P05976	MYL3;MYL1	933	1	1	1	6.2	6.2	6.2	21.932	0	18.605	108760000	1	1	1	15.671	15.3898	15.0182	15.6246	15.069	15.5389	Myosin light chain 3;Myosin light chain 1/3, skeletal muscle isoform
	1.37296	0.262469	P08069;P06213	P08069	IGF1R	983	5	5	5	4.2	4.2	4.2	154.79	0	39.512	172470000	5	5	5	17.8226	18.0498	17.8054	18.1472	17.6707	17.8891	Insulin-like growth factor 1 receptor;Insulin-like growth factor 1 receptor alpha chain;Insulin-like growth factor 1 receptor beta chain
	0.486046	0.260377	Q9C0D5	Q9C0D5	TANC1	4847	1	1	1	1	1	1	202.22	0	41.44	9426400	1	1	1	13.7187	13.7311	13.9768	13.9058	13.2746	14.1144	Protein TANC1
	1.72041	0.259951	Q9Y2W6	Q9Y2W6	TDRKH	5864	3	3	3	6.6	6.6	6.6	62.045	0	21.191	57442000	3	3	3	16.3541	16.6929	16.295	16.6368	16.3818	16.4811	Tudor and KH domain-containing protein
	1.91084	0.259862	P61764	P61764	STXBP1	2071	10	10	10	24.6	24.6	24.6	67.568	0	80.637	168460000	11	10	10	18.1845	18.3305	17.9863	18.313	18.0422	18.3491	Syntaxin-binding protein 1
	2.21983	0.25875	O14908;Q8TF64	O14908	GIPC1	258	6	6	6	24.9	24.9	24.9	36.049	0	40.565	650150000	7	6	6	19.6812	19.9442	19.5757	19.8795	19.6058	19.8152	PDZ domain-containing protein GIPC1
	0.560822	0.258696	Q9H7P6	Q9H7P6	MVB12B	5032	2	2	2	13.5	13.5	13.5	35.619	0.00020636	15.35	17519000	2	2	2	13.6096	13.4873	13.621	14.1767	13.6316	13.9743	Multivesicular body subunit 12B
	2.11206	0.257742	P21281;P15313	P21281	ATP6V1B2	1274	17	17	17	53.8	53.8	53.8	56.5	0	181.76	1349500000	19	17	17	20.6869	20.9248	20.693	20.9635	20.5771	20.8419	V-type proton ATPase subunit B, brain isoform
	1.55515	0.257648	Q8N5M9	Q8N5M9	JAGN1	3703	2	2	2	13.1	13.1	13.1	21.125	0	19.877	775820000	3	2	2	18.2174	18.4652	18.2243	18.4598	18.3568	18.6464	Protein jagunal homolog 1
	1.9349	0.256851	P04062	P04062	GBA	890	4	4	4	9.9	9.9	9.9	59.716	0	31.523	335140000	4	4	4	19.0557	19.2905	19.1084	19.373	19.179	19.45	Glucosylceramidase
	0.71505	0.254358	Q9NVJ2	Q9NVJ2	ARL8B	5321	7	7	3	38.7	38.7	12.9	21.539	0	53.962	994230000	7	3	7	19.757	20.2556	19.8983	20.0132	19.6176	19.7673	ADP-ribosylation factor-like protein 8B
	0.74067	0.253443	P52429	P52429	DGKE	1875	1	1	1	2.3	2.3	2.3	63.926	0.0049607	6.7673	0	1	1	1	12.4307	12.7848	12.7605	13.1277	12.7673	12.8063	Diacylglycerol kinase epsilon
	0.688484	0.253229	Q9H0W9	Q9H0W9	C11orf54	4911	3	3	3	14.9	14.9	14.9	35.117	0	29.084	118220000	3	3	3	17.0542	17.2805	17.1283	17.1861	16.6197	17.0953	Ester hydrolase C11orf54
	0.816244	0.253164	Q8N357	Q8N357	SLC35F6	3665	2	2	2	5.1	5.1	5.1	40.214	0.00094233	11.705	574370000	2	2	2	18.3854	18.7074	18.3254	18.6525	18.1817	18.2921	Solute carrier family 35 member F6
	1.53823	0.251582	Q8TCZ2	Q8TCZ2	CD99L2	3880	4	4	4	24.4	24.4	24.4	27.986	0	33.606	625560000	5	4	4	18.6266	19.0335	18.6195	18.8134	18.7415	18.8953	CD99 antigen-like protein 2
	1.57765	0.250448	Q96ES7	Q96ES7	CCDC101	4264	1	1	1	3.8	3.8	3.8	33.238	0.0035267	7.772	18301000	1	1	1	12.9366	13.1878	13.1109	13.3099	13.0599	13.3611	SAGA-associated factor 29 homolog
	0.699614	0.250104	Q2TAA5	Q2TAA5	ALG11	2932	1	1	1	2.8	2.8	2.8	55.65	0.0097392	6.16	8074700	1	1	1	14.4895	14.3189	14.0074	14.521	14.0741	14.4814	GDP-Man:Man(3)GlcNAc(2)-PP-Dol alpha-1,2-mannosyltransferase
	0.463887	0.250045	O15126	O15126	SCAMP1	296	5	5	4	16.6	16.6	11.2	37.92	0	34.097	530230000	4	4	4	18.9795	19.5284	18.9173	19.5243	19.4091	19.0034	Secretory carrier-associated membrane protein 1
	0.576625	0.249191	Q9UPQ8	Q9UPQ8	DOLK	5779	1	1	1	1.9	1.9	1.9	59.267	0.0036199	9.3888	12913000	1	1	1	12.8764	12.8544	12.5383	13.3181	12.8289	12.8187	Dolichol kinase
	0.74892	0.248853	Q08AM6	Q08AM6	VAC14	2400	8	8	8	16.8	16.8	16.8	87.972	0	55.387	317890000	8	8	8	17.8777	17.9891	17.7362	18.0126	17.4241	17.7828	Protein VAC14 homolog
	1.38654	0.248667	P07942	P07942	LAMB1	976	33	33	33	26.6	26.6	26.6	198.04	0	323.31	2611000000	41	33	33	21.5729	21.9275	21.5129	21.7974	21.5373	21.6443	Laminin subunit beta-1
	2.21147	0.248312	Q9UI12	Q9UI12	ATP6V1H	5625	14	14	14	38.3	38.3	38.3	55.882	0	138.03	499350000	17	14	14	19.1747	19.5042	19.1734	19.3749	19.1451	19.3591	V-type proton ATPase subunit H
	0.539181	0.247452	Q9Y535	Q9Y535	POLR3H	5975	1	1	1	7.8	7.8	7.8	22.918	0.003797	7.0095	21722000	1	1	1	15.6918	15.761	15.9813	16.3694	15.6917	15.9768	DNA-directed RNA polymerase III subunit RPC8
	0.823193	0.247389	Q8NBZ7	Q8NBZ7	UXS1	3759	2	2	2	9	9	9	47.576	0	17.695	36381000	2	2	2	15.9321	15.8804	15.5209	15.8915	15.5147	15.9379	UDP-glucuronic acid decarboxylase 1
	2.22542	0.246927	Q13085;O00763	Q13085	ACACA	2475	52	52	52	29.3	29.3	29.3	265.55	0	323.31	4830500000	61	52	52	22.1552	22.4495	22.0993	22.3449	22.1054	22.3063	Acetyl-CoA carboxylase 1;Biotin carboxylase
	0.496131	0.246896	P36021	P36021	SLC16A2	1545	1	1	1	2	2	2	59.511	0.00020392	14.709	58253000	1	1	1	14.5535	14.4639	14.0233	14.6389	14.0047	14.2195	Monocarboxylate transporter 8
	2.18522	0.245988	Q9BQE5	Q9BQE5	APOL2	4606	8	8	7	25.8	25.8	21.7	37.078	0	61.84	443160000	8	7	7	19.0056	19.1521	18.9869	19.2568	18.9909	19.3124	Apolipoprotein L2
	0.333299	0.245379	Q5BVD1	Q5BVD1	TTMP	3017	1	1	1	8.3	8.3	8.3	24.294	0.0035392	7.9453	4930100	1	1	1	12.1293	12.7365	11.8006	12.334	12.7276	12.3231	TPA-induced transmembrane protein
	1.24127	0.245116	P51809	P51809	VAMP7	1858	3	3	3	10.5	10.5	10.5	24.935	0	19.189	187000000	3	3	3	17.5594	17.8835	17.3939	17.7289	17.6617	17.7379	Vesicle-associated membrane protein 7
	1.03587	0.245069	Q12864	Q12864	CDH17	2437	1	1	1	1.6	1.6	1.6	92.218	0.0052793	6.6888	23109000	1	1	1	15.1892	15.7042	15.359	15.5513	15.5341	15.5619	Cadherin-17
	0.429071	0.245002	Q6DN90	Q6DN90	IQSEC1	3165	2	2	2	3	3	3	108.31	0.0001992	13.561	20164000	2	2	2	13.3696	13.1962	13.309	14.0074	13.5044	13.7146	IQ motif and SEC7 domain-containing protein 1
	0.797033	0.244548	Q7L1V2	Q7L1V2	MON1B	3348	4	4	4	12.1	12.1	12.1	59.217	0	26.724	41970000	4	4	4	15.6713	15.7122	15.7348	16.0594	15.423	15.7912	Vacuolar fusion protein MON1 homolog B
	0.586548	0.244399	P53667	P53667	LIMK1	1917	2	2	2	4.3	4.3	4.3	72.584	0.0011255	11.528	352710000	2	2	2	16.8437	16.5815	16.477	17.0689	16.4974	16.9009	LIM domain kinase 1
	0.931916	0.243989	Q9NRX2	Q9NRX2	MRPL17	5242	4	4	4	26.3	26.3	26.3	20.05	0	24.402	288040000	4	4	4	18.1535	18.1936	18.187	18.4132	17.8582	18.3238	39S ribosomal protein L17, mitochondrial
	2.41903	0.243633	Q96EY8	Q96EY8	MMAB	4273	5	5	5	23.6	23.6	23.6	27.388	0	33.498	426320000	6	5	5	18.4919	18.6636	18.3883	18.7089	18.4943	18.7328	Cob(I)yrinic acid a,c-diamide adenosyltransferase, mitochondrial
	1.69079	0.241548	Q14764	Q14764	MVP	2703	38	38	37	55.9	55.9	55	99.326	0	323.31	13722000000	54	37	37	23.0345	23.355	22.9628	23.1991	22.9845	23.1523	Major vault protein
	0.984832	0.241233	Q8TAA9	Q8TAA9	VANGL1	3835	5	5	5	11.1	11.1	11.1	59.974	0	30.901	138020000	6	5	5	17.9561	18.2616	17.7254	18.0483	18.0519	18.1473	Vang-like protein 1
	1.71817	0.240632	P50148	P50148	GNAQ	1794	9	6	6	33.1	22.6	22.6	42.142	0	50.074	197380000	6	6	6	17.8184	18.052	17.6949	18.0871	17.8543	17.9504	Guanine nucleotide-binding protein G(q) subunit alpha
	1.00889	0.24044	Q92750	Q92750	TAF4B	4057	1	1	1	1.2	1.2	1.2	91.089	0.0089478	6.2228	23838000	1	1	1	16.4166	16.7592	16.5977	16.7043	16.2777	16.5499	Transcription initiation factor TFIID subunit 4B
	0.798358	0.239585	Q9Y2Q5	Q9Y2Q5	LAMTOR2	5846	2	2	2	44.8	44.8	44.8	13.507	0	19.557	67829000	3	2	2	15.1886	15.3817	14.8046	15.1255	14.9458	15.1505	Ragulator complex protein LAMTOR2
	0.682511	0.238944	P07204	P07204	THBD	956	3	3	3	7.5	7.5	7.5	60.329	0	20.131	104750000	4	3	3	16.9061	17.2126	16.7653	17.2014	16.7752	16.7494	Thrombomodulin
	0.645864	0.238757	Q8NDA8	Q8NDA8	MROH1	3780	1	1	1	0.9	0.9	0.9	181.25	0.0052784	6.68	15904000	1	1	1	13.8421	13.8543	13.6183	14.1694	13.5389	13.6919	Maestro heat-like repeat-containing protein family member 1
	0.420598	0.238301	O95059	O95059	RPP14	719	1	1	1	16.1	16.1	16.1	13.693	0.0041188	6.8535	15915000	1	1	1	12.6119	12.6337	12.0388	12.7968	12.8314	12.7665	Ribonuclease P protein subunit p14
	2.35371	0.237588	P78324;Q5TFQ8;Q9P1W8;O00241	P78324;Q5TFQ8	SIRPA;SIRPB1	2193	8	8	8	21.2	21.2	21.2	54.966	0	86.968	495910000	8	8	8	19.6589	19.8386	19.5235	19.845	19.5929	19.8046	Tyrosine-protein phosphatase non-receptor type substrate 1;Signal-regulatory protein beta-1 isoform 3
	0.533977	0.23752	P60604	P60604	UBE2G2	2024	1	1	1	13.3	13.3	13.3	18.566	0.0014914	11.3	64394000	1	1	1	15.0887	15.0491	15.3097	15.3798	14.8154	15.4974	Ubiquitin-conjugating enzyme E2 G2
	1.6745	0.235959	Q9UH65	Q9UH65	SWAP70	5590	14	14	14	29.2	29.2	29.2	68.997	0	125.82	1062600000	16	14	14	19.68	19.9953	19.6293	19.9347	19.7057	19.7928	Switch-associated protein 70
	1.90058	0.235736	Q96ER9	Q96ER9	CCDC51	4263	3	3	3	8.5	8.5	8.5	45.811	0	19.458	148500000	3	3	3	16.8384	16.978	16.7987	17.1571	16.8169	17.026	Coiled-coil domain-containing protein 51
	0.864233	0.233718	O00746	O00746	NME4	200	2	2	2	13.9	13.9	13.9	20.658	0.00019992	13.705	44022000	2	2	2	16.8187	16.9259	16.7283	16.798	16.435	16.9591	Nucleoside diphosphate kinase, mitochondrial
	0.548238	0.233249	Q6ZS17	Q6ZS17	FAM65A	3309	2	2	2	2.5	2.5	2.5	132.31	0.00020379	14.696	7057100	2	2	2	12.9965	13.7497	13.4515	13.3285	13.3604	13.4299	Protein FAM65A
	0.864604	0.232999	Q14493	Q14493	SLBP	2668	1	1	1	3.3	3.3	3.3	31.285	0.0052694	6.6505	45641000	1	1	1	15.3491	15.4107	15.4676	15.7439	15.1916	15.5528	Histone RNA hairpin-binding protein
	1.44256	0.23294	Q96BM9	Q96BM9	ARL8A	4179	6	2	2	34.4	8.6	8.6	21.416	0.00019335	12.52	348210000	2	2	2	17.3994	17.7815	17.5835	17.8123	17.6215	17.7094	ADP-ribosylation factor-like protein 8A
	0.598461	0.232463	Q9GZT4	Q9GZT4	SRR	4866	4	4	4	19.1	19.1	19.1	36.566	0	29.618	60177000	4	4	4	15.0814	15.6445	15.5179	15.338	15.3981	15.7122	Serine racemase
	0.116826	0.232275	P09038	P09038	FGF2	1010	1	1	1	3.8	3.8	3.8	30.77	0.0036516	10.1	77755000	1	1	1	14.0233	13.6886	12.1179	13.7931	14.4732	13.8295	Fibroblast growth factor 2
	1.03394	0.230971	P47736	P47736	RAP1GAP	1696	5	5	5	10	10	10	73.361	0	34.771	127450000	6	5	5	18.0336	18.508	18.0935	18.234	18.0953	18.1734	Rap1 GTPase-activating protein 1
	2.28574	0.230675	Q14320;Q9Y247	Q14320	FAM50A	2657	7	7	7	24.2	24.2	24.2	40.241	0	48.589	1381000000	8	7	7	21.2773	21.552	21.2873	21.5243	21.2424	21.4227	Protein FAM50A
	0.435233	0.23015	P00395	P00395	MT-CO1	852	1	1	1	1.6	1.6	1.6	57.041	0.0070387	6.3877	409830000	1	1	1	16.7291	16.947	16.8398	16.7954	16.1553	16.6723	Cytochrome c oxidase subunit 1
	0.500111	0.229275	Q9Y6M5	Q9Y6M5	SLC30A1	6061	2	2	2	6.1	6.1	6.1	55.299	0.001124	11.49	155790000	2	2	2	16.4158	16.7404	16.2669	16.8978	16.5594	16.2916	Zinc transporter 1
	0.982862	0.229174	Q92575	Q92575	UBXN4	4027	8	8	8	25.4	25.4	25.4	56.777	0	80.304	469190000	8	8	8	18.7163	19.1077	18.8113	18.9804	18.6444	18.7714	UBX domain-containing protein 4
	1.2085	0.228814	Q8WWV3	Q8WWV3	RTN4IP1	3974	1	1	1	2.3	2.3	2.3	43.589	0.0065425	6.4157	316620000	3	1	1	18.9748	18.9871	18.8016	19.1871	18.7575	19.0461	Reticulon-4-interacting protein 1, mitochondrial
	2.70538	0.228674	P62166	P62166	NCS1	2092	6	6	6	39.5	39.5	39.5	21.878	0	48.016	140390000	6	6	6	17.6358	17.9336	17.6835	17.9161	17.6908	17.8463	Neuronal calcium sensor 1
	2.02692	0.227665	Q9HCP0	Q9HCP0	CSNK1G1	5131	4	4	2	11.6	11.6	6.9	48.511	0	29.291	79698000	4	2	4	16.2782	16.5456	16.3312	16.6274	16.3647	16.484	Casein kinase I isoform gamma-1
	0.979871	0.226302	Q92823	Q92823	NRCAM	4069	13	13	13	14.6	14.6	14.6	143.89	0	123.09	527610000	14	13	13	19.5562	19.9476	19.4611	19.7472	19.6013	19.6026	Neuronal cell adhesion molecule
	1.19878	0.225765	Q9NUB1	Q9NUB1	ACSS1	5277	3	3	3	5.5	5.5	5.5	74.856	0	17.3	94791000	3	3	3	16.2122	16.4621	16.3522	16.6287	16.4581	16.609	Acetyl-coenzyme A synthetase 2-like, mitochondrial
	1.15381	0.225691	O60333	O60333	KIF1B	477	4	2	1	2.9	1.5	1.1	204.47	0	22.694	53595000	2	1	2	16.1727	16.5232	16.2433	16.5296	16.4769	16.5171	Kinesin-like protein KIF1B
	0.786656	0.224173	Q96FH0	Q96FH0	MEF2BNB	4279	1	1	1	15.1	15.1	15.1	13.403	0.0087865	6.2323	10954000	1	1	1	13.0617	13.2643	13.0389	13.4268	12.9195	13.0016	Protein MEF2BNB
	1.12344	0.223873	Q01650	Q01650	SLC7A5	2292	5	5	5	14.4	14.4	14.4	55.01	0	75.196	5872800000	8	5	5	20.7966	21.2047	20.8104	21.0671	20.8899	20.8967	Large neutral amino acids transporter small subunit 1
	1.57625	0.223762	Q9BPZ7	Q9BPZ7	MAPKAP1	4587	2	2	2	3.6	3.6	3.6	59.122	0.00019956	13.649	71790000	2	2	2	17.3686	17.4954	17.2728	17.5887	17.2056	17.4342	Target of rapamycin complex 2 subunit MAPKAP1
	1.66634	0.223611	P51452	P51452	DUSP3	1836	6	6	6	41.6	41.6	41.6	20.478	0	49.221	833470000	6	6	6	19.8915	20.233	19.8601	20.0778	19.9777	20.0893	Dual specificity protein phosphatase 3
	0.312961	0.223419	Q9H2I8	Q9H2I8	C10orf11	4940	1	1	1	11.6	11.6	11.6	22.567	0.0070246	6.3583	3591600	1	1	1	11.1972	11.5205	10.9902	11.317	10.6733	10.6935	Leucine-rich repeat-containing protein C10orf11
	0.912039	0.223248	Q13277	Q13277	STX3	2507	3	3	3	15.2	15.2	15.2	33.155	0	19.307	602940000	4	3	3	17.9489	17.9928	17.6479	18.0469	17.6417	17.8686	Syntaxin-3
	1.39249	0.220893	P49754	P49754	VPS41	1770	2	2	2	2.3	2.3	2.3	98.565	0.0001955	12.95	53144000	2	2	2	16.2258	16.5179	16.0904	16.3321	16.2348	16.3637	Vacuolar protein sorting-associated protein 41 homolog
	1.60944	0.220427	P09104	P09104	ENO2	1011	13	10	9	51.4	38.7	36.9	47.268	0	95.473	1304900000	11	9	10	21.2069	21.5724	21.2279	21.3927	21.3151	21.4462	Gamma-enolase
	0.754081	0.219964	Q969H8	Q969H8	MYDGF	4119	3	3	3	19.7	19.7	19.7	18.795	0	19.471	854590000	3	3	3	20.0554	20.1987	19.8895	20.261	19.7718	19.9169	Myeloid-derived growth factor
	1.57177	0.219682	Q9Y5X2	Q9Y5X2	SNX8	6011	7	7	7	19.1	19.1	19.1	52.569	0	51.158	133560000	8	7	7	18.1234	18.481	18.1223	18.3456	18.2077	18.286	Sorting nexin-8
	0.338664	0.218708	P26045	P26045	PTPN3	1365	1	1	1	1.8	1.8	1.8	103.99	0.0035714	8.4204	28023000	1	1	1	13.9159	14.1285	13.7228	14.5287	14.4929	14.1305	Tyrosine-protein phosphatase non-receptor type 3
	0.940515	0.218656	P68402	P68402	PAFAH1B2	2187	4	4	3	25.3	25.3	15.7	25.569	0	39.905	264500000	5	3	3	17.7594	17.8807	17.8449	17.9782	17.4974	17.8987	Platelet-activating factor acetylhydrolase IB subunit beta
	0.665723	0.217436	Q9HC98	Q9HC98	NEK6	5120	1	1	1	5.4	5.4	5.4	35.714	0.0036284	9.5824	24455000	1	1	1	14.8109	14.8732	14.8604	14.9027	14.7779	15.3256	Serine/threonine-protein kinase Nek6
	1.66786	0.215094	Q14344	Q14344	GNA13	2660	14	14	13	40.8	40.8	39	44.049	0	101.38	1115700000	15	13	13	20.7894	21.0589	20.76	21.0106	20.7434	20.8685	Guanine nucleotide-binding protein subunit alpha-13
	1.25959	0.213596	Q14147	Q14147	DHX34	2629	3	3	3	3.3	3.3	3.3	128.12	0	18.308	31795000	3	3	3	15.8231	15.8832	15.6252	16.0369	15.6957	15.8646	Probable ATP-dependent RNA helicase DHX34
	1.78121	0.213307	P13473	P13473	LAMP2	1111	5	5	5	11.7	11.7	11.7	44.96	0	74.522	819890000	6	5	5	18.9475	19.2085	18.9234	19.2202	18.9788	19.0608	Lysosome-associated membrane glycoprotein 2
	1.45332	0.212788	P21926	P21926	CD9	1286	4	4	4	21.1	21.1	21.1	25.416	0	24.648	1886000000	4	4	4	19.8521	20.1662	19.9432	19.9732	19.8373	20.1316	CD9 antigen
	0.728578	0.211552	P61812	P61812	TGFB2	2074	2	2	2	3.9	3.9	3.9	47.747	0.00019339	12.524	44494000	2	2	2	14.7197	14.9277	14.537	14.8569	14.4641	14.5708	Transforming growth factor beta-2;Latency-associated peptide
	1.04825	0.21155	Q9NZ09	Q9NZ09	UBAP1	5433	5	5	5	17.7	17.7	17.7	55.083	0	40.266	82979000	5	5	5	16.9765	17.0917	17.0331	17.0789	16.832	17.3055	Ubiquitin-associated protein 1
	0.249607	0.210963	Q96C24	Q96C24	SYTL4	4192	1	1	1	2.1	2.1	2.1	76.023	0.0031187	10.685	4372400	1	1	1	10.4996	10.8939	10.4294	11.2791	11.3396	10.7285	Synaptotagmin-like protein 4
	1.89548	0.210765	P11233	P11233	RALA	1076	6	6	4	36.4	36.4	21.4	23.567	0	41.473	592860000	7	4	6	19.7239	20.0423	19.7356	19.9596	19.8231	19.913	Ras-related protein Ral-A
	1.04165	0.210198	Q86UB9	Q86UB9	TMEM135	3464	3	3	3	7	7	7	52.29	0	17.504	47293000	3	3	3	15.3014	15.6219	15.3293	15.4572	15.1646	15.3467	Transmembrane protein 135
	1.7079	0.208975	Q9Y3A0	Q9Y3A0	COQ4	5889	1	1	1	4.9	4.9	4.9	29.657	0.003117	10.678	10069000	1	1	1	14.1845	14.4234	14.2603	14.3218	14.138	14.4646	Ubiquinone biosynthesis protein COQ4 homolog, mitochondrial
	0.689875	0.208906	P15374	P15374	UCHL3	1157	7	7	7	50.4	50.4	50.4	26.182	0	68.264	620770000	10	7	7	19.2746	19.3679	19.4279	19.443	18.9752	19.4935	Ubiquitin carboxyl-terminal hydrolase isozyme L3
	0.86891	0.207493	Q9BYG5	Q9BYG5	PARD6B	4805	2	2	2	6.5	6.5	6.5	41.182	0.000567	11.797	29868000	2	2	2	16.126	16.1663	16.012	16.1779	15.7508	16.167	Partitioning defective 6 homolog beta
	0.932031	0.207421	Q96BI3	Q96BI3	APH1A	4176	2	2	2	5.3	5.3	5.3	28.996	0	57.53	126860000	3	2	2	16.758	17.1725	16.7667	17.0326	17.0022	16.944	Gamma-secretase subunit APH-1A
	0.23201	0.20622	P62861	P62861	FAU	2137	1	1	1	7.5	7.5	7.5	14.39	0.00019747	13.269	1064700000	2	1	1	20.553	19.9927	19.4958	20.5227	20.2109	20.3629	40S ribosomal protein S30
	1.07731	0.206104	P60174	P60174	TPI1	2017	18	18	18	81.1	81.1	81.1	26.669	0	222.33	87295000000	39	18	18	25.1303	25.298	25.1111	25.304	24.8956	25.1533	Triosephosphate isomerase
	0.697045	0.205757	Q15643	Q15643	TRIP11	2828	11	11	11	6.9	6.9	6.9	227.58	0	116.21	261520000	11	11	11	18.4076	18.5324	18.2989	18.5657	18.0619	18.2877	Thyroid receptor-interacting protein 11
	0.13681	0.205705	Q96FZ5	Q96FZ5	CMTM7	4294	1	1	1	18.9	18.9	18.9	18.834	0.0035186	7.6672	16233000	2	1	1	10.956	11.8863	11.4517	11.4044	12.5981	12.3321	CKLF-like MARVEL transmembrane domain-containing protein 7
	0.598947	0.205469	Q9H492	Q9H492	MAP1LC3A	4976	1	1	1	11.6	11.6	11.6	14.272	0.0034771	7.2377	27452000	1	1	1	14.8047	15.3526	14.9796	14.8508	14.9096	15.107	Microtubule-associated proteins 1A/1B light chain 3A
	2.62756	0.205467	Q93050	Q93050	ATP6V0A1	4104	7	7	5	11.5	11.5	9.4	96.412	0	57.146	141370000	7	5	7	17.3128	17.4816	17.2247	17.4978	17.2701	17.4446	V-type proton ATPase 116 kDa subunit a isoform 1
	0.773815	0.2051	Q96LT4	Q96LT4	SAMD8	4398	1	1	1	3.6	3.6	3.6	48.32	0.0035581	8.2025	6281400	1	1	1	13.1481	13.6414	13.3096	13.4694	13.2968	13.259	Sphingomyelin synthase-related protein 1
	0.429715	0.204501	Q9NXE8	Q9NXE8	CWC25	5389	1	1	1	2.1	2.1	2.1	49.647	0.0054127	6.5308	9364600	1	1	1	15.0373	14.811	14.8456	15.4508	14.7826	15.0173	Pre-mRNA-splicing factor CWC25 homolog
	1.26517	0.204149	P55011	P55011	SLC12A2	1952	22	22	22	22.1	22.1	22.1	131.45	0	181.1	1966500000	23	22	22	21.3565	21.6401	21.2681	21.3951	21.3328	21.5347	Solute carrier family 12 member 2
	1.13099	0.203798	Q86Y82	Q86Y82	STX12	3522	3	3	3	14.5	14.5	14.5	31.642	0	20.882	60999000	3	3	3	17.2326	17.3126	17.1085	17.456	17.049	17.2329	Syntaxin-12
	0.18066	0.203693	Q0P6H9	Q0P6H9	TMEM62	2407	1	1	1	3.7	3.7	3.7	73.132	0.0071846	6.3505	4774900	1	1	1	11.2392	12.1286	11.5044	12.1729	11.9969	11.0501	Transmembrane protein 62
	2.05196	0.203333	P00533;Q15303	P00533	EGFR	859	37	37	36	39.7	39.7	38.7	134.28	0	323.31	6696000000	46	36	37	22.4744	22.6702	22.4445	22.7311	22.4592	22.5869	Epidermal growth factor receptor
	1.36815	0.20319	Q05519	Q05519	SRSF11	2350	5	5	5	13.8	13.8	13.8	53.542	0	36.677	266560000	6	5	5	19.4886	19.6285	19.4928	19.6891	19.3058	19.5791	Serine/arginine-rich splicing factor 11
	0.505599	0.203174	O60784	O60784	TOM1	519	4	4	4	17.1	17.1	17.1	53.818	0	37.381	82970000	4	4	4	16.7102	16.9065	16.2978	16.8618	16.8337	16.6829	Target of Myb protein 1
	1.21218	0.202946	Q96RQ3	Q96RQ3	MCCC1	4461	6	6	6	13.7	13.7	13.7	80.472	0	65.991	79099000	6	6	6	16.3001	16.644	16.2674	16.3943	16.2912	16.4292	Methylcrotonoyl-CoA carboxylase subunit alpha, mitochondrial
	0.558194	0.202913	Q71UM5	Q71UM5	RPS27L	3334	3	3	1	38.1	38.1	13.1	9.4771	0	19.614	5440700000	4	1	3	21.2557	21.2297	21.38	21.5804	20.9575	21.3919	40S ribosomal protein S27-like
	0.692179	0.202786	P12955	P12955	PEPD	1105	14	14	13	36.1	36.1	32.9	54.548	0	156.22	3434000000	17	13	13	21.5869	21.8983	21.6074	21.6999	21.3406	21.5451	Xaa-Pro dipeptidase
	0.691719	0.202739	Q16774	Q16774	GUK1	2900	3	3	3	20.3	20.3	20.3	21.725	0	24.614	59342000	3	3	3	16.3736	16.7336	16.1865	16.477	16.3712	16.3289	Guanylate kinase
	0.903002	0.202635	O76095	O76095	JTB	679	1	1	1	8.9	8.9	8.9	16.358	0.0067069	6.403	94121000	1	1	1	17.6238	18.0571	17.6484	17.8088	17.855	17.8692	Protein JTB
	0.895746	0.202512	O00214	O00214	LGALS8	143	6	6	6	18.6	18.6	18.6	35.808	0	38.576	255870000	6	6	6	17.5718	17.9566	17.6668	17.784	17.8657	17.9712	Galectin-8
	0.576305	0.201409	Q96HP0	Q96HP0	DOCK6	4334	1	1	1	0.8	0.8	0.8	229.56	0.0048011	6.8179	6694200	1	1	1	11.9373	12.257	11.7837	11.8523	12.0461	12.2621	Dedicator of cytokinesis protein 6
	0.143009	0.200895	P84243	P84243	H3F3A	2250	7	1	1	48.5	23.5	23.5	15.328	0.00019395	12.654	6489800	4	1	1	12.9031	12.1354	11.6823	11.8746	11.2435	12.4216	Histone H3.3
	1.39025	0.200701	O95573	O95573	ACSL3	787	26	26	23	46.5	46.5	41.4	80.419	0	209.84	3464200000	32	23	25	21.6495	21.9864	21.6465	21.8728	21.7404	21.7794	Long-chain-fatty-acid--CoA ligase 3
	0.681045	0.200647	Q13541	Q13541	EIF4EBP1	2560	2	2	2	32.2	32.2	32.2	12.58	0	32.891	677580000	6	2	2	17.2428	17.4327	17.1865	17.5244	17.05	17.1241	Eukaryotic translation initiation factor 4E-binding protein 1
	1.21255	0.19911	P48200	P48200	IREB2	1708	7	7	7	11.5	11.5	11.5	105.06	0	54.254	654530000	8	7	7	19.8176	19.9886	19.9669	20.0335	19.7156	20.0754	Iron-responsive element-binding protein 2
	1.09157	0.199103	Q16666	Q16666	IFI16	2889	3	3	3	6	6	6	88.255	0	31.94	48638000	3	3	3	16.7255	16.8566	16.5958	16.8589	16.494	16.6971	Gamma-interferon-inducible protein 16
	2.67715	0.198755	Q14126	Q14126	DSG2	2623	23	23	23	30	30	30	122.29	0	231.18	1914200000	24	23	23	21.0127	21.2364	20.9709	21.2068	21.0184	21.1551	Desmoglein-2
	1.17549	0.19812	Q9NSY1	Q9NSY1	BMP2K	5264	3	3	3	3.4	3.4	3.4	129.17	0	22.153	20491000	3	3	3	14.8213	14.9598	14.6044	14.8413	14.7686	14.9876	BMP-2-inducible protein kinase
	0.311035	0.197961	Q96RS0	Q96RS0	TGS1	4463	3	3	3	5.3	5.3	5.3	96.619	0.00021088	16.782	116720000	3	3	3	16.1633	15.6342	15.6291	16.261	15.6418	16.1329	Trimethylguanosine synthase
	0.67717	0.19682	Q9UI08	Q9UI08	EVL	5622	2	1	1	6.5	4.3	4.3	44.619	0	22.246	13920000	1	1	1	13.8751	13.8571	13.8306	14.1185	13.5516	13.8721	Ena/VASP-like protein
	0.934814	0.196368	Q14CS0	Q14CS0	UBXN2B	2721	4	4	4	19.6	19.6	19.6	37.076	0	24.787	40330000	4	4	4	16.2285	16.3326	16.3587	16.5685	16.1219	16.397	UBX domain-containing protein 2B
	0.414317	0.195136	Q92625	Q92625	ANKS1A	4041	2	2	2	2.2	2.2	2.2	123.11	0	17.571	21300000	2	2	2	15.0325	14.7517	14.831	15.3467	14.9533	15.3037	Ankyrin repeat and SAM domain-containing protein 1A
	1.14251	0.194355	Q86UX6	Q86UX6	STK32C	3473	3	3	3	7.8	7.8	7.8	54.994	0	29.511	30933000	3	3	3	15.0435	15.4464	15.2107	15.3636	15.2599	15.2872	Serine/threonine-protein kinase 32C
	0.858012	0.194281	Q9H0R3	Q9H0R3	TMEM222	4901	1	1	1	12.5	12.5	12.5	23.23	0.0036291	9.6133	12691000	1	1	1	12.8614	12.8325	12.6993	12.8913	12.5106	12.9304	Transmembrane protein 222
	1.90938	0.193701	P05023;P13637;P50993;Q13733;P20648	P05023	ATP1A1	913	32	32	29	37.9	37.9	35	112.89	0	323.31	8283300000	41	29	32	22.8066	22.9947	22.7196	22.9367	22.7078	22.8837	Sodium/potassium-transporting ATPase subunit alpha-1
	1.23256	0.193	P35052	P35052	GPC1	1508	9	9	9	21.3	21.3	21.3	61.68	0	79.88	220060000	9	9	9	17.996	18.2904	17.959	18.2194	18.0272	18.0514	Glypican-1;Secreted glypican-1
	0.157866	0.192613	Q8N8B7	Q8N8B7	TCEANC	3723	1	1	1	4.6	4.6	4.6	40.244	0.0092639	6.198	2659000	1	1	1	14.7147	14.027	14.7176	15.424	14.8067	15.3659	Transcription elongation factor A N-terminal and central domain-containing protein
	1.02799	0.191369	Q9ULX6	Q9ULX6	AKAP8L	5731	4	4	4	7.7	7.7	7.7	71.639	0	42.697	164150000	5	4	4	17.7481	17.9738	17.6585	17.9115	17.618	17.7134	A-kinase anchor protein 8-like
	1.40482	0.190376	Q16555	Q16555	DPYSL2	2876	23	23	19	63.8	63.8	54	62.293	0	259.2	9629600000	53	19	23	22.6403	22.8403	22.5772	22.697	22.4814	22.7328	Dihydropyrimidinase-related protein 2
	1.4063	0.190368	Q9NU23	Q9NU23	LYRM2	5275	1	1	1	10.2	10.2	10.2	10.449	0.0035199	7.6742	23849000	1	1	1	14.579	14.7618	14.4721	14.8158	14.6587	14.7033	LYR motif-containing protein 2
	0.860347	0.188968	P57737	P57737	CORO7	2003	7	7	7	11.4	11.4	11.4	100.6	0	58.744	135430000	8	7	7	18.1557	18.1854	18.2672	18.4201	18.0521	18.4364	Coronin-7
	0.397078	0.188924	Q99638	Q99638	RAD9A	4540	3	3	3	13	13	13	42.547	0	19.218	29570000	3	3	3	14.8458	15.187	15.3697	15.245	14.7353	15.0856	Cell cycle checkpoint control protein RAD9A
	0.379149	0.188856	Q9H3R2	Q9H3R2	MUC13	4962	1	1	1	3.1	3.1	3.1	54.603	0.0035887	8.6968	16176000	2	1	1	14.2158	14.6579	13.8944	14.1146	14.313	14.2173	Mucin-13
	0.33246	0.188661	Q9BQ48	Q9BQ48	MRPL34	4590	1	1	1	10.9	10.9	10.9	10.165	0.0047904	6.7688	38458000	1	1	1	14.9796	14.9408	14.8384	14.7962	14.2296	14.8765	39S ribosomal protein L34, mitochondrial
	1.57535	0.188454	P21283	P21283	ATP6V1C1	1275	13	13	12	39.5	39.5	36.4	43.941	0	112.47	704680000	14	12	12	19.5598	19.8491	19.6072	19.8082	19.5987	19.6737	V-type proton ATPase subunit C 1
	1.63388	0.188428	Q02241	Q02241	KIF23	2306	18	18	18	27.4	27.4	27.4	110.06	0	173.23	1107900000	20	18	18	20.1715	20.3226	20.1438	20.3169	20.2213	20.4623	Kinesin-like protein KIF23
	0.931045	0.188157	Q8NI60	Q8NI60	ADCK3	3833	1	1	1	1.5	1.5	1.5	71.949	0.0089448	6.2218	9910400	1	1	1	13.5017	13.7826	13.4475	13.4937	13.3577	13.595	Atypical kinase ADCK3, mitochondrial
	1.06756	0.187888	Q9NUL7	Q9NUL7	DDX28	5286	4	4	4	10	10	10	59.58	0	24.768	134960000	4	4	4	17.333	17.4181	17.0715	17.326	17.14	17.3641	Probable ATP-dependent RNA helicase DDX28
	1.82637	0.187373	Q9UL26	Q9UL26	RAB22A	5698	4	4	3	25.8	25.8	20.1	21.855	0	24.847	172970000	4	3	4	17.979	18.1874	17.9015	18.1803	18.0186	18.0935	Ras-related protein Rab-22A
	0.322094	0.187371	Q9UL45	Q9UL45	BLOC1S6	5702	2	2	2	24.4	24.4	24.4	19.743	0.00019631	13.055	8524600	2	2	2	11.0835	11.7003	11.8015	11.6103	11.2386	11.3751	Biogenesis of lysosome-related organelles complex 1 subunit 6
	2.09341	0.186419	P54709	P54709	ATP1B3	1942	6	6	6	20.4	20.4	20.4	31.512	0	36.176	326690000	6	6	6	19.3297	19.518	19.3155	19.4874	19.3907	19.5896	Sodium/potassium-transporting ATPase subunit beta-3
	1.46752	0.186253	Q16831	Q16831	UPP1	2906	6	6	6	19.7	19.7	19.7	33.934	0	38.909	294300000	7	6	6	18.514	18.685	18.4239	18.6221	18.3612	18.5508	Uridine phosphorylase 1
	1.10059	0.186019	Q9Y639	Q9Y639	NPTN	6026	6	6	6	19.1	19.1	19.1	44.387	0	65.121	947180000	7	6	6	20.4244	20.5806	20.3166	20.444	20.1916	20.466	Neuroplastin
	2.03644	0.18572	Q9UL25	Q9UL25	RAB21	5697	8	8	8	46.7	46.7	46.7	24.347	0	82.636	717120000	8	8	8	19.2459	19.4695	19.3404	19.4967	19.242	19.4192	Ras-related protein Rab-21
	0.474257	0.185485	Q17RB0;A6ZKI3;Q9BWD3	Q17RB0;A6ZKI3;Q9BWD3	FAM127C;FAM127A;FAM127B	41	2	2	2	22.1	22.1	22.1	13.246	0.00020198	14.153	42016000	2	2	2	14.2777	14.2575	14.1253	14.1185	14.0592	14.6426	Protein FAM127C;Protein FAM127A;Protein FAM127B
	0.978099	0.185474	P13674	P13674	P4HA1	1117	13	13	13	32.6	32.6	32.6	61.049	0	95.814	787490000	15	13	13	20.5599	20.755	20.522	20.584	20.5849	20.8843	Prolyl 4-hydroxylase subunit alpha-1
	0.342652	0.185119	Q9Y3R0	Q9Y3R0	GRIP1	5926	1	1	1	1.3	1.3	1.3	122.42	0.0054054	6.5157	19923000	1	1	1	14.8168	15.2585	15.1483	15.0146	14.5367	14.7841	Glutamate receptor-interacting protein 1
	1.55754	0.18476	Q9UHG3	Q9UHG3	PCYOX1	5605	13	13	13	29.7	29.7	29.7	56.639	0	89.289	1474200000	17	13	13	21.1255	21.3541	21.109	21.2939	21.046	21.1868	Prenylcysteine oxidase 1
	0.667624	0.184554	Q9H2V7	Q9H2V7	SPNS1	4948	3	3	3	9.3	9.3	9.3	56.629	0	33.966	60637000	3	3	3	16.5739	16.6747	16.3798	16.904	16.6776	16.6063	Protein spinster homolog 1
	0.608113	0.184279	Q14156;Q9Y2G0	Q14156;Q9Y2G0	EFR3A;EFR3B	2633	2	2	2	4.8	4.8	4.8	92.923	0.0014906	11.274	34574000	2	2	2	15.6523	16.1457	15.6821	15.7216	15.7796	15.7996	Protein EFR3 homolog A;Protein EFR3 homolog B
	1.79009	0.184245	Q96HE7	Q96HE7	ERO1L	4330	16	16	15	48.3	48.3	45.9	54.392	0	129.85	1860200000	18	15	16	20.7208	20.8714	20.5945	20.782	20.6444	20.8589	ERO1-like protein alpha
	0.838562	0.184235	Q9Y5U9	Q9Y5U9	IER3IP1	6008	1	1	1	24.4	24.4	24.4	8.9687	0.0036403	9.809	272160000	2	1	1	17.7012	18.1084	17.7027	17.8302	17.7794	17.7975	Immediate early response 3-interacting protein 1
	1.47833	0.184069	Q9NP92	Q9NP92	MRPS30	5157	8	8	8	27.8	27.8	27.8	50.364	0	52.981	644620000	8	8	8	19.9288	20.0688	19.7859	20.0721	19.8272	19.9532	28S ribosomal protein S30, mitochondrial
	0.570967	0.18401	Q6GYQ0	Q6GYQ0	RALGAPA1	3172	2	2	2	2.1	2.1	2.1	229.83	0.00020012	13.741	14991000	2	2	2	12.9476	12.841	12.8445	13.326	12.9161	13.0933	Ral GTPase-activating protein subunit alpha-1
	1.94553	0.183341	P46934	P46934	NEDD4	1688	15	15	13	15.7	15.7	14.3	149.11	0	133.45	726920000	15	13	15	19.6882	19.8083	19.6766	19.8811	19.5828	19.8081	E3 ubiquitin-protein ligase NEDD4
	1.63436	0.18321	O75976	O75976	CPD	666	18	18	18	14.5	14.5	14.5	152.93	0	123.98	759900000	18	18	18	19.8146	20.0479	19.7345	19.8928	19.7957	19.9538	Carboxypeptidase D
	0.287262	0.183062	Q92187	Q92187	ST8SIA4	4006	1	1	1	5.3	5.3	5.3	41.294	0.003476	10.53	5872400	1	1	1	12.4877	13.338	12.9804	12.6586	12.7181	12.7387	CMP-N-acetylneuraminate-poly-alpha-2,8-sialyltransferase
	0.604979	0.182782	Q7Z3V4	Q7Z3V4	UBE3B	3399	1	1	1	1.8	1.8	1.8	123.1	0.0035632	8.2892	9710400	1	1	1	12.4418	12.8617	12.522	12.8075	12.6183	12.4613	Ubiquitin-protein ligase E3B
	0.503822	0.182175	Q9NZ42	Q9NZ42	PSENEN	5435	1	1	1	14.9	14.9	14.9	12.029	0.0035217	7.6967	69466000	1	1	1	16.8685	17.2159	16.7027	16.9623	17.1796	17.1191	Gamma-secretase subunit PEN-2
	0.883082	0.181931	Q15121	Q15121	PEA15	2762	4	4	4	37.7	37.7	37.7	15.04	0	26.625	950770000	5	4	4	19.5968	19.6957	19.4727	19.7798	19.3874	19.5272	Astrocytic phosphoprotein PEA-15
	0.608762	0.181826	Q9Y6N7	Q9Y6N7	ROBO1	6066	1	1	1	0.6	0.6	0.6	180.93	0.0036278	9.5736	13673000	1	1	1	13.2515	13.1087	12.8651	13.2973	13.0937	13.3498	Roundabout homolog 1
	0.571727	0.18156	Q9Y2U9	Q9Y2U9	KLHDC2	5859	1	1	1	5.7	5.7	5.7	46.098	0.003468	7.1936	6660300	1	1	1	12.3949	12.6868	12.6294	12.5362	12.1756	12.5214	Kelch domain-containing protein 2
	0.814562	0.180934	O75436	O75436	VPS26A	595	12	12	11	44.6	44.6	42.5	38.169	0	112.85	2313500000	14	11	12	21.0581	21.2339	20.868	21.1924	20.9164	20.959	Vacuolar protein sorting-associated protein 26A
	1.65278	0.180664	Q8IWB7	Q8IWB7	WDFY1	3562	4	4	4	13.2	13.2	13.2	46.323	0	46.599	336240000	5	4	4	18.5784	18.7352	18.5234	18.7808	18.5029	18.6307	WD repeat and FYVE domain-containing protein 1
	1.28294	0.179509	Q8IUW5	Q8IUW5	RELL1	3541	2	2	2	8.1	8.1	8.1	29.34	0.00020872	16.165	37290000	2	2	2	16.2085	16.4078	16.0684	16.3691	16.2608	16.2994	RELT-like protein 1
	1.21353	0.179176	Q92574	Q92574	TSC1	4026	3	3	3	3.1	3.1	3.1	129.77	0	20.942	35219000	3	3	3	15.9702	16.1124	16.0444	16.193	15.8358	16.0825	Hamartin
	0.378474	0.179012	Q9Y2S2	Q9Y2S2	CRYL1	5852	1	1	1	7.2	7.2	7.2	35.419	0.0035778	8.5859	3761200	1	1	1	11.8385	11.8211	11.5843	12.153	11.5549	11.5406	Lambda-crystallin homolog
	1.46178	0.17896	Q9NVV0	Q9NVV0	TMEM38B	5337	2	2	2	8.2	8.2	8.2	32.509	0.00020517	14.993	78998000	2	2	2	16.7116	16.8783	16.5757	16.8555	16.6554	16.7457	Trimeric intracellular cation channel type B
	0.478706	0.178921	O14867	O14867	BACH1	253	1	1	1	1.4	1.4	1.4	81.957	0.0052766	6.6788	46813000	1	1	1	12.3235	12.785	12.2495	12.3849	12.6217	12.5615	Transcription regulator protein BACH1
	1.49532	0.178545	Q96HM7	Q96HM7	PCED1B	4332	2	2	2	5.1	5.1	5.1	49.726	0.00019845	13.452	20584000	2	2	2	15.4395	15.5789	15.2879	15.5968	15.45	15.5373	PC-esterase domain-containing protein 1B
	1.2738	0.178401	Q6PJG2	Q6PJG2	ELMSAN1	3255	1	1	1	1.6	1.6	1.6	114.99	0.0034729	10.239	18515000	1	1	1	15.0438	15.0945	15.0324	15.1863	14.8675	15.1981	ELM2 and SANT domain-containing protein 1
	0.904111	0.177852	Q9P0J0	Q9P0J0	NDUFA13	5476	4	4	4	32.6	32.6	32.6	16.698	0	37.906	547490000	5	4	4	18.9909	19.0168	18.782	19.0473	18.7008	18.9431	NADH dehydrogenase [ubiquinone] 1 alpha subcomplex subunit 13
	2.12108	0.177789	Q86YV5	Q86YV5	SGK223	3528	7	7	7	6.7	6.7	6.7	149.62	0	53.734	129380000	7	7	7	17.3909	17.507	17.4078	17.6114	17.3442	17.5579	Tyrosine-protein kinase SgK223
	0.867843	0.17742	P61225	P61225	RAP2B	2055	5	2	2	36.6	10.9	10.9	20.504	0.0002035	14.655	141020000	2	2	2	16.5883	16.6618	16.6359	16.9308	16.5098	16.6738	Ras-related protein Rap-2b
	0.547581	0.17625	Q5XPI4	Q5XPI4	RNF123	3130	3	3	3	5.2	5.2	5.2	148.51	0	19.652	24219000	3	3	3	14.3902	14.3447	14.0011	14.2435	14.2094	14.5411	E3 ubiquitin-protein ligase RNF123
	1.08476	0.175393	Q9NVS9	Q9NVS9	PNPO	5333	7	7	7	42.1	42.1	42.1	29.988	0	69.822	1790100000	8	7	7	20.7539	20.8178	20.8193	20.9147	20.6587	21.0256	Pyridoxine-5-phosphate oxidase
	0.777275	0.174972	P62979;P0CG48;P0CG47	P62979;P0CG48;P0CG47	RPS27A;UBC;UBB	2150	8	8	2	50.6	50.6	20.5	17.965	0	89.909	109180000000	31	2	8	24.0348	24.1495	23.886	24.0866	23.7395	23.9491	Ubiquitin-40S ribosomal protein S27a;Ubiquitin;40S ribosomal protein S27a;Polyubiquitin-C;Ubiquitin;Polyubiquitin-B;Ubiquitin
	1.31223	0.1749	Q13740	Q13740	ALCAM	2593	12	12	12	34.1	34.1	34.1	65.102	0	94.724	1202400000	14	12	12	20.4756	20.7355	20.4758	20.536	20.4995	20.704	CD166 antigen
	0.351278	0.174306	Q53H47	Q53H47	SETMAR	2995	1	1	1	1.5	1.5	1.5	78.033	0.0011274	11.594	5095300	1	1	1	12.2852	12.023	12.1434	12.6285	11.927	12.227	Histone-lysine N-methyltransferase SETMAR;Histone-lysine N-methyltransferase;Transposon Hsmar1 transposase
	0.252425	0.173955	Q9HD40	Q9HD40	SEPSECS	5140	1	1	1	2.2	2.2	2.2	55.726	0.0034947	7.4373	3179900	1	1	1	12.308	12.8451	12.3349	11.9867	11.9888	12.3217	O-phosphoseryl-tRNA(Sec) selenium transferase
	0.270503	0.173554	P59768	P59768	GNG2	2012	1	1	1	22.5	22.5	22.5	7.8501	0.0035423	7.9946	20745000	1	1	1	14.3791	14.243	13.7198	14.3015	13.7664	13.8416	Guanine nucleotide-binding protein G(I)/G(S)/G(O) subunit gamma-2
	1.28485	0.173279	P10644	P10644	PRKAR1A	1060	7	7	6	23.1	23.1	21.3	42.981	0	47.874	1088900000	8	6	7	19.7237	19.9879	19.669	19.8054	19.7894	19.9087	cAMP-dependent protein kinase type I-alpha regulatory subunit;cAMP-dependent protein kinase type I-alpha regulatory subunit, N-terminally processed
	0.90178	0.172614	P50548	P50548	ERF	1809	1	1	1	2.6	2.6	2.6	58.702	0.0076679	6.3171	21927000	1	1	1	12.7746	12.8936	12.5377	12.9051	12.8219	12.8534	ETS domain-containing transcription factor ERF
	1.2774	0.17229	Q9Y4E1	Q9Y4E1	FAM21C	5950	20	20	3	22.1	22.1	4.5	147.15	0	183.8	984870000	22	3	20	20.3483	20.603	20.3062	20.4787	20.3015	20.3911	WASH complex subunit FAM21C
	0.515403	0.171065	O15164	O15164	TRIM24	304	3	3	3	3.9	3.9	3.9	116.83	0	19.208	19909000	3	3	3	13.8145	14.1482	13.7206	14.105	13.9408	13.7358	Transcription intermediary factor 1-alpha
	0.883208	0.171012	O14735	O14735	CDIPT	235	3	3	3	16	16	16	23.539	0	18.695	59952000	3	3	3	16.5341	16.8203	16.8055	16.7866	16.5401	16.7858	CDP-diacylglycerol--inositol 3-phosphatidyltransferase
	1.93321	0.170184	Q9NZI7	Q9NZI7	UBP1	5446	5	4	4	13.3	10	10	60.49	0	26.478	201930000	4	4	4	17.3517	17.5485	17.3127	17.4281	17.2947	17.4932	Upstream-binding protein 1
	0.741828	0.169322	Q9GZN8	Q9GZN8	C20orf27	4856	5	5	5	40.8	40.8	40.8	19.291	0	54.531	502760000	5	5	5	19.2143	19.4682	19.3193	19.3275	19.0237	19.2696	UPF0687 protein C20orf27
	0.577855	0.169248	O95399	O95399	UTS2	771	1	1	1	6.5	6.5	6.5	14.295	0.007988	6.2894	3496400000	1	1	1	18.9161	19.0935	18.5841	18.9598	18.8598	18.8144	Urotensin-2
	0.614068	0.169164	Q9H1N7	Q9H1N7	SLC35B3	4924	1	1	1	2.5	2.5	2.5	44.592	0.0054109	6.5283	3443700	1	1	1	13.6961	13.5255	13.5116	13.8289	13.4302	13.791	Adenosine 3-phospho 5-phosphosulfate transporter 2
	0.217847	0.168951	Q9P0S3;Q8N138	Q9P0S3;Q8N138	ORMDL1;ORMDL3	5483	2	2	1	19	19	11.8	17.371	0.00019425	12.753	99330000	2	1	2	14.6178	15.5436	14.8615	14.8551	15.0351	14.6225	ORM1-like protein 1;ORM1-like protein 3
	0.672618	0.168929	O15014	O15014	ZNF609	278	6	6	6	5.5	5.5	5.5	151.19	0	40.673	264100000	7	6	6	18.1699	18.0914	18.1016	18.4255	17.9661	18.2274	Zinc finger protein 609
	0.534859	0.167758	Q96MF7	Q96MF7	NSMCE2	4405	4	4	4	23.9	23.9	23.9	27.932	0	26.488	157280000	5	4	4	18.6302	18.4778	18.5076	18.7051	18.4677	18.9258	E3 SUMO-protein ligase NSE2
	0.623754	0.167579	Q86TG7	Q86TG7	PEG10	3450	3	3	3	6.4	6.4	6.4	80.172	0	21.213	45400000	4	3	3	15.8567	15.9624	15.7792	16.0591	16.0977	16.2148	Retrotransposon-derived protein PEG10
	0.288331	0.167164	Q9UIG8	Q9UIG8	SLCO3A1	5635	1	1	1	2.3	2.3	2.3	76.552	0.0036443	9.9119	18517000	1	1	1	13.8909	14.2867	14.2736	14.6919	14.4112	14.0987	Solute carrier organic anion transporter family member 3A1
	1.76402	0.166812	P49447	P49447	CYB561	1751	2	2	2	10.4	10.4	10.4	27.559	0.00020593	15.178	51205000	2	2	2	17.0375	17.2097	16.9468	17.1564	16.9765	17.0951	Cytochrome b561
	2.0076	0.165798	P34896	P34896	SHMT1	1503	15	14	14	38.9	36	36	53.082	0	120.02	1516500000	19	14	14	20.6768	20.8148	20.6556	20.8059	20.5664	20.7756	Serine hydroxymethyltransferase, cytosolic
	0.683627	0.165528	Q9NUP9	Q9NUP9	LIN7C	5289	2	2	2	15.2	15.2	15.2	21.834	0	42.24	246410000	2	2	2	16.4122	16.613	16.5847	16.7004	16.6885	16.8687	Protein lin-7 homolog C
	0.366914	0.164919	Q9Y6K8	Q9Y6K8	AK5	6058	3	2	2	5.3	3.7	3.7	63.332	0.0002045	14.875	10144000	2	2	2	14.9494	14.9566	14.7843	15.2917	14.7098	14.6901	Adenylate kinase isoenzyme 5
	0.316216	0.164679	Q9BSJ6	Q9BSJ6	FAM64A	4652	1	1	1	8.5	8.5	8.5	27.48	0.00020338	14.633	23794000	1	1	1	13.136	13.2604	13.4248	13.8472	13.5754	13.5227	Protein FAM64A
	0.598362	0.164106	Q15048	Q15048	LRRC14	2748	3	3	3	6.5	6.5	6.5	54.513	0	17.835	37626000	3	3	3	15.394	15.4093	15.1233	15.4361	15.4587	15.6228	Leucine-rich repeat-containing protein 14
	1.11652	0.163677	Q08722	Q08722	CD47	2394	4	4	4	10.8	10.8	10.8	35.213	0	23.708	629510000	5	4	4	18.9966	19.2806	19.0733	19.2421	19.2279	19.2662	Leukocyte surface antigen CD47
	0.168674	0.163652	Q9H8Y5	Q9H8Y5	ANKZF1	5049	1	1	1	4.3	4.3	4.3	80.926	0.0035261	7.7631	14128000	1	1	1	12.1239	11.9302	11.969	13.0111	12.4988	12.1413	Ankyrin repeat and zinc finger domain-containing protein 1
	1.6986	0.163451	Q9NZM1;O75923	Q9NZM1	MYOF	5453	82	82	82	50.8	50.8	50.8	234.71	0	323.31	19647000000	102	82	82	24.0381	24.189	24	24.2466	24.009	24.1018	Myoferlin
	0.990066	0.163314	Q4U2R6	Q4U2R6	MRPL51	2977	2	2	2	21.9	21.9	21.9	15.095	0.00020812	15.966	116260000	2	2	2	16.6957	16.9152	16.7992	16.8378	16.8302	17.0621	39S ribosomal protein L51, mitochondrial
	1.8576	0.163234	Q9UDX5	Q9UDX5	MTFP1	5561	2	2	2	13.3	13.3	13.3	18.01	0.00020096	13.919	69381000	3	2	2	15.9108	16.078	15.9999	16.1522	15.9079	16.0781	Mitochondrial fission process protein 1
	1.0706	0.162934	Q9Y6A1	Q9Y6A1	POMT1	6038	1	1	1	1.9	1.9	1.9	84.88	0.0035613	8.252	32080000	2	1	1	15.6496	15.6682	15.4326	15.6514	15.4455	15.6969	Protein O-mannosyl-transferase 1
	1.7065	0.16277	Q8TB61	Q8TB61	SLC35B2	3853	5	5	5	11.8	11.8	11.8	47.514	0	46.386	212150000	5	5	5	17.8	18.033	17.7596	17.9105	17.8394	17.9438	Adenosine 3-phospho 5-phosphosulfate transporter 1
	1.58778	0.162505	Q9Y289	Q9Y289	SLC5A6	5821	4	4	4	7.7	7.7	7.7	68.641	0	27.189	110220000	4	4	4	17.7558	17.8438	17.6669	17.8175	17.6966	17.9455	Sodium-dependent multivitamin transporter
	1.06961	0.162375	Q9UKZ1	Q9UKZ1	CNOT11	5692	1	1	1	3.3	3.3	3.3	55.215	0.0035721	8.4438	38893000	1	1	1	15.9746	16.2938	16.2151	16.2463	16.1159	16.2526	CCR4-NOT transcription complex subunit 11
	0.602362	0.16198	Q96DE0	Q96DE0	NUDT16	4227	3	2	2	21	15.4	15.4	21.273	0	21.499	39253000	2	2	2	15.5115	15.7869	15.5258	15.8621	15.6059	15.4802	U8 snoRNA-decapping enzyme
	0.432051	0.161975	Q9BPY3	Q9BPY3	FAM118B	4585	2	2	1	10.8	10.8	3.7	39.499	0.00019562	12.971	8612200	1	1	1	13.1614	13.1956	12.9194	12.895	12.7381	13.2142	Protein FAM118B
	1.42792	0.161847	Q14155	Q14155	ARHGEF7	2632	12	12	11	18.4	18.4	16.8	90.011	0	100.81	1440200000	14	11	12	19.958	20.0311	19.9088	20.0605	19.7832	20.0439	Rho guanine nucleotide exchange factor 7
	1.5965	0.161451	Q8N2K0	Q8N2K0	ABHD12	3660	7	7	7	18.1	18.1	18.1	45.096	0	47.4	336680000	7	7	7	18.082	18.3016	18.0324	18.2261	18.1699	18.2409	Monoacylglycerol lipase ABHD12
	1.44694	0.161366	P35613	P35613	BSG	1534	7	7	7	23.9	23.9	23.9	42.2	0	57.296	2922900000	13	7	7	21.3103	21.3878	21.2529	21.4472	21.1536	21.3658	Basigin
	1.75164	0.161271	P05026	P05026	ATP1B1	914	5	5	5	23.8	23.8	23.8	35.061	0	46.238	866490000	9	5	5	20.0761	20.2478	20.0137	20.1426	19.9854	20.1686	Sodium/potassium-transporting ATPase subunit beta-1
	1.23682	0.161064	Q9NVH0	Q9NVH0	EXD2	5315	2	2	2	5.8	5.8	5.8	70.352	0	19.017	16902000	2	2	2	15.9278	16.0833	15.7794	16.007	15.9649	16.0648	Exonuclease 3-5 domain-containing protein 2
	0.813187	0.160624	Q96KQ7	Q96KQ7	EHMT2	4387	5	4	3	6	5.2	3	132.37	0	21.474	57402000	3	3	3	16.2728	16.2165	16.0612	16.3263	15.9868	16.2599	Histone-lysine N-methyltransferase EHMT2
	1.06617	0.159878	Q6PHR2	Q6PHR2	ULK3	3245	1	1	1	3	3	3	53.444	0.0049564	6.745	14176000	1	1	1	14.8787	15.0374	14.7184	15.0206	14.9418	14.9605	Serine/threonine-protein kinase ULK3
	0.968578	0.159645	Q9HA65	Q9HA65	TBC1D17	5079	2	2	2	6.5	6.5	6.5	72.669	0.00056872	11.937	34987000	2	2	2	14.0769	14.0972	13.8219	14.1484	13.938	14.0701	TBC1 domain family member 17
	1.2355	0.159221	Q92576	Q92576	PHF3	4028	4	4	4	3	3	3	229.48	0	33.35	40133000	4	4	4	15.9655	16.0115	15.919	16.2087	15.9249	16.0669	PHD finger protein 3
	0.411263	0.1589	Q5SW96	Q5SW96	LDLRAP1	3064	1	1	1	6.5	6.5	6.5	33.885	0.0035075	7.5498	5613800	1	1	1	12.6402	12.7622	12.232	12.3774	12.4412	12.6506	Low density lipoprotein receptor adapter protein 1
	1.5525	0.158691	Q10469	Q10469	MGAT2	2412	2	2	2	3.8	3.8	3.8	51.55	0.001306	11.33	54564000	2	2	2	16.5057	16.6547	16.3923	16.6555	16.5296	16.5935	Alpha-1,6-mannosyl-glycoprotein 2-beta-N-acetylglucosaminyltransferase
	0.677943	0.158316	O43752	O43752	STX6	432	4	4	4	25.1	25.1	25.1	29.176	0	26.645	82770000	4	4	4	17.3089	17.4345	17.1007	17.5231	17.4149	17.3419	Syntaxin-6
	0.397393	0.158272	P62273	P62273	RPS29	2104	2	2	2	32.1	32.1	32.1	6.6767	0.00057088	12.054	616570000	3	2	2	18.6849	19.0015	18.3698	18.6038	18.6881	18.6123	40S ribosomal protein S29
	1.86901	0.157557	Q9NNW7	Q9NNW7	TXNRD2	5146	4	3	3	8.2	5.3	5.3	56.506	0	17.4	141790000	3	3	3	17.7735	17.9236	17.6994	17.8314	17.691	17.8815	Thioredoxin reductase 2, mitochondrial
	0.750927	0.157538	P78310	P78310	CXADR	2190	3	3	3	12.3	12.3	12.3	40.029	0	18.516	45815000	3	3	3	16.3927	16.6514	16.6208	16.6482	16.6327	16.8192	Coxsackievirus and adenovirus receptor
	0.982948	0.156994	P14923	P14923	JUP	1147	25	25	23	50.9	50.9	47.7	81.744	0	259.4	2563300000	31	23	25	21.2418	21.4756	21.1143	21.3039	21.2236	21.2713	Junction plakoglobin
	1.40071	0.156986	Q10472;Q8IUC8	Q10472	GALNT1	2414	8	8	8	17.9	17.9	17.9	64.218	0	82.244	466740000	8	8	8	18.8675	19.0956	18.8507	18.9967	18.8237	18.9206	Polypeptide N-acetylgalactosaminyltransferase 1;Polypeptide N-acetylgalactosaminyltransferase 1 soluble form
	0.754082	0.156684	P60709;Q6S8J3;Q562R1;A5A3E0;P0CG38;P0CG39;Q9BYX7	P60709	ACTB	2026	21	1	1	75.7	4.5	4.5	41.736	0	40.765	1381500000	7	1	1	19.5038	19.4977	19.5195	19.8058	19.4182	19.6081	Actin, cytoplasmic 1;Actin, cytoplasmic 1, N-terminally processed
	0.447396	0.156551	Q9H1X3	Q9H1X3	DNAJC25	4925	4	4	4	11.7	11.7	11.7	42.403	0	22.629	43946000	4	4	4	15.6588	15.7666	15.626	15.859	15.3503	15.4792	DnaJ homolog subfamily C member 25
	0.84175	0.156171	Q53GQ0	Q53GQ0	HSD17B12	2990	10	10	10	38.1	38.1	38.1	34.324	0	84.959	3925400000	14	10	10	21.2532	21.4711	21.1432	21.3324	21.1406	21.2019	Very-long-chain 3-oxoacyl-CoA reductase
	0.55272	0.156072	Q8IVP5	Q8IVP5	FUNDC1	3554	1	1	1	11	11	11	17.177	0.0034722	10.222	17391000	1	1	1	13.3375	13.7887	13.5521	13.7031	13.6077	13.4736	FUN14 domain-containing protein 1
	0.607913	0.155577	Q9P2B2	Q9P2B2	PTGFRN	5500	7	7	7	9.1	9.1	9.1	98.555	0	45.486	261840000	8	7	7	17.8547	17.841	17.7517	18.0292	17.5658	17.7688	Prostaglandin F2 receptor negative regulator
	1.06544	0.155348	Q9UHN6	Q9UHN6	TMEM2	5609	20	20	20	18.8	18.8	18.8	154.37	0	149.55	526970000	21	20	20	19.5861	19.8174	19.5173	19.6565	19.6839	19.7795	Transmembrane protein 2
	0.819615	0.155235	P48163	P48163	ME1	1707	15	15	15	41.4	41.4	41.4	64.149	0	126.57	1589900000	20	15	15	20.7609	21.0825	20.801	20.9033	20.7445	20.7864	NADP-dependent malic enzyme
	1.70244	0.155053	Q6UWE0	Q6UWE0	LRSAM1	3278	8	8	8	17.8	17.8	17.8	83.593	0	67.485	223850000	9	8	8	17.4677	17.6906	17.4302	17.6055	17.5231	17.59	E3 ubiquitin-protein ligase LRSAM1
	0.808467	0.154034	Q8IXL7	Q8IXL7	MSRB3	3589	1	1	1	7.3	7.3	7.3	20.702	0.0094184	6.1875	38007000	1	1	1	17.1627	17.2016	17.2827	17.4333	17.095	17.3676	Methionine-R-sulfoxide reductase B3
	0.958555	0.15386	O60930	O60930	RNASEH1	539	2	2	2	12.9	12.9	12.9	32.064	0.00020717	15.603	59951000	2	2	2	15.1039	15.2148	15.1959	15.2393	15.1286	15.4358	Ribonuclease H1
	0.890259	0.153523	O14893	O14893	GEMIN2	256	2	2	2	14.6	14.6	14.6	31.585	0.00056894	11.94	59318000	4	2	2	16.3321	16.5124	16.4492	16.5086	16.1939	16.4149	Gem-associated protein 2
	3.70583	0.153511	Q08209	Q08209	PPP3CA	2385	9	9	5	21.9	21.9	14	58.687	0	69.366	1220000000	12	5	9	19.2126	19.3505	19.1812	19.366	19.2133	19.3512	Serine/threonine-protein phosphatase 2B catalytic subunit alpha isoform
	1.05263	0.152894	P53396	P53396	ACLY	1908	51	51	51	53.3	53.3	53.3	120.84	0	323.31	76545000000	115	51	51	24.6852	24.953	24.6508	24.7363	24.6632	24.7686	ATP-citrate synthase
	0.319792	0.152542	P62633	P62633	CNBP	2121	6	6	5	35	35	31.1	19.463	0	38.66	688270000	6	5	5	19.9502	20.5554	20.2512	20.034	19.9834	20.053	Cellular nucleic acid-binding protein
	0.853501	0.152489	O75787	O75787	ATP6AP2	632	3	3	3	13.7	13.7	13.7	39.008	0	24.236	55091000	4	3	3	15.8296	16.1867	15.8929	15.9293	15.9439	16.0079	Renin receptor
	0.900006	0.152419	Q9Y6C9	Q9Y6C9	MTCH2	6044	11	11	11	47.5	47.5	47.5	33.331	0	98.013	2160900000	15	11	11	21.7782	21.8388	21.6984	21.8332	21.5186	21.7805	Mitochondrial carrier homolog 2
	2.09783	0.152269	Q6ZT07	Q6ZT07	TBC1D9	3313	1	1	1	1.1	1.1	1.1	143.23	0.0059072	6.4935	360110000	1	1	1	19.563	19.7676	19.5471	19.7136	19.5794	19.6651	TBC1 domain family member 9
	0.386402	0.151807	Q9BWH6	Q9BWH6	RPAP1	4759	2	2	2	2.4	2.4	2.4	152.75	0.00020568	15.13	51289000	2	2	2	15.1659	15.0006	14.9424	15.4827	14.9876	15.0681	RNA polymerase II-associated protein 1
	1.06774	0.151497	P53985	P53985	SLC16A1	1925	4	4	4	10.6	10.6	10.6	53.944	0	45.832	418100000	5	4	4	18.8096	18.9089	18.6189	18.9258	18.7754	18.8236	Monocarboxylate transporter 1
	1.4895	0.151484	Q15814	Q15814	TBCC	2850	4	4	4	15.3	15.3	15.3	39.248	0	23.522	121000000	4	4	4	17.0389	17.2591	17.0174	17.2284	17.1381	17.1612	Tubulin-specific chaperone C
	0.430703	0.151181	Q9Y4F3	Q9Y4F3	KIAA0430	5954	2	2	2	1.6	1.6	1.6	192.86	0.0014864	11.179	0	2	2	2	13.9053	14.3419	14.4001	14.3332	14.2872	14.371	Meiosis arrest female protein 1
	5.94168	0.151173	Q12907	Q12907	LMAN2	2450	12	12	12	46.6	46.6	46.6	40.228	0	104.01	1957200000	13	12	12	20.9224	21.0795	20.9328	21.0792	20.9303	21.0803	Vesicular integral-membrane protein VIP36
	0.680786	0.150987	Q8WVX9	Q8WVX9	FAR1	3962	1	1	1	2.5	2.5	2.5	59.356	0.0054164	6.5363	15637000	1	1	1	15.0669	15.0419	14.9595	15.116	15.037	15.3584	Fatty acyl-CoA reductase 1
	0.467358	0.150922	P50151	P50151	GNG10	1795	2	2	2	38.2	38.2	38.2	7.2053	0.00020129	14.004	85254000	2	2	2	15.9852	16.0804	16.0955	16.299	16.2937	16.4477	Guanine nucleotide-binding protein G(I)/G(S)/G(O) subunit gamma-10
	0.240396	0.150269	Q8NA03	Q8NA03	FSIP1	3735	2	2	2	5.9	5.9	5.9	66.12	0.0023985	10.951	129690000	2	2	2	17.3382	17.1634	17.4639	17.4667	16.7192	17.342	Fibrous sheath-interacting protein 1
	0.362695	0.150185	Q9NSK0	Q9NSK0	KLC4	5260	3	2	2	6.5	4.2	4.2	68.639	0	23.943	20198000	2	2	2	15.653	16.0378	15.6252	16.0092	16.0923	15.7741	Kinesin light chain 4
	0.502156	0.149617	O00488	O00488	ZNF593	182	1	1	1	13.4	13.4	13.4	15.199	0.0034922	7.4076	10252000	1	1	1	13.8115	13.7575	13.3681	13.7838	13.6243	13.7115	Zinc finger protein 593
	0.751731	0.149372	Q9P1F3	Q9P1F3	ABRACL	5490	3	3	3	65.4	65.4	65.4	9.0564	0	38.6	115720000	3	3	3	13.817	13.9485	13.6844	13.7793	13.5652	13.7869	Costars family protein ABRACL
	1.25219	0.149362	Q9NV56	Q9NV56	MRGBP	5302	2	2	2	13.2	13.2	13.2	22.417	0.00020934	16.295	25673000	3	2	2	14.7645	14.9574	14.8663	14.9878	14.9258	15.0595	MRG/MORF4L-binding protein
	0.731434	0.148436	Q9H1A3	Q9H1A3	METTL9	4913	1	1	1	5	5	5	36.536	0.0035765	8.5564	24693000	1	1	1	14.0345	14.0135	13.9277	14.2482	14.1012	14.247	Methyltransferase-like protein 9
	1.06582	0.148233	Q5JTJ3	Q5JTJ3	COA6	3040	4	4	4	37.6	37.6	37.6	14.116	0	31.265	783130000	4	4	4	19.4224	19.5249	19.2727	19.4499	19.2425	19.4075	Cytochrome c oxidase assembly factor 6 homolog
	0.756443	0.147776	O75695	O75695	RP2	626	2	2	2	8.6	8.6	8.6	39.641	0.0001994	13.596	31187000	3	2	2	14.5449	14.5696	14.4553	14.7063	14.3238	14.4915	Protein XRP2
	0.353345	0.147323	P42685	P42685	FRK	1633	1	1	1	2	2	2	58.253	0.0062195	6.439	9758500	1	1	1	13.5531	13.9905	13.7856	13.5139	13.7154	13.9917	Tyrosine-protein kinase FRK
	0.218485	0.147251	Q8IXQ3	Q8IXQ3	C9orf40	3593	2	2	2	20.6	20.6	20.6	21.063	0.00020462	14.896	24600000	3	2	2	12.311	12.9044	13.085	12.9286	13.0762	13.081	Uncharacterized protein C9orf40
	0.218403	0.147074	Q96KC8	Q96KC8	DNAJC1	4382	7	7	7	14.8	14.8	14.8	63.882	0	71.849	189470000	8	7	7	17.8984	17.717	17.9665	17.9464	17.9477	18.5904	DnaJ homolog subfamily C member 1
	0.395193	0.147025	Q96PV6	Q96PV6	LENG8	4434	3	3	3	5.5	5.5	5.5	88.156	0	20.747	49536000	3	3	3	15.433	15.8951	15.7605	15.9249	15.9381	15.7527	Leukocyte receptor cluster member 8
	0.775538	0.146945	Q9BW83	Q9BW83	IFT27	4751	4	4	4	28	28	28	20.48	0	28.655	348030000	4	4	4	19.2045	19.4124	19.0758	19.3425	19.1866	19.153	Intraflagellar transport protein 27 homolog
	0.887461	0.146636	Q8IYB5	Q8IYB5	SMAP1	3611	2	2	2	4.3	4.3	4.3	50.386	0.00094197	11.694	98253000	2	2	2	16.4524	16.4214	16.2343	16.563	16.3105	16.4528	Stromal membrane-associated protein 1
	1.46773	0.146556	Q14671	Q14671	PUM1	2686	6	4	4	6.6	5	5	126.47	0	26.591	184540000	4	4	4	17.6826	17.7464	17.6264	17.8132	17.5466	17.7357	Pumilio homolog 1
	1.43747	0.146482	Q13445	Q13445	TMED1	2540	2	2	2	11	11	11	25.206	0	26.836	169740000	2	2	2	17.7002	17.8331	17.6166	17.7769	17.5792	17.7254	Transmembrane emp24 domain-containing protein 1
	0.697975	0.146387	Q8N8R3	Q8N8R3	SLC25A29	3727	2	2	2	11.2	11.2	11.2	32.062	0.0001941	12.701	31792000	2	2	2	14.0298	14.3642	14.2306	14.4017	14.2859	14.2195	Mitochondrial basic amino acids transporter
	0.819658	0.145608	Q96L92	Q96L92	SNX27	4391	9	9	9	29.4	29.4	29.4	61.264	0	66.385	388040000	9	9	9	18.8818	18.8885	18.9319	19.1073	18.7552	19.0097	Sorting nexin-27
	0.903919	0.144472	Q9ULQ1	Q9ULQ1	TPCN1	5721	2	2	2	3.2	3.2	3.2	94.146	0.00056711	11.82	23672000	2	2	2	15.9039	16.092	15.8985	16.0791	15.8149	15.8795	Two pore calcium channel protein 1
	0.52438	0.144424	Q969E8	Q969E8	TSR2	4113	2	2	2	13.1	13.1	13.1	20.894	0.00056948	11.948	30310000	2	2	2	14.5012	14.4878	14.5533	14.6464	14.1944	14.5479	Pre-rRNA-processing protein TSR2 homolog
	0.613728	0.144333	P18084	P18084	ITGB5	1220	11	11	11	20.3	20.3	20.3	88.053	0	110.14	989480000	14	11	11	20.0013	20.3486	19.9862	19.9936	20.0249	20.1032	Integrin beta-5
	1.15713	0.144105	Q9ULD2	Q9ULD2	MTUS1	5708	13	13	12	13.5	13.5	11.9	141.4	0	95.049	324460000	13	12	12	19.4857	19.7212	19.4356	19.5393	19.524	19.6171	Microtubule-associated tumor suppressor 1
	0.845844	0.144025	Q9UKK3	Q9UKK3	PARP4	5676	25	25	25	19.1	19.1	19.1	192.59	0	240.39	1374900000	28	25	25	20.6446	20.8829	20.6175	20.7844	20.5905	20.6174	Poly [ADP-ribose] polymerase 4
	0.835253	0.143607	Q96IK1	Q96IK1	BOD1	4349	3	2	2	16.2	11.4	11.4	19.196	0.00020555	15.08	82613000	2	2	2	17.3763	17.368	17.3703	17.6167	17.4002	17.593	Biorientation of chromosomes in cell division protein 1
	0.401584	0.143519	Q9UPU7	Q9UPU7	TBC1D2B	5786	2	2	2	2.1	2.1	2.1	109.88	0.00019573	12.983	61551000	2	2	2	16.5254	16.4687	16.3844	16.6776	16.138	16.3321	TBC1 domain family member 2B
	0.544958	0.143477	P62380	P62380	TBPL1	2117	1	1	1	5.9	5.9	5.9	20.886	0.0067092	6.4088	10616000	1	1	1	13.5753	13.6603	13.3022	13.5256	13.2939	13.4159	TATA box-binding protein-like protein 1
	0.532074	0.142921	Q96RK0	Q96RK0	CIC	4455	2	2	2	1.9	1.9	1.9	163.82	0	20.673	23956000	2	2	2	13.8825	14.2091	14.0899	14.0774	14.2072	14.3219	Protein capicua homolog
	1.2419	0.142831	P16435	P16435	POR	1184	27	27	27	48.2	48.2	48.2	76.689	0	253.84	3824500000	32	27	27	21.9885	22.174	21.9317	22.0867	21.9153	22.0034	NADPH--cytochrome P450 reductase
	0.493331	0.142802	Q9Y5K8	Q9Y5K8	ATP6V1D	5994	2	2	2	15.8	15.8	15.8	28.262	0.00019693	13.193	164650000	2	2	2	16.5249	16.4986	16.2253	16.6348	16.2879	16.3331	V-type proton ATPase subunit D
	1.90839	0.142763	Q9NZ01	Q9NZ01	TECR	5431	8	8	8	21.4	21.4	21.4	36.034	0	48.618	3200800000	9	8	8	21.5635	21.6591	21.5472	21.7526	21.5299	21.6572	Very-long-chain enoyl-CoA reductase
	0.896852	0.142233	Q8TAV0	Q8TAV0	FAM76A	3845	2	2	2	7.2	7.2	7.2	35.049	0	20.044	12170000	2	2	2	14.6437	14.9142	14.7066	14.8099	14.6215	14.6744	Protein FAM76A
	1.25899	0.142137	Q9Y5B6	Q9Y5B6	PAXBP1	5984	1	1	1	1.3	1.3	1.3	104.8	0.0070293	6.3695	0	1	1	1	12.6685	12.7018	12.6194	12.7944	12.5144	12.7325	PAX3- and PAX7-binding protein 1
	0.333422	0.142073	P61601	P61601	NCALD	2067	3	1	1	16.1	6.2	6.2	22.245	0.0062174	6.4361	4786600	1	1	1	13.4177	13.8306	13.7121	13.3943	13.5453	13.8764	Neurocalcin-delta
	1.56371	0.141844	P10301	P10301	RRAS	1047	8	8	6	51.8	51.8	39.4	23.48	0	71.525	1394300000	14	6	8	20.2497	20.4194	20.3024	20.3835	20.1758	20.3506	Ras-related protein R-Ras
	1.24916	0.141432	Q14247	Q14247	CTTN	2651	23	23	23	49.5	49.5	49.5	61.585	0	210.24	12209000000	29	23	23	23.4372	23.577	23.4289	23.4841	23.2957	23.525	Src substrate cortactin
	0.774645	0.141158	Q5W111	Q5W111	SPRYD7	3128	3	3	3	31.1	31.1	31.1	21.666	0	40.594	150860000	4	3	3	17.648	17.6391	17.4132	17.7819	17.5943	17.6579	SPRY domain-containing protein 7
	0.693533	0.141127	O15321	O15321	TM9SF1	323	6	6	6	11.9	11.9	11.9	68.86	0	46.981	385270000	6	6	6	18.0012	18.2647	17.9185	18.1801	18.1262	18.0245	Transmembrane 9 superfamily member 1
	0.484747	0.140696	Q15166	Q15166	PON3	2770	2	2	2	8.2	8.2	8.2	39.607	0.00019654	13.109	35923000	2	2	2	16.3464	16.4552	16.1513	16.1515	16.1982	16.5111	Serum paraoxonase/lactonase 3
	1.94546	0.139421	O75674	O75674	TOM1L1	621	6	6	6	24.6	24.6	24.6	52.988	0	49.149	292890000	7	6	6	18.3617	18.5557	18.3433	18.491	18.4224	18.499	TOM1-like protein 1
	0.334993	0.138995	P63027	P63027	VAMP2	2155	2	1	1	28.4	13.8	13.8	12.663	0	17.669	41203000	1	1	1	14.9959	14.7187	14.783	15.0973	14.5399	14.9198	Vesicle-associated membrane protein 2
	0.640561	0.138117	Q9BSB4	Q9BSB4	ATG101	4645	1	1	1	5.5	5.5	5.5	25.002	0.0036276	7.0573	20956000	1	1	1	14.9385	15.0665	14.6986	14.9982	14.8521	14.8389	Autophagy-related protein 101
	0.760238	0.137773	Q6NXT4	Q6NXT4	SLC30A6	3203	2	2	2	6.1	6.1	6.1	51.115	0	17.39	47964000	2	2	2	16.344	16.3577	16.1595	16.3577	16.0766	16.2782	Zinc transporter 6
	0.973831	0.137584	Q08380	Q08380	LGALS3BP	2390	11	11	11	26.5	26.5	26.5	65.33	0	99.875	1094200000	13	11	11	20.2208	20.2342	20.063	20.3299	20.0625	20.195	Galectin-3-binding protein
	1.09715	0.137532	Q9UHA4	Q9UHA4	LAMTOR3	5593	2	2	2	20.2	20.2	20.2	13.623	0.0001979	13.335	84724000	2	2	2	16.2152	16.4547	16.3139	16.3751	16.1877	16.2995	Ragulator complex protein LAMTOR3
	0.62961	0.136718	Q8TDB6	Q8TDB6	DTX3L	3886	5	5	5	9.5	9.5	9.5	83.553	0	40.568	76789000	5	5	5	16.3403	16.5705	16.2596	16.2578	16.2136	16.3953	E3 ubiquitin-protein ligase DTX3L
	0.291802	0.136617	Q6P0Q8;O15021	Q6P0Q8;O15021	MAST2;MAST4	279	2	1	1	1.5	1.1	1.1	196.43	0.0047986	6.798	5781000	1	1	1	12.2104	12.4034	11.9481	11.9048	12.1707	12.4309	Microtubule-associated serine/threonine-protein kinase 2;Microtubule-associated serine/threonine-protein kinase 4
	0.917652	0.136605	P14550	P14550	AKR1A1	1137	15	15	15	59.1	59.1	59.1	36.573	0	166.64	1724300000	17	15	15	20.3961	20.6063	20.3012	20.4795	20.3654	20.3867	Alcohol dehydrogenase [NADP(+)]
	0.185798	0.136536	P11171	P11171	EPB41	1071	1	1	1	1.7	1.7	1.7	97.016	0.0035695	8.3695	20690000	1	1	1	13.999	14.7757	14.9035	14.4268	14.4351	14.5448	Protein 4.1
	0.882533	0.136157	P08174	P08174	CD55	986	4	4	4	9.7	9.7	9.7	41.4	0	26.805	241650000	4	4	4	17.3714	17.6584	17.3746	17.4238	17.4387	17.511	Complement decay-accelerating factor
	0.785857	0.135955	Q9H9Y2	Q9H9Y2	RPF1	5076	3	3	3	15.8	15.8	15.8	40.11	0	24.283	43482000	4	3	3	15.7723	15.9345	15.7823	16.0605	15.9857	15.9532	Ribosome production factor 1
	0.485452	0.135467	Q8NFT2	Q8NFT2	STEAP2	3815	2	2	2	8	8	8	56.055	0.00019272	12.379	12031000	2	2	2	15.3144	15.6762	15.2984	15.2732	15.4096	15.4795	Metalloreductase STEAP2
	1.94527	0.135334	O15031	O15031	PLXNB2	281	19	19	19	15.5	15.5	15.5	205.12	0	167.56	695590000	19	19	19	19.2915	19.4507	19.3353	19.4281	19.2439	19.398	Plexin-B2
	0.550995	0.135282	P04080	P04080	CSTB	892	5	5	5	45.9	45.9	45.9	11.139	0	44.094	5020400000	8	5	5	21.7719	22.088	21.7828	21.8936	21.7359	21.7148	Cystatin-B
	0.329369	0.134982	P62314	P62314	SNRPD1	2111	4	4	4	37	37	37	13.281	0	38.959	2703500000	6	4	4	20.4715	20.6737	20.8815	20.6385	20.3425	20.7883	Small nuclear ribonucleoprotein Sm D1
	0.379433	0.134878	P13928	P13928	ANXA8	1125	8	1	1	34.3	7.6	7.6	36.881	0.0035373	7.9206	0	1	1	1	12.4633	12.5912	12.3538	12.8029	12.8	12.6277	Annexin A8
	0.882361	0.134693	Q8WUY1	Q8WUY1	THEM6	3943	5	5	5	26.4	26.4	26.4	23.865	0	38.589	369490000	6	5	5	17.2381	17.4314	17.1114	17.2372	17.2466	17.3315	Protein THEM6
	0.882505	0.134535	Q96QF0	Q96QF0	RAB3IP	4448	3	3	3	14.1	14.1	14.1	53.021	0	17.417	14108000	3	3	3	14.4086	14.6155	14.4925	14.7089	14.5079	14.4882	Rab-3A-interacting protein
	0.262188	0.134197	Q9NSP4	Q9NSP4	CENPM	5261	2	2	2	17.2	17.2	17.2	19.737	0	25.302	32615000	2	2	2	13.4451	14.1271	13.905	13.7169	13.7159	13.6246	Centromere protein M
	0.314883	0.133846	Q6PJI9	Q6PJI9	WDR59	3257	1	1	1	2	2	2	109.79	0.003491	7.4067	8088300	1	1	1	11.7418	12.1044	12.2769	12.2439	12.1943	12.2662	WD repeat-containing protein 59
	1.81848	0.133171	Q15262	Q15262	PTPRK	2778	3	3	3	3.5	3.5	3.5	162.1	0	22.541	28296000	3	3	3	15.2962	15.5047	15.3515	15.4854	15.3646	15.4217	Receptor-type tyrosine-protein phosphatase kappa
	0.690027	0.132859	Q86YL5	Q86YL5	TDRP	3524	3	3	3	18.9	18.9	18.9	20.402	0	26.621	33796000	3	3	3	15.1793	15.2158	15.2949	15.4342	15.254	15.4769	Testis development-related protein
	1.29607	0.132785	Q15654	Q15654	TRIP6	2835	8	8	8	27.3	27.3	27.3	50.287	0	88.632	445010000	8	8	8	18.6851	18.7853	18.6818	18.7976	18.5517	18.7341	Thyroid receptor-interacting protein 6
	1.53952	0.132736	Q12846	Q12846	STX4	2433	7	7	7	31	31	31	34.18	0	62.436	1251200000	10	7	7	18.3553	18.4405	18.4128	18.5565	18.3653	18.5346	Syntaxin-4
	1.89516	0.132715	O76003	O76003	GLRX3	667	13	13	13	54.3	54.3	54.3	37.432	0	134.67	4827800000	16	13	13	22.4567	22.6415	22.4797	22.5542	22.4286	22.5674	Glutaredoxin-3
	0.51877	0.131775	Q9UGV2	Q9UGV2	NDRG3	5588	6	6	6	28.3	28.3	28.3	41.408	0	50.714	218730000	6	6	6	17.1155	17.3892	17.2322	17.377	17.4832	17.4601	Protein NDRG3
	0.444848	0.130494	Q9Y2X8;P51668	Q9Y2X8;P51668	UBE2D4;UBE2D1	1851	2	1	1	19.7	7.5	7.5	16.649	0	26.44	75201000	1	1	1	15.9002	16.165	15.7281	15.8095	15.7836	15.8289	Ubiquitin-conjugating enzyme E2 D4;Ubiquitin-conjugating enzyme E2 D1
	0.789488	0.129975	P20338	P20338	RAB4A	1259	7	7	5	46.8	46.8	33.9	24.389	0	39.335	201430000	7	5	6	18.5143	18.7053	18.3984	18.5449	18.4255	18.4779	Ras-related protein Rab-4A
	0.224669	0.129964	Q8N5I4	Q8N5I4	DHRSX	3697	3	3	3	16.7	16.7	16.7	36.443	0	20.723	101620000	3	3	3	16.7742	16.9652	16.3565	16.8376	16.624	16.3417	Dehydrogenase/reductase SDR family member on chromosome X
	0.505689	0.128816	Q9UQB8	Q9UQB8	BAIAP2	5794	7	7	7	13.8	13.8	13.8	60.867	0	49.464	160620000	7	7	7	18.5247	18.557	18.2356	18.6234	18.4123	18.3787	Brain-specific angiogenesis inhibitor 1-associated protein 2
	0.558584	0.128511	O00764	O00764	PDXK	203	11	11	11	51.9	51.9	51.9	35.102	0	91.325	4022300000	19	11	11	20.8976	21.0968	20.9383	21.0169	20.7248	20.8324	Pyridoxal kinase
	1.58588	0.127839	P19022	P19022	CDH2	1235	13	13	12	23.2	23.2	22	99.808	0	118.48	567510000	13	12	13	19.9279	20.028	19.8123	20.0062	19.9112	20.0007	Cadherin-2
	0.706103	0.127185	O75911	O75911	DHRS3	653	6	6	6	20.5	20.5	20.5	33.548	0	42.079	282650000	6	6	6	18.3566	18.5853	18.387	18.3345	18.3683	18.5737	Short-chain dehydrogenase/reductase 3
	0.34752	0.127101	Q53EL6	Q53EL6	PDCD4	2982	3	3	3	8.5	8.5	8.5	51.735	0	40.806	104060000	4	3	3	16.3411	16.6765	16.3459	16.4802	16.2541	16.1658	Programmed cell death protein 4
	0.903764	0.126808	P84157	P84157	MXRA7	2249	4	4	4	23	23	23	21.466	0	34.792	707580000	6	4	4	19.2292	19.3281	19.0563	19.3309	19.233	19.2399	Matrix-remodeling-associated protein 7
	1.00114	0.126115	P62879;Q9BRK4	P62879	GNB2	2141	11	6	4	46.5	27.4	21.5	37.331	0	72.339	2081200000	12	4	6	19.7468	19.9388	19.7733	19.8498	19.8833	19.9931	Guanine nucleotide-binding protein G(I)/G(S)/G(T) subunit beta-2
	0.269055	0.126083	Q8N302	Q8N302	AGGF1	3663	1	1	1	2.2	2.2	2.2	80.976	0.00056764	11.877	10775000	1	1	1	14.3712	14.4471	14.7345	14.5367	14.1079	14.608	Angiogenic factor with G patch and FHA domains 1
	0.420476	0.125849	Q86X29	Q86X29	LSR	3508	2	2	2	7.2	7.2	7.2	71.438	0	23.558	25317000	3	2	2	14.3172	14.593	14.3793	14.6719	14.4714	14.2806	Lipolysis-stimulated lipoprotein receptor
	0.32181	0.125796	P30043	P30043	BLVRB	1434	7	7	7	55.8	55.8	55.8	22.119	0	145.85	5509800000	12	7	7	20.7048	20.9462	20.5358	20.6381	20.4351	20.4688	Flavin reductase (NADPH)
	0.611243	0.125708	Q5VZL5	Q5VZL5	ZMYM4	3125	5	4	4	4.5	3.9	3.9	172.79	0	36.29	63162000	4	4	4	16.099	16.2479	16.0673	16.3924	16.2975	16.2006	Zinc finger MYM-type protein 4
	0.756046	0.125657	O14972	O14972	DSCR3	270	4	4	4	20.5	20.5	20.5	33.01	0	52.322	115870000	5	4	4	17.0564	17.3132	17.0719	17.2364	17.2795	17.2352	Down syndrome critical region protein 3
	1.56724	0.125282	Q8NEN9	Q8NEN9	PDZD8	3797	7	7	7	5.6	5.6	5.6	128.56	0	53.066	190090000	7	7	7	17.7853	17.9279	17.7315	17.8177	17.7555	17.9024	PDZ domain-containing protein 8
	0.677055	0.125009	Q7Z7F7	Q7Z7F7	MRPL55	3435	2	2	2	18	18	18	15.128	0	17.564	253630000	3	2	2	17.0915	17.3541	17.1364	17.1443	17.0103	17.1148	39S ribosomal protein L55, mitochondrial
	0.586947	0.124726	Q9H3Z4	Q9H3Z4	DNAJC5	4967	5	5	5	47.5	47.5	47.5	22.149	0	49.865	440920000	8	5	5	18.7352	18.7534	18.6972	18.8638	18.486	18.6754	DnaJ homolog subfamily C member 5
	1.79993	0.124633	Q70E73	Q70E73	RAPH1	3326	2	2	2	2.6	2.6	2.6	135.25	0	18.567	48855000	2	2	2	15.5461	15.7408	15.5843	15.7122	15.5989	15.6503	Ras-associated and pleckstrin homology domains-containing protein 1
	0.731583	0.124567	Q15208;Q9Y2H1	Q15208	STK38	2775	5	5	5	12.9	12.9	12.9	54.19	0	57.846	164830000	5	5	5	17.9127	18.037	18.0003	18.048	18.0439	18.2457	Serine/threonine-protein kinase 38
	0.938905	0.124524	P07948	P07948	LYN	978	6	6	6	19.1	19.1	19.1	58.573	0	55.708	140730000	6	6	6	18.0519	18.1643	17.9052	18.0127	17.9686	18.1223	Tyrosine-protein kinase Lyn
	0.501324	0.124514	P18669;P15259;Q8N0Y7	P18669	PGAM1	1229	11	11	11	65	65	65	28.804	0	108.47	22981000000	35	11	11	22.8857	23.2077	23.0209	22.8937	22.8259	23.0046	Phosphoglycerate mutase 1
	0.708139	0.124394	Q96A33	Q96A33	CCDC47	4145	15	15	15	40.8	40.8	40.8	55.873	0	118.61	1061200000	18	15	15	20.4837	20.5388	20.5058	20.5719	20.2605	20.5125	Coiled-coil domain-containing protein 47
	0.371328	0.124383	P49588	P49588	AARS	1756	38	38	38	53.9	53.9	53.9	106.81	0	323.31	13204000000	62	38	38	23.1752	23.4194	23.0471	23.2582	23.0457	22.9634	Alanine--tRNA ligase, cytoplasmic
	0.352611	0.124057	Q9Y3S2	Q9Y3S2	ZNF330	5927	3	3	3	10	10	10	36.201	0	19.25	22091000	3	3	3	14.8098	15.1939	15.3065	15.1319	14.9916	15.1543	Zinc finger protein 330
	0.595694	0.123907	A6NJ78	A6NJ78	METTL15	37	2	2	2	9.6	9.6	9.6	46.121	0	20.206	14144000	2	2	2	14.5468	14.4984	14.5666	14.699	14.341	14.6287	Probable methyltransferase-like protein 15
	0.669324	0.123674	Q9NXV6	Q9NXV6	CDKN2AIP	5401	5	5	5	11.6	11.6	11.6	61.124	0	59.969	178580000	6	5	5	16.5893	16.5542	16.588	16.6658	16.3768	16.7051	CDKN2A-interacting protein
	0.899845	0.123634	Q9NWT6	Q9NWT6	HIF1AN	5358	4	4	4	17.2	17.2	17.2	40.285	0	41.223	38493000	4	4	4	17.9721	18.1229	17.8349	17.9776	17.9861	18.0636	Hypoxia-inducible factor 1-alpha inhibitor
	0.30044	0.123346	Q9UHE8	Q9UHE8	STEAP1	5602	1	1	1	2.9	2.9	2.9	39.851	0.0047995	6.8028	86828000	1	1	1	15.993	15.995	15.6225	15.96	15.6158	15.6463	Metalloreductase STEAP1
	0.903466	0.12306	Q15382	Q15382	RHEB	2794	7	7	7	42.4	42.4	42.4	20.497	0	47.891	1288900000	9	7	7	20.3062	20.4331	20.2229	20.4992	20.3902	20.3562	GTP-binding protein Rheb
	1.84694	0.122888	O95476	O95476	CTDNEP1	780	3	3	3	18	18	18	28.377	0	18.479	122410000	3	3	3	17.7177	17.8374	17.6696	17.8634	17.7289	17.7841	CTD nuclear envelope phosphatase 1
	0.488566	0.122453	P07093	P07093	SERPINE2	951	2	2	2	4.8	4.8	4.8	44.002	0.00020433	14.858	39226000	2	2	2	15.6785	16.0774	15.8882	15.8645	15.7784	15.7706	Glia-derived nexin
	0.751187	0.12138	Q9NWT1	Q9NWT1	PAK1IP1	5357	5	5	5	17.1	17.1	17.1	43.963	0	45.573	262770000	5	5	5	18.2795	18.4282	18.286	18.5601	18.4149	18.3562	p21-activated protein kinase-interacting protein 1
	0.640398	0.121049	Q9BW91	Q9BW91	NUDT9	4753	2	2	2	6.6	6.6	6.6	39.125	0.00019763	13.294	74644000	2	2	2	18.0089	18.1778	18.1188	18.111	17.852	18.054	ADP-ribose pyrophosphatase, mitochondrial
	0.544182	0.120884	P34949	P34949	MPI	1507	6	6	6	18.7	18.7	18.7	46.655	0	61.484	179800000	6	6	6	17.8877	17.8398	17.6986	17.8514	17.5513	17.8091	Mannose-6-phosphate isomerase
	0.232628	0.12056	Q8IY63	Q8IY63	AMOTL1	3606	1	1	1	1.9	1.9	1.9	106.57	0.0039601	6.9603	10982000	1	1	1	12.47	12.4942	12.2091	12.4217	11.9379	12.0629	Angiomotin-like protein 1
	0.939091	0.120019	O14880	O14880	MGST3	255	4	4	4	37.5	37.5	37.5	16.516	0	34.781	1816100000	4	4	4	20.4965	20.6768	20.5424	20.6437	20.4327	20.5111	Microsomal glutathione S-transferase 3
	0.337024	0.120007	Q9NZC3	Q9NZC3	GDE1	5441	2	2	2	7.6	7.6	7.6	37.718	0	23.567	161950000	2	2	2	15.8501	15.7686	15.3874	15.7813	15.5547	15.6024	Glycerophosphodiester phosphodiesterase 1
	0.173354	0.119808	Q8TB40	Q8TB40	ABHD4	3850	1	1	1	5	5	5	38.794	0.0051133	6.7081	11742000	1	1	1	13.614	13.8417	13.2496	13.8426	13.6058	13.1446	Abhydrolase domain-containing protein 4
	0.78829	0.119446	P09496	P09496	CLTA	1020	5	5	5	15.7	15.7	15.7	27.076	0	33.59	6225400000	7	5	5	22.1015	22.2515	21.9856	22.0865	21.9709	22.0783	Clathrin light chain A
	0.685142	0.119415	P16219	P16219	ACADS	1175	2	2	2	4.4	4.4	4.4	44.297	0.00056775	11.882	31420000	2	2	2	16.5144	16.8068	16.5766	16.5447	16.5905	16.6882	Short-chain specific acyl-CoA dehydrogenase, mitochondrial
	0.270232	0.119344	Q5VSL9	Q5VSL9	STRIP1	3104	2	2	2	5	5	5	95.575	0.00020978	16.422	41810000	2	2	2	13.6191	14.0184	13.4376	13.6185	13.7314	13.5093	Striatin-interacting protein 1
	0.696448	0.119339	Q14114	Q14114	LRP8	2618	1	1	1	1.7	1.7	1.7	105.63	0.0035689	8.3578	8377100	1	1	1	14.4658	14.5033	14.213	14.416	14.3658	14.4834	Low-density lipoprotein receptor-related protein 8
	0.530513	0.119213	Q9UEU0	Q9UEU0	VTI1B	5567	4	4	4	23.3	23.3	23.3	26.688	0	40.094	220120000	5	4	4	16.9796	16.9695	16.8801	16.9987	16.6576	16.9068	Vesicle transport through interaction with t-SNAREs homolog 1B
	0.878684	0.119112	O60271;Q9UPT6	O60271	SPAG9	468	32	32	32	29.7	29.7	29.7	146.2	0	309.57	3378500000	35	32	32	21.9526	22.0668	21.8826	22.1024	21.8871	21.9105	C-Jun-amino-terminal kinase-interacting protein 4
	0.867421	0.118842	P55769	P55769	NHP2L1	1972	5	5	4	41.4	41.4	35.2	14.173	0	30.967	2281000000	5	4	4	20.6309	20.5861	20.4815	20.6979	20.4539	20.6388	NHP2-like protein 1;NHP2-like protein 1, N-terminally processed
	1.174	0.118189	Q9Y624	Q9Y624	F11R	6025	5	5	5	15.1	15.1	15.1	32.583	0	29.23	217710000	5	5	5	18.3071	18.4252	18.2424	18.2983	18.2447	18.4253	Junctional adhesion molecule A
	0.526958	0.118144	Q587J7	Q587J7	TDRD12	3009	1	1	1	1.3	1.3	1.3	132.58	0.0087908	6.2366	42778000	1	1	1	15.095	15.3587	15.2119	15.3312	15.4256	15.3971	Putative ATP-dependent RNA helicase TDRD12
	1.17268	0.117832	P63092;Q5JWF2;P38405	P63092;Q5JWF2	GNAS	2156	12	12	11	36.3	36.3	33.5	45.664	0	99.813	2282300000	14	11	12	21.204	21.294	21.0863	21.2683	21.1103	21.1917	Guanine nucleotide-binding protein G(s) subunit alpha isoforms short;Guanine nucleotide-binding protein G(s) subunit alpha isoforms XLas
	0.548704	0.117693	Q15678	Q15678	PTPN14	2836	3	3	3	3.1	3.1	3.1	135.26	0	20.583	79262000	3	3	3	16.2959	16.6537	16.5366	16.5766	16.4966	16.4518	Tyrosine-protein phosphatase non-receptor type 14
	1.83995	0.117491	Q9Y223	Q9Y223	GNE	5801	13	13	13	24.1	24.1	24.1	79.274	0	129.62	705110000	16	13	13	19.9234	20.0154	19.9678	20.0473	19.9137	20.0947	Bifunctional UDP-N-acetylglucosamine 2-epimerase/N-acetylmannosamine kinase;UDP-N-acetylglucosamine 2-epimerase (hydrolyzing);N-acetylmannosamine kinase
	0.113245	0.117102	P54687	P54687	BCAT1	1941	2	2	2	6.5	6.5	6.5	42.966	0.00020133	14.017	27968000	2	2	2	15.2867	15.6855	15.1152	15.3905	14.8377	14.5149	Branched-chain-amino-acid aminotransferase, cytosolic
	0.803199	0.116653	Q15276	Q15276	RABEP1	2780	12	12	12	16.4	16.4	16.4	99.289	0	90.296	307690000	12	12	12	18.6618	18.8608	18.5831	18.6802	18.6102	18.6641	Rab GTPase-binding effector protein 1
	0.501348	0.116477	Q9P2D3	Q9P2D3	HEATR5B	5503	7	7	7	6.4	6.4	6.4	224.3	0	43.947	120430000	7	7	7	17.1471	17.0231	16.8386	17.0853	16.9595	17.1861	HEAT repeat-containing protein 5B
	0.313291	0.116453	Q14667	Q14667	KIAA0100	2684	2	2	2	1.6	1.6	1.6	253.7	0.00020137	14.021	21531000	2	2	2	14.5849	14.441	14.075	14.52	14.3439	14.3921	Protein KIAA0100
	0.536111	0.115363	Q9P0M6	Q9P0M6	H2AFY2	5480	14	12	12	47.8	40.9	40.9	40.058	0	87.336	1659700000	14	12	12	21.227	21.165	21.0834	21.2642	20.9227	21.15	Core histone macro-H2A.2
	0.336049	0.115328	Q96CF2	Q96CF2	CHMP4C	4203	2	1	1	7.3	4.3	4.3	26.41	0.0089463	6.2228	22604000	1	1	1	15.4062	15.6426	15.185	15.4968	15.4485	15.2463	Charged multivesicular body protein 4c
	0.845079	0.115294	Q00610	Q00610	CLTC	2272	71	71	54	57.1	57.1	46	191.61	0	323.31	62317000000	131	54	70	24.7929	24.9897	24.7114	24.8339	24.7734	24.8001	Clathrin heavy chain 1
	0.597968	0.114637	Q8N668	Q8N668	COMMD1	3709	2	2	2	20	20	20	21.178	0.00020396	14.726	70860000	2	2	2	15.9306	15.8469	15.8271	16.1023	15.7887	15.9412	COMM domain-containing protein 1
	1.49537	0.114473	Q6DKJ4	Q6DKJ4	NXN	3163	9	9	8	30.3	30.3	27.8	48.392	0	75.031	191670000	9	8	8	17.7416	17.8926	17.7023	17.8633	17.7549	17.7863	Nucleoredoxin
	0.322074	0.114233	Q9ULH1	Q9ULH1	ASAP1	5714	3	2	2	2.9	2	2	125.5	0.00057416	12.193	30544000	2	2	2	15.4573	15.6431	15.3752	15.7198	15.4445	15.2568	Arf-GAP with SH3 domain, ANK repeat and PH domain-containing protein 1
	0.1348	0.114004	Q9UFG5	Q9UFG5	C19orf25	5572	1	1	1	18.6	18.6	18.6	12.878	0.0036364	9.7682	15064000	1	1	1	12.1458	12.5739	12.8251	12.0925	12.2207	12.8672	UPF0449 protein C19orf25
	0.59656	0.11399	Q96PE3	Q96PE3	INPP4A	4429	2	2	2	2.8	2.8	2.8	109.95	0.00021182	17.105	20812000	2	2	2	14.4619	14.7812	14.58	14.6928	14.7098	14.6198	Type I inositol 3,4-bisphosphate 4-phosphatase
	0.820678	0.113948	Q7Z2K6	Q7Z2K6	ERMP1	3383	10	10	10	14.9	14.9	14.9	100.23	0	78.653	831220000	11	10	10	19.8296	20.005	19.8216	19.9523	19.7655	19.8012	Endoplasmic reticulum metallopeptidase 1
	0.484474	0.113818	Q96JM7	Q96JM7	L3MBTL3	4370	1	1	1	1.3	1.3	1.3	88.336	0.0041209	6.8688	10792000	1	1	1	13.0388	13.1558	12.8861	13.0248	13.1606	13.2463	Lethal(3)malignant brain tumor-like protein 3
	1.56442	0.113796	P80217	P80217	IFI35	2216	8	8	8	33.6	33.6	33.6	31.546	0	56.647	387270000	9	8	8	19.328	19.4626	19.3026	19.4802	19.4043	19.4335	Interferon-induced 35 kDa protein
	0.646977	0.113665	Q9UEE9	Q9UEE9	CFDP1	5565	3	3	3	12	12	12	33.592	0	25.499	68428000	3	3	3	16.5236	16.6918	16.5606	16.6125	16.3771	16.4981	Craniofacial development protein 1
	0.588182	0.113203	O43808	O43808	SLC25A17	439	2	2	2	9.4	9.4	9.4	34.566	0.00020305	14.531	19840000	2	2	2	14.7159	14.8718	14.6607	14.9404	14.7697	14.6737	Peroxisomal membrane protein PMP34
	0.951327	0.112998	P36543;Q96A05	P36543	ATP6V1E1	1551	11	11	11	49.6	49.6	49.6	26.145	0	82.504	1864000000	13	11	11	20.3431	20.5354	20.3238	20.3985	20.288	20.36	V-type proton ATPase subunit E 1
	0.590501	0.112402	Q86TP1	Q86TP1	PRUNE	3453	3	3	3	6.6	6.6	6.6	50.199	0.00020991	16.522	22625000	3	3	3	14.7113	14.9253	14.6802	14.9076	14.9336	14.8296	Protein prune homolog
	0.409066	0.112386	Q8NFJ5	Q8NFJ5	GPRC5A	3812	2	2	2	7.3	7.3	7.3	40.251	0.0018519	11.092	424550000	2	2	2	17.8123	18.06	18.0334	17.9972	17.7095	17.8353	Retinoic acid-induced protein 3
	0.564896	0.11221	Q96I15	Q96I15	SCLY	4341	5	5	5	16.9	16.9	16.9	48.148	0	39.144	82372000	6	5	5	17.0402	17.2494	16.9401	17.171	17.0992	16.9957	Selenocysteine lyase
	0.369142	0.112143	Q9NX46	Q9NX46	ADPRHL2	5377	3	3	3	13.2	13.2	13.2	38.946	0	27.618	388130000	3	3	3	17.2084	17.2288	17.2922	17.3793	17.3949	17.6238	Poly(ADP-ribose) glycohydrolase ARH3
	0.745256	0.112027	O15541	O15541	RNF113A	353	3	3	3	11.7	11.7	11.7	38.787	0	23.04	120390000	3	3	3	16.9435	17.036	16.8025	16.9998	16.8172	16.8635	RING finger protein 113A
	1.27175	0.111621	Q8IXT5	Q8IXT5	RBM12B	3595	5	5	5	6.5	6.5	6.5	118.1	0	42.497	134550000	5	5	5	17.3494	17.4468	17.4227	17.5647	17.382	17.4775	RNA-binding protein 12B
	0.561566	0.111479	O95359	O95359	TACC2	760	10	8	8	4.3	3.6	3.6	309.42	0	80.522	335890000	11	8	8	18.6413	18.5668	18.5697	18.7274	18.3896	18.6408	Transforming acidic coiled-coil-containing protein 2
	0.791023	0.111458	O15400	O15400	STX7	337	5	5	5	28	28	28	29.815	0	62.843	190890000	6	5	5	17.175	17.3415	17.1025	17.2891	17.1557	17.137	Syntaxin-7
	0.778112	0.111285	Q8NFD5	Q8NFD5	ARID1B	3806	8	6	6	5	3.4	3.4	243.94	0	34.926	80067000	6	6	6	16.123	16.2018	15.9233	16.1172	16.0833	16.1444	AT-rich interactive domain-containing protein 1B
	0.651504	0.111022	P00167	P00167	CYB5A	845	4	4	4	42.5	42.5	42.5	15.33	0	31.19	1238500000	5	4	4	19.7653	19.8296	19.6976	19.7148	19.7207	19.9722	Cytochrome b5
	1.12923	0.110793	Q8TCA0	Q8TCA0	LRRC20	3869	5	5	5	44	44	44	20.509	0	34.105	132980000	5	5	5	18.0467	18.2281	18.0086	18.077	18.0437	18.1262	Leucine-rich repeat-containing protein 20
	0.80698	0.110375	Q2M389	Q2M389	KIAA1033	2926	16	16	16	17.6	17.6	17.6	136.4	0	130.74	742690000	17	16	16	19.6469	19.8212	19.6238	19.6962	19.5472	19.6316	WASH complex subunit 7
	0.472305	0.110262	O60220	O60220	TIMM8A	460	2	2	2	41.2	41.2	41.2	10.998	0	29.756	146210000	2	2	2	15.6003	15.4768	15.3423	15.701	15.5285	15.624	Mitochondrial import inner membrane translocase subunit Tim8 A
	0.737674	0.110073	Q9BR76	Q9BR76	CORO1B	4613	13	13	13	35.2	35.2	35.2	54.234	0	92.378	1972200000	14	13	13	21.0903	21.3249	21.076	21.1667	21.0887	21.0936	Coronin-1B
	1.00096	0.109682	P62873;P16520	P62873	GNB1	2138	12	12	7	55.9	55.9	36.8	37.377	0	107.27	4611600000	16	7	12	21.2399	21.3706	21.1636	21.2596	21.1361	21.2385	Guanine nucleotide-binding protein G(I)/G(S)/G(T) subunit beta-1
	0.789855	0.109622	P22033	P22033	MUT	1290	5	5	5	9.7	9.7	9.7	83.134	0	46.376	46841000	6	5	5	17.0149	17.2573	17.1055	17.1725	17.0377	17.0572	Methylmalonyl-CoA mutase, mitochondrial
	0.579123	0.109458	P17174	P17174	GOT1	1195	17	17	17	55.2	55.2	55.2	46.247	0	179.62	2584300000	19	17	17	21.403	21.5685	21.3746	21.5075	21.2852	21.3151	Aspartate aminotransferase, cytoplasmic
	0.577571	0.109354	O14828	O14828	SCAMP3	250	7	7	7	32	32	32	38.287	0	52.78	1318400000	8	7	7	19.9199	20.1168	19.8324	19.9583	19.8375	19.8428	Secretory carrier-associated membrane protein 3
	0.0666601	0.109311	Q96L14	Q96L14	CEP170P1	4389	5	1	1	22.5	8.9	8.9	32.648	0.0035442	8.0245	5799300	1	1	1	11.7381	11.6134	12.5817	13.3129	12.6424	12.3638	Cep170-like protein
	0.752935	0.109212	P62070	P62070	RRAS2	2087	6	4	4	35.8	22.5	22.5	23.399	0	97.266	281180000	4	4	4	17.9041	18.1322	18.0097	17.9417	17.8965	18.0641	Ras-related protein R-Ras2
	0.485687	0.108941	Q9H3S7	Q9H3S7	PTPN23	4964	12	12	12	8.7	8.7	8.7	178.97	0	82.177	367840000	13	12	12	18.8111	19.0299	18.6685	18.8826	18.868	18.7619	Tyrosine-protein phosphatase non-receptor type 23
	1.00861	0.108821	P22059;Q969R2	P22059	OSBP	1291	13	13	13	20.9	20.9	20.9	89.42	0	139.24	1057200000	13	13	13	20.5947	20.734	20.5421	20.6715	20.5197	20.5775	Oxysterol-binding protein 1
	0.509729	0.107993	Q9C0D3	Q9C0D3	ZYG11B	4846	4	4	4	10.9	10.9	10.9	83.92	0	27.571	34815000	4	4	4	15.0441	15.3422	15.2554	15.2507	15.3323	15.3628	Protein zyg-11 homolog B
	0.069696	0.107726	Q9HCU9	Q9HCU9	BRMS1	5135	1	1	1	5.7	5.7	5.7	28.46	0.0035143	7.6261	14017000	1	1	1	13.6973	12.8927	13.8407	13.3962	12.5979	14.1701	Breast cancer metastasis-suppressor 1
	0.214585	0.107545	Q8WW01	Q8WW01	TSEN15	3964	1	1	1	10.5	10.5	10.5	18.641	0.0087879	6.2327	20244000	1	1	1	12.6248	12.7265	12.5486	12.4439	12.0889	12.4146	tRNA-splicing endonuclease subunit Sen15
	0.667184	0.107344	Q96PC5;Q86UF2;A4FU28;A4D2H0;Q96RT6;Q8IX94;P0CG41;Q8IX95	Q96PC5	MIA2	4427	11	11	11	9.9	9.9	9.9	159.83	0	88.112	2494000000	11	11	11	19.8478	19.9804	19.6901	19.8976	19.8063	19.7882	Melanoma inhibitory activity protein 2
	0.406733	0.107328	Q8TD43	Q8TD43	TRPM4	3884	2	2	2	2.1	2.1	2.1	134.3	0	20.018	11162000	2	2	2	14.6881	14.7931	14.5774	14.73	14.443	14.5074	Transient receptor potential cation channel subfamily M member 4
	0.899351	0.107108	Q9UQN3	Q9UQN3	CHMP2B	5796	6	6	6	24.4	24.4	24.4	23.906	0	46.469	976480000	8	6	6	19.8923	20.073	19.9139	19.9625	19.8195	19.9115	Charged multivesicular body protein 2b
	0.891513	0.107061	Q5VW32	Q5VW32	BROX	3115	9	9	9	30.2	30.2	30.2	46.476	0	74.748	778700000	11	9	9	19.9461	20.0793	19.893	19.9466	19.8214	19.9557	BRO1 domain-containing protein BROX
	0.121133	0.106928	Q7L775	Q7L775	EPM2AIP1	3365	2	2	2	4.6	4.6	4.6	70.369	0.00019743	13.262	46369000	2	2	2	14.1877	14.5756	15.178	14.7679	14.7381	15.0811	EPM2A-interacting protein 1
	0.463958	0.106807	P28715	P28715	ERCC5	1409	2	2	2	2.5	2.5	2.5	133.11	0.00021013	16.583	8185500	2	2	2	13.2672	13.4638	13.3472	13.4093	13.1412	13.203	DNA repair protein complementing XP-G cells
	0.68253	0.106589	Q69YN4	Q69YN4	KIAA1429	3156	7	7	7	5.5	5.5	5.5	202.02	0	48.41	94395000	8	7	7	17.1674	17.2267	16.9712	17.0918	17.0725	17.2125	Protein virilizer homolog
	0.935678	0.106013	Q9UH62	Q9UH62	ARMCX3	5589	5	5	5	17.9	17.9	17.9	42.5	0	54.435	139930000	6	5	5	17.7571	17.8347	17.6827	17.9013	17.713	17.7348	Armadillo repeat-containing X-linked protein 3
	0.475435	0.105987	Q6T4R5	Q6T4R5	NHS	3270	3	3	3	2.2	2.2	2.2	179.13	0	19.756	22414000	3	3	3	15.5567	15.7894	15.5258	15.5142	15.4328	15.5297	Nance-Horan syndrome protein
	0.423203	0.105524	P25445	P25445	FAS	1352	1	1	1	3.6	3.6	3.6	37.732	0	19.162	23219000	1	1	1	13.0046	13.2612	12.9639	13.1781	13.0801	12.9259	Tumor necrosis factor receptor superfamily member 6
	0.312372	0.105324	Q5HYK3	Q5HYK3	COQ5	3027	5	5	5	24.5	24.5	24.5	37.14	0	40.015	177750000	5	5	5	17.566	17.9187	17.4993	17.6985	17.793	17.557	2-methoxy-6-polyprenyl-1,4-benzoquinol methylase, mitochondrial
	1.01584	0.105267	O60573	O60573	EIF4E2	504	6	6	6	30.6	30.6	30.6	28.362	0	47.985	403230000	7	6	6	19.4233	19.5004	19.5128	19.6402	19.4465	19.5578	Eukaryotic translation initiation factor 4E type 2
	0.637433	0.104448	Q8WUX2	Q8WUX2	CHAC2	3941	3	3	3	23.4	23.4	23.4	20.874	0	17.809	90954000	3	3	3	16.6135	16.8021	16.7757	16.7688	16.792	16.9237	Putative glutathione-specific gamma-glutamylcyclotransferase 2
	0.704438	0.104275	P55196	P55196	MLLT4	1963	6	6	6	5.3	5.3	5.3	206.8	0	45.085	110230000	7	6	6	17.3614	17.5465	17.2705	17.384	17.4379	17.4522	Afadin
	0.58127	0.10415	Q9UKV8	Q9UKV8	AGO2	5689	8	8	5	11.8	11.8	7.2	97.207	0	59.382	341450000	8	5	8	19.2236	19.402	19.11	19.3197	19.2454	19.1698	Protein argonaute-2
	0.69711	0.104105	Q9NX63	Q9NX63	CHCHD3	5383	12	12	12	47.6	47.6	47.6	26.152	0	80.884	5648000000	17	12	12	22.9407	23.0301	22.8132	22.8681	22.7778	22.9458	MICOS complex subunit MIC19
	0.248649	0.103951	O15162	O15162	PLSCR1	303	4	4	4	17.9	17.9	17.9	35.049	0	38.901	141370000	4	4	4	17.2323	17.5278	17.4515	17.4884	17.1255	17.1049	Phospholipid scramblase 1
	0.374862	0.103729	P41227;Q9BSU3	P41227	NAA10	1608	7	7	7	37	37	37	26.458	0	94.282	1120300000	9	7	7	19.593	19.6154	19.7232	19.6313	19.3456	19.7263	N-alpha-acetyltransferase 10
	0.8133	0.103324	Q9UJF2	Q9UJF2	RASAL2	5647	4	4	2	4.4	4.4	2.5	128.56	0	42.433	68879000	5	2	4	16.6945	16.8838	16.6777	16.8177	16.8512	16.832	Ras GTPase-activating protein nGAP
	0.835604	0.102788	Q15075	Q15075	EEA1	2759	36	36	36	28	28	28	162.46	0	293.76	2625300000	40	36	36	21.606	21.7472	21.5311	21.725	21.6117	21.5849	Early endosome antigen 1
	1.11363	0.102707	Q16864	Q16864	ATP6V1F	2910	3	3	3	31.1	31.1	31.1	13.37	0	32.568	293500000	3	3	3	18.2387	18.4127	18.1955	18.3007	18.2754	18.3044	V-type proton ATPase subunit F
	0.624424	0.102689	Q9UBS8	Q9UBS8	RNF14	5548	7	7	7	20.3	20.3	20.3	53.837	0	51.536	259610000	7	7	7	18.6737	18.9534	18.7365	18.8128	18.7634	18.7155	E3 ubiquitin-protein ligase RNF14
	0.914728	0.102327	Q96QK1	Q96QK1	VPS35	4450	25	25	25	38.8	38.8	38.8	91.706	0	267.13	5552000000	33	25	25	22.2397	22.4263	22.2473	22.3841	22.2721	22.2557	Vacuolar protein sorting-associated protein 35
	0.975631	0.102102	Q7LBC6	Q7LBC6	KDM3B	3373	20	20	19	16.2	16.2	15.5	191.58	0	167.04	414730000	25	19	20	19.3705	19.4314	19.2882	19.3752	19.3601	19.5184	Lysine-specific demethylase 3B
	0.494667	0.101913	P26583	P26583	HMGB2	1373	4	4	4	30.6	30.6	30.6	24.033	0	33.792	1499400000	4	4	4	21.4546	21.6232	21.3698	21.3841	21.2871	21.41	High mobility group protein B2
	0.210286	0.101826	O43513	O43513	MED7	401	1	1	1	8.6	8.6	8.6	27.245	0.0014867	11.182	14600000	1	1	1	12.1042	12.0881	11.7388	11.8729	11.5625	11.75	Mediator of RNA polymerase II transcription subunit 7
	0.717967	0.101786	Q7Z7A1	Q7Z7A1	CNTRL	3432	2	2	2	1	1	1	268.88	0.00019497	12.874	46062000	2	2	2	16.3248	16.438	16.2095	16.4091	16.266	16.2586	Centriolin
	0.223064	0.101775	Q14353	Q14353	GAMT	2661	1	1	1	8.9	8.9	8.9	26.318	0.0049488	6.7157	49041000	1	1	1	14.709	14.9712	14.4891	14.605	14.9691	14.8964	Guanidinoacetate N-methyltransferase
	0.723797	0.101707	Q92783	Q92783	STAM	4060	11	11	10	27	27	25.2	59.179	0	112.08	808240000	11	10	11	20.1197	20.3474	20.1245	20.209	20.1347	20.1277	Signal transducing adapter molecule 1
	0.831105	0.101492	Q96JQ2	Q96JQ2	CLMN	4373	7	7	7	8.9	8.9	8.9	111.65	0	53.878	148490000	7	7	7	17.5549	17.6391	17.5805	17.7532	17.5205	17.5681	Calmin
	0.162816	0.101448	Q96GS4	Q96GS4	C17orf59	4318	2	2	2	8.4	8.4	8.4	37.226	0	22.906	24980000	2	2	2	14.769	14.887	14.9415	14.474	14.4601	15.1138	Uncharacterized protein C17orf59
	0.458675	0.101251	Q9NX00	Q9NX00	TMEM160	5367	2	2	2	12.2	12.2	12.2	19.657	0.00056829	11.9	170180000	2	2	2	18.481	18.4131	18.375	18.6393	18.2914	18.3987	Transmembrane protein 160
	0.797794	0.101216	Q52LW3	Q52LW3	ARHGAP29	2981	8	8	8	6.3	6.3	6.3	142.06	0	51.655	129240000	8	8	8	17.7713	18.021	17.8424	17.9275	17.9271	17.896	Rho GTPase-activating protein 29
	0.68217	0.101072	P48506	P48506	GCLC	1715	22	22	21	41.8	41.8	40.7	72.765	0	199.26	3186900000	24	21	22	21.4808	21.6394	21.4073	21.5244	21.3972	21.4248	Glutamate--cysteine ligase catalytic subunit
	0.433716	0.100901	P62253	P62253	UBE2G1	2098	7	7	7	41.8	41.8	41.8	19.509	0	54.473	714530000	8	7	7	19.1818	19.1088	19.1369	19.1342	18.9323	19.3106	Ubiquitin-conjugating enzyme E2 G1;Ubiquitin-conjugating enzyme E2 G1, N-terminally processed
	0.62714	0.100892	Q9BRA0	Q9BRA0	NAA38	4614	3	3	3	23.2	23.2	23.2	13.514	0	18.221	70508000	3	3	3	17.5302	17.7083	17.5414	17.6081	17.4311	17.489	N-alpha-acetyltransferase 38, NatC auxiliary subunit
	0.286096	0.100787	Q9UK41	Q9UK41	VPS28	5660	3	3	3	24.9	24.9	24.9	25.425	0	34.007	49344000	3	3	3	14.4441	14.892	14.6117	14.6688	14.6558	14.4531	Vacuolar protein sorting-associated protein 28 homolog
	1.27623	0.0998774	Q96MG8	Q96MG8	PCMTD1	4407	2	2	2	7.6	7.6	7.6	40.675	0.00020743	15.673	2244900	3	2	2	14.7302	14.852	14.7383	14.8858	14.7327	14.763	Protein-L-isoaspartate O-methyltransferase domain-containing protein 1
	0.367617	0.0995522	O95630	O95630	STAMBP	792	9	9	9	27.6	27.6	27.6	48.076	0	65.804	352810000	10	9	9	19.1504	19.3563	18.9525	19.0365	19.121	19.1296	STAM-binding protein
	0.341515	0.0995452	Q9Y478	Q9Y478	PRKAB1	5937	4	4	4	28.9	28.9	28.9	30.382	0	35.115	180960000	4	4	4	17.5384	17.6664	17.5404	17.5558	17.2545	17.4098	5-AMP-activated protein kinase subunit beta-1
	0.864732	0.099294	P22692	P22692	IGFBP4	1306	3	3	3	15.1	15.1	15.1	27.934	0	19.953	441440000	4	3	3	18.6394	18.7608	18.5712	18.6404	18.6742	18.7816	Insulin-like growth factor-binding protein 4
	1.31842	0.0991217	P21399	P21399	ACO1	1280	25	25	25	39.9	39.9	39.9	98.398	0	220.82	5335100000	32	25	25	20.9958	21.1143	20.9721	21.0288	21.0149	21.137	Cytoplasmic aconitate hydratase
	0.186282	0.0990941	P52655	P52655	GTF2A1	1883	1	1	1	4.5	4.5	4.5	41.513	0.0034831	7.3239	20469000	2	1	1	13.4261	13.1177	13.4847	13.6497	13.0869	13.5276	Transcription initiation factor IIA subunit 1;Transcription initiation factor IIA alpha chain;Transcription initiation factor IIA beta chain
	0.17358	0.0987736	Q9H093	Q9H093	NUAK2	4881	1	1	1	3	3	3	69.611	0.0035298	7.8205	19341000	1	1	1	14.1128	13.9706	14.3204	14.1922	13.6391	14.2057	NUAK family SNF1-like kinase 2
	0.161349	0.0987488	Q6PI47	Q6PI47	KCTD18	3246	1	1	1	4.5	4.5	4.5	46.739	0.0041287	6.9086	9992800	1	1	1	12.39	12.7798	12.9814	12.8152	13.0307	13.1033	BTB/POZ domain-containing protein KCTD18
	1.09415	0.0987403	Q96DX7	Q96DX7	TRIM44	4238	2	2	2	6.1	6.1	6.1	38.472	0.00038344	12.251	117380000	2	2	2	16.6586	16.8662	16.7408	16.8194	16.7483	16.7584	Tripartite motif-containing protein 44
	0.538121	0.0987256	Q9NX47	Q9NX47	MARCH5	5378	3	3	3	16.2	16.2	16.2	31.231	0	21.81	168440000	3	3	3	17.2131	17.362	17.1446	17.4114	17.3356	17.2162	E3 ubiquitin-protein ligase MARCH5
	0.710015	0.0985006	P05166	P05166	PCCB	922	7	7	7	18.7	18.7	18.7	58.215	0	54.021	214130000	7	7	7	18.4556	18.6317	18.3933	18.4214	18.4292	18.5205	Propionyl-CoA carboxylase beta chain, mitochondrial
	0.118867	0.0984335	Q9Y6N1	Q9Y6N1	COX11	6064	2	2	2	13.8	13.8	13.8	31.43	0.00019429	12.766	16896000	3	2	2	12.8186	13.3479	12.4592	12.6442	13.1845	12.7654	Cytochrome c oxidase assembly protein COX11, mitochondrial
	0.263414	0.0982599	Q9UNY4	Q9UNY4	TTF2	5767	2	2	2	2.9	2.9	2.9	129.59	0.00019861	13.475	26909000	2	2	2	13.6908	14.0242	13.5687	13.7949	13.9166	13.6517	Transcription termination factor 2
	0.332004	0.098203	O14933	O14933	UBE2L6	262	2	2	2	15	15	15	17.769	0.00020467	14.933	69266000	3	2	2	16.7334	16.8515	16.7279	16.7733	16.4531	16.5842	Ubiquitin/ISG15-conjugating enzyme E2 L6
	0.359603	0.0981321	P52630	P52630	STAT2	1882	2	2	2	4.3	4.3	4.3	97.915	0	19.051	30605000	2	2	2	15.1683	15.3968	15.4663	15.2597	15.2141	15.4866	Signal transducer and activator of transcription 2
	0.421461	0.0981312	L0R819	L0R819	ASNSD1	124	2	2	2	31.2	31.2	31.2	11.25	0.0002079	15.821	97627000	2	2	2	17.2945	17.2344	17.0364	17.2868	17.0256	17.1298
	0.548518	0.0981032	P50440	P50440	GATM	1802	3	3	3	9	9	9	48.455	0	19.763	28921000	3	3	3	16.8952	16.9109	16.7086	16.8801	16.6738	16.781	Glycine amidinotransferase, mitochondrial
	0.374028	0.0980314	P20340;Q9NRW1;Q14964	P20340	RAB6A	1261	7	7	7	38.5	38.5	38.5	23.593	0	59.865	4779600000	12	7	7	20.7892	21.0259	20.6985	20.7788	20.6929	20.6699	Ras-related protein Rab-6A
	0.596149	0.0978851	P60900	P60900	PSMA6	2030	14	14	14	64.6	64.6	64.6	27.399	0	121.96	6449600000	23	14	14	22.209	22.2497	22.2055	22.2245	21.9885	22.2224	Proteasome subunit alpha type-6
	0.631133	0.0978266	Q9P000	Q9P000	COMMD9	5466	6	6	5	46.5	46.5	38.4	21.819	0	43.536	199290000	5	5	5	17.6209	17.6183	17.394	17.6522	17.5394	17.5773	COMM domain-containing protein 9
	0.196548	0.0976346	Q969F1	Q969F1	GTF3C6	4114	1	1	1	10.8	10.8	10.8	24.048	0	22.948	20268000	1	1	1	13.2919	13.7947	13.5742	13.218	13.3069	13.4533	General transcription factor 3C polypeptide 6
	0.722239	0.0975183	O15084;Q8N8A2	O15084	ANKRD28	289	6	6	6	6.6	6.6	6.6	112.96	0	60.032	2374300000	6	6	6	18.1929	18.3617	18.2853	18.3275	18.1354	18.2169	Serine/threonine-protein phosphatase 6 regulatory ankyrin repeat subunit A
	0.182089	0.0970847	A4D1P6	A4D1P6	WDR91	20	1	1	1	1.6	1.6	1.6	83.343	0.0036304	9.6647	12561000	1	1	1	12.4639	12.7208	12.8421	13.1119	13.0135	12.7781	WD repeat-containing protein 91
	0.52055	0.0970027	P15151	P15151	PVR	1152	5	5	5	15.8	15.8	15.8	45.302	0	35.021	290630000	5	5	5	17.5106	17.4829	17.5372	17.6833	17.3594	17.5321	Poliovirus receptor
	0.727562	0.0969098	O95865	O95865	DDAH2	825	7	7	6	36.5	36.5	33.7	29.644	0	98.823	379350000	7	6	7	19.2761	19.4109	19.1873	19.2884	19.1786	19.2335	N(G),N(G)-dimethylarginine dimethylaminohydrolase 2
	0.884955	0.0964254	O95674;Q92903	O95674	CDS2	795	6	6	6	18.4	18.4	18.4	51.417	0	90.452	941320000	6	6	6	19.3772	19.4833	19.3146	19.53	19.4423	19.4101	Phosphatidate cytidylyltransferase 2
	0.55367	0.0960948	Q6PJF5	Q6PJF5	RHBDF2	3254	3	3	3	5.1	5.1	5.1	96.685	0	40.065	97732000	3	3	3	16.1207	16.0856	16.0661	16.2877	15.9884	16.0902	Inactive rhomboid protein 2
	0.302242	0.0960773	Q9BWE0	Q9BWE0	REPIN1	4756	1	1	1	2.8	2.8	2.8	63.574	0.0084675	6.2467	27736000	1	1	1	13.9648	14.0641	14.1978	14.2014	13.8063	13.9917	Replication initiator 1
	1.73401	0.0959009	P14649	P14649	MYL6B	1141	3	1	1	15.9	4.3	4.3	22.764	0.003632	7.0818	22522000	1	1	1	16.1897	16.3222	16.2076	16.3292	16.2232	16.2569	Myosin light chain 6B
	0.0721085	0.0955896	Q9Y692	Q9Y692	GMEB1	6035	1	1	1	3.3	3.3	3.3	62.59	0.0036075	9.0649	3585900	1	1	1	11.831	12.2579	11.2914	10.8534	11.7243	12.0221	Glucocorticoid modulatory element-binding protein 1
	0.586243	0.0954412	P30153	P30153	PPP2R1A	1444	22	22	17	47	47	35.7	65.308	0	215.25	6780700000	35	17	22	22.3462	22.3772	22.4392	22.4249	22.2113	22.481	Serine/threonine-protein phosphatase 2A 65 kDa regulatory subunit A alpha isoform
	0.415497	0.0948928	Q7KYR7	Q7KYR7	BTN2A1	3340	2	2	2	5.5	5.5	5.5	59.632	0.00020551	15.072	12788000	2	2	2	14.5454	14.734	14.7422	14.8047	14.5349	14.5684	Butyrophilin subfamily 2 member A1
	0.689944	0.094834	Q9ULJ6	Q9ULJ6	ZMIZ1	5715	3	3	3	2.9	2.9	2.9	115.48	0	18.322	70251000	3	3	3	16.8931	16.9439	16.9009	17.0767	16.8236	16.8815	Zinc finger MIZ domain-containing protein 1
	1.23546	0.0947482	P42345	P42345	MTOR	1627	16	16	16	8.2	8.2	8.2	288.89	0	124.81	257620000	17	16	16	18.6355	18.6924	18.5638	18.6977	18.5382	18.6316	Serine/threonine-protein kinase mTOR
	0.260847	0.0945396	P54577	P54577	YARS	1937	28	28	28	57	57	57	59.143	0	204.59	6742000000	34	28	28	22.8295	22.9521	22.7119	22.9479	22.6285	22.5536	Tyrosine--tRNA ligase, cytoplasmic;Tyrosine--tRNA ligase, cytoplasmic, N-terminally processed
	0.666812	0.0943737	P42566	P42566	EPS15	1629	10	10	9	14.5	14.5	12.3	98.655	0	66.184	232330000	9	9	9	18.0834	18.15	18.0278	18.2861	18.1568	18.1151	Epidermal growth factor receptor substrate 15
	0.276428	0.0941486	O94905	O94905	ERLIN2	703	9	6	6	29.5	20.4	20.4	37.839	0	46.776	696190000	6	6	6	19.4925	19.7041	19.4455	19.5634	19.3205	19.2734	Erlin-2
	0.442569	0.0941385	P08648	P08648	ITGA5	1000	5	5	5	6.9	6.9	6.9	114.54	0	38.17	129030000	5	5	5	17.1125	17.2763	17.2632	17.366	17.0964	17.1122	Integrin alpha-5;Integrin alpha-5 heavy chain;Integrin alpha-5 light chain
	0.451115	0.0941346	P10768	P10768	ESD	1062	13	13	13	75.5	75.5	75.5	31.462	0	132.72	3011900000	25	13	13	21.7848	21.915	21.8719	21.8958	21.6219	21.7503	S-formylglutathione hydrolase
	0.352155	0.0941137	Q96CW5	Q96CW5	TUBGCP3	4216	3	3	3	5	5	5	103.57	0	36.459	104730000	3	3	3	16.5109	16.7549	16.4412	16.6896	16.711	16.501	Gamma-tubulin complex component 3
	1.18019	0.0939058	Q8TF74	Q8TF74	WIPF2	3918	4	4	4	10.9	10.9	10.9	46.288	0	23.78	142770000	4	4	4	17.0604	17.1042	17.0547	17.2038	17.1119	17.2007	WAS/WASL-interacting protein family member 2
	0.952715	0.0938733	Q99828	Q99828	CIB1	4564	3	3	3	19.4	19.4	19.4	21.703	0	18.973	34357000	4	3	3	16.5153	16.5678	16.3825	16.5029	16.4732	16.5819	Calcium and integrin-binding protein 1
	0.42447	0.0938072	P61244	P61244	MAX	2056	1	1	1	13.1	13.1	13.1	18.275	0.0035991	8.9509	31059000	1	1	1	13.9972	14.1891	14.1315	14.032	14.1307	14.3195	Protein max
	0.414394	0.0937637	P12532;P17540	P12532	CKMT1A	1100	4	4	4	15.6	15.6	15.6	47.036	0	26.144	44923000	4	4	4	15.6997	15.5775	15.5927	15.6651	15.5213	15.8524	Creatine kinase U-type, mitochondrial
	0.369737	0.0934423	Q92522	Q92522	H1FX	4014	7	7	7	39.4	39.4	39.4	22.487	0	80.325	1691200000	7	7	7	19.8607	19.9226	19.684	19.9365	19.6965	19.6625	Histone H1x
	0.591398	0.0933952	Q9H0F7	Q9H0F7	ARL6	4892	4	4	4	26.9	26.9	26.9	21.097	0	25.256	91156000	4	4	4	17.4487	17.5308	17.3719	17.4911	17.5608	17.6396	ADP-ribosylation factor-like protein 6
	0.839229	0.0928504	O43865	O43865	AHCYL1	450	14	14	9	31.3	31.3	19.4	58.951	0	122.04	1120600000	18	9	14	20.7829	20.9767	20.8196	20.8264	20.7598	20.8378	Putative adenosylhomocysteinase 2
	0.994263	0.0928211	Q03135;P56539	Q03135	CAV1	2324	10	10	10	66.3	66.3	66.3	20.471	0	75.804	10259000000	17	10	10	23.1808	23.2398	23.073	23.2667	23.1388	23.1646	Caveolin-1
	0.378165	0.0927391	P78536	P78536	ADAM17	2210	4	4	4	5.5	5.5	5.5	93.02	0	37.759	156100000	4	4	4	17.7726	17.7132	17.5682	17.9253	17.6646	17.6451	Disintegrin and metalloproteinase domain-containing protein 17
	1.02897	0.0927156	Q96A72;P61326	Q96A72;P61326	MAGOHB;MAGOH	4151	9	9	9	54.1	54.1	54.1	17.276	0	65.355	2376100000	11	9	9	21.3298	21.4541	21.3392	21.4689	21.3132	21.3373	Protein mago nashi homolog 2;Protein mago nashi homolog
	0.898771	0.0924727	Q709C8	Q709C8	VPS13C	3324	48	48	48	15.7	15.7	15.7	422.39	0	323.31	5085900000	55	48	48	21.2968	21.4274	21.2353	21.3627	21.2547	21.2741	Vacuolar protein sorting-associated protein 13C
	0.096457	0.0922724	P09972	P09972	ALDOC	1033	5	2	2	22	10.7	10.7	39.455	0	29.055	7902100000	8	2	2	18.0293	19.0304	18.588	18.4143	18.6028	18.0521	Fructose-bisphosphate aldolase C
	0.447109	0.0921326	Q9UNQ0	Q9UNQ0	ABCG2	5760	6	6	6	10.7	10.7	10.7	72.313	0	45.23	174350000	6	6	6	18.1529	18.4618	18.2315	18.1848	18.2221	18.2363	ATP-binding cassette sub-family G member 2
	0.282156	0.0921084	P51690	P51690	ARSE	1852	5	5	5	13.8	13.8	13.8	65.668	0	38.527	186060000	5	5	5	17.148	17.2094	16.8576	17.0399	16.8647	16.8972	Arylsulfatase E
	0.442364	0.0920722	Q8WVT3	Q8WVT3	TRAPPC12	3959	5	5	5	7.8	7.8	7.8	79.374	0	30.083	169250000	6	5	5	17.8123	18.037	17.7161	17.7949	17.804	17.7767	Trafficking protein particle complex subunit 12
	0.245439	0.0920652	P55809	P55809	OXCT1	1976	2	2	2	6	6	6	56.157	0.00019604	13.022	14254000	2	2	2	14.098	14.328	13.8582	14.0496	14.027	13.8819	Succinyl-CoA:3-ketoacid coenzyme A transferase 1, mitochondrial
	0.696524	0.0916595	Q8TCE6;Q6NSW5	Q8TCE6	FAM45A	3873	5	5	5	20.7	20.7	20.7	40.513	0	53.272	174340000	5	5	5	18.3326	18.3283	18.3714	18.4985	18.2547	18.4068	Protein FAM45A
	0.764635	0.0915871	O00244	O00244	ATOX1	149	4	4	4	75	75	75	7.4016	0	80.941	1542500000	5	4	4	21.0528	21.1932	21.0147	21.068	20.9568	21.0379	Copper transport protein ATOX1
	0.107883	0.0913188	P06746	P06746	POLB	946	1	1	1	3	3	3	38.177	0.0081463	6.2753	31223000	1	1	1	14.7696	15.2775	14.3801	14.4013	14.7442	14.4889	DNA polymerase beta
	0.138824	0.0913127	Q9Y2B1	Q9Y2B1	TMEM5	5828	2	2	2	8.6	8.6	8.6	51.145	0.00021151	17.017	10725000	2	2	2	12.8117	13.5863	13.3633	13.0546	13.3318	13.1399	Transmembrane protein 5
	0.141162	0.0910498	Q99720	Q99720	SIGMAR1	4551	4	4	4	22.9	22.9	22.9	25.127	0	40.149	232770000	5	4	4	17.8943	18.2237	17.6912	17.671	17.545	17.5089	Sigma non-opioid intracellular receptor 1
	0.151572	0.0910419	P13716	P13716	ALAD	1119	3	3	3	20.6	20.6	20.6	36.294	0	20.025	60332000	4	3	3	14.7079	15.3386	15.16	15.1761	15.4167	15.043	Delta-aminolevulinic acid dehydratase
	0.54738	0.0908442	Q8TBR7	Q8TBR7	FAM57A	3864	1	1	1	3.5	3.5	3.5	29.382	0.0036238	9.4301	50411000	1	1	1	15.7296	15.9563	15.7492	15.8017	15.7136	15.7069	Protein FAM57A
	0.271701	0.0907907	Q96HA7	Q96HA7	TONSL	4328	2	2	2	2.5	2.5	2.5	150.93	0.00020657	15.419	9946000	2	2	2	13.2808	13.1444	13.2582	13.2092	13.0502	13.508	Tonsoku-like protein
	0.269009	0.090779	Q9H3H5	Q9H3H5	DPAGT1	4955	1	1	1	2	2	2	46.089	0.0049539	6.7313	107140000	1	1	1	16.5874	16.8688	16.5558	16.4804	16.4326	16.4988	UDP-N-acetylglucosamine--dolichyl-phosphate N-acetylglucosaminephosphotransferase
	0.31254	0.0907014	P42126	P42126	ECI1	1618	6	6	6	23.2	23.2	23.2	32.816	0	54.399	819400000	6	6	6	19.7274	19.8802	19.5926	19.7903	19.5937	19.5152	Enoyl-CoA delta isomerase 1, mitochondrial
	0.3668	0.0906995	Q8WZ74	Q8WZ74	CTTNBP2	4001	2	2	2	1.8	1.8	1.8	181.05	0.00094109	11.67	300080000	2	2	2	18.3858	18.2012	18.2539	18.414	18.1922	18.4888	Cortactin-binding protein 2
	0.289752	0.0905444	O60671	O60671	RAD1	509	3	3	3	22.7	22.7	22.7	31.827	0	23.941	12986000	3	3	3	15.794	15.8553	16.1032	16.0349	15.7444	16.0229	Cell cycle checkpoint protein RAD1
	0.488747	0.0904242	P61026	P61026	RAB10	2042	10	9	8	53	47.5	44	22.541	0	68.859	8713800000	10	8	9	22.199	22.3406	22.1539	22.1334	22.03	22.1802	Ras-related protein Rab-10
	0.615527	0.0903091	Q96F07	Q96F07	CYFIP2	4274	12	1	1	9.9	1	1	148.4	0.0070328	6.3776	63172000	1	1	1	17.1479	17.3847	17.3543	17.306	17.2916	17.374	Cytoplasmic FMR1-interacting protein 2
	0.373868	0.0901165	Q8TBC3	Q8TBC3	SHKBP1	3858	4	4	3	7.9	7.9	6.6	76.343	0	29.954	38797000	4	3	4	16.744	17.0855	17.0339	16.9386	17.0006	17.0249	SH3KBP1-binding protein 1
	0.576288	0.0900695	Q9BW92	Q9BW92	TARS2	4754	9	9	9	15.3	15.3	15.3	81.035	0	57.161	257530000	9	9	9	19.0398	19.1693	18.92	19.1374	19.085	19.0084	Threonine--tRNA ligase, mitochondrial
	1.00799	0.0896492	Q7L523;Q5VZM2	Q7L523;Q5VZM2	RRAGA;RRAGB	3357	4	4	4	18.2	18.2	18.2	36.566	0	32.193	115240000	4	4	4	17.1979	17.3709	17.2021	17.2975	17.2303	17.2308	Ras-related GTP-binding protein A;Ras-related GTP-binding protein B
	0.54022	0.0895087	P56556	P56556	NDUFA6	1991	4	4	4	27.3	27.3	27.3	15.136	0	24.012	361910000	4	4	4	19.0101	18.9578	19.0086	19.0486	18.846	19.1269	NADH dehydrogenase [ubiquinone] 1 alpha subcomplex subunit 6
	1.23089	0.0893943	Q9UJS0	Q9UJS0	SLC25A13	5649	17	17	13	35	35	28.7	74.175	0	188.14	2018800000	20	13	17	21.0232	21.1055	20.9481	21.0672	20.9548	21.0215	Calcium-binding mitochondrial carrier protein Aralar2
	0.998199	0.0893625	O43663	O43663	PRC1	414	10	10	10	17.6	17.6	17.6	71.606	0	63.409	540560000	10	10	10	19.4136	19.4069	19.343	19.4834	19.3967	19.5312	Protein regulator of cytokinesis 1
	0.36281	0.0891717	Q96FJ2	Q96FJ2	DYNLL2	4281	2	2	1	37.1	37.1	24.7	10.35	0	43.057	1063400000	4	1	2	17.2186	17.2869	17.2704	17.1997	16.9505	17.2204	Dynein light chain 2, cytoplasmic
	2.52785	0.0891132	Q15628	Q15628	TRADD	2822	3	3	3	13.8	13.8	13.8	34.247	0	33.488	113510000	3	3	3	17.1364	17.2567	17.1565	17.219	17.1626	17.2471	Tumor necrosis factor receptor type 1-associated DEATH domain protein
	0.468337	0.0890293	Q9NY15	Q9NY15	STAB1	5407	2	2	2	0.7	0.7	0.7	275.48	0.0024016	11.014	4041200000	2	2	2	20.9905	20.9405	20.8831	21.1782	21.0364	21.0584	Stabilin-1
	0.0772689	0.0890064	O00124	O00124	UBXN8	127	1	1	1	8.1	8.1	8.1	30.541	0.0036476	9.9969	10623000	1	1	1	12.476	12.8938	13.4814	12.6563	12.1563	12.8306	UBX domain-containing protein 8
	0.319084	0.0888863	O94760	O94760	DDAH1	680	5	4	4	21.4	18.6	18.6	31.121	0	29.771	217930000	6	4	4	17.5186	17.4396	17.3685	17.4331	17.128	17.4091	N(G),N(G)-dimethylarginine dimethylaminohydrolase 1
	0.50327	0.0887763	Q13136;O75334	Q13136	PPFIA1	2484	8	8	6	7.7	7.7	5.9	135.78	0	54.914	225030000	8	6	8	17.8877	18.1731	17.9734	17.9419	18.0142	18.0265	Liprin-alpha-1
	0.15168	0.0886812	Q8N5I9	Q8N5I9	C12orf45	3698	1	1	1	5.4	5.4	5.4	20.123	0.0084661	6.2456	39065000	1	1	1	16.0871	15.789	15.6143	16.2108	15.7061	15.6737	Uncharacterized protein C12orf45
	0.372034	0.0886354	Q8WWW0	Q8WWW0	RASSF5	3975	1	1	1	2.4	2.4	2.4	47.09	0.0089493	6.2228	22036000	1	1	1	15.0762	14.9513	15.0285	15.2735	14.9529	15.0988	Ras association domain-containing protein 5
	0.587	0.0885232	Q63ZY3	Q63ZY3	KANK2	3135	10	10	10	17.4	17.4	17.4	91.173	0	68.195	283930000	12	10	10	18.3566	18.4222	18.4214	18.5293	18.2659	18.3579	KN motif and ankyrin repeat domain-containing protein 2
	0.832307	0.0881882	P26885	P26885	FKBP2	1378	4	4	4	36.6	36.6	36.6	15.649	0	41.896	567300000	5	4	4	18.9207	18.9633	18.9534	18.9516	18.8444	19.0682	Peptidyl-prolyl cis-trans isomerase FKBP2
	0.521577	0.088068	P33527	P33527	ABCC1	1495	39	39	38	32.6	32.6	32	171.59	0	323.31	5335100000	45	38	39	22.2381	22.4792	22.2333	22.3132	22.2931	22.2363	Multidrug resistance-associated protein 1
	0.4828	0.0876884	Q8TC07	Q8TC07	TBC1D15	3866	9	9	9	13.3	13.3	13.3	79.49	0	62.313	372480000	9	9	9	18.3399	18.5557	18.3162	18.2945	18.2968	18.3658	TBC1 domain family member 15
	0.509462	0.0874233	P27361	P27361	MAPK3	1383	7	4	4	22.4	12.9	12.9	43.135	0	33.233	166240000	4	4	4	17.3301	17.6007	17.5711	17.5168	17.4875	17.5334	Mitogen-activated protein kinase 3
	0.528248	0.0871105	Q9NRZ7	Q9NRZ7	AGPAT3	5249	3	3	3	9	9	9	43.38	0	21.06	91468000	3	3	3	16.2005	16.3108	16.0277	16.1408	16.1331	16.171	1-acyl-sn-glycerol-3-phosphate acyltransferase gamma
	0.308723	0.0870717	Q9UH99	Q9UH99	SUN2	5591	12	12	11	30.7	30.7	29.6	80.31	0	97.793	305710000	13	11	12	18.16	18.3439	18.1	18.1738	17.9844	17.9878	SUN domain-containing protein 2
	0.371491	0.0867065	O60783	O60783	MRPS14	518	2	2	2	18.8	18.8	18.8	15.139	0.0001967	13.142	65357000	2	2	2	15.7511	15.9033	15.9358	16.095	15.8714	15.8201	28S ribosomal protein S14, mitochondrial
	0.339431	0.0861619	Q6IQ22	Q6IQ22	RAB12	3183	3	3	3	11.9	11.9	11.9	27.248	0	17.948	201200000	3	3	3	17.599	17.9346	17.6604	17.7346	17.7702	17.6188	Ras-related protein Rab-12
	0.309778	0.0861556	P60983;O60234	P60983	GMFB	2034	5	5	5	41.5	41.5	41.5	16.713	0	88.544	672640000	6	5	5	18.9136	19.2558	19.0369	18.9201	18.9235	18.9565	Glia maturation factor beta
	0.287532	0.0857493	Q9NVH6	Q9NVH6	TMLHE	5318	1	1	1	3.8	3.8	3.8	49.517	0.0035568	8.1934	6758400	1	1	1	12.9932	12.895	12.7998	13.0866	13.1025	13.1712	Trimethyllysine dioxygenase, mitochondrial
	0.765779	0.0855522	Q8IWT6	Q8IWT6	LRRC8A	3570	4	4	4	7.7	7.7	7.7	94.198	0	24.462	83682000	4	4	4	17.0458	17.1753	17.0145	17.0138	16.9713	17.0992	Volume-regulated anion channel subunit LRRC8A
	2.04497	0.0855172	P29992;O95837	P29992	GNA11	1430	10	10	7	36.5	36.5	25.9	42.123	0	95.94	813640000	11	7	10	19.6592	19.7555	19.6616	19.765	19.6508	19.7077	Guanine nucleotide-binding protein subunit alpha-11
	1.97274	0.0854956	O75410	O75410	TACC1	591	21	21	19	34.7	34.7	32.3	87.793	0	218.58	1206400000	22	19	21	20.5393	20.6513	20.5473	20.603	20.5143	20.6031	Transforming acidic coiled-coil-containing protein 1
	0.932101	0.085392	Q96DH6;O43347	Q96DH6	MSI2	4230	3	3	3	11.6	11.6	11.6	35.196	0	18.914	136080000	3	3	3	18.2385	18.3405	18.1837	18.2647	18.1504	18.2235	RNA-binding protein Musashi homolog 2
	0.650747	0.0853278	Q5T0F9	Q5T0F9	CC2D1B	3069	4	4	4	4.9	4.9	4.9	94.223	0	24.425	58113000	4	4	4	17.3415	17.4177	17.2768	17.5079	17.4379	17.3865	Coiled-coil and C2 domain-containing protein 1B
	0.29412	0.0848128	Q13485	Q13485	SMAD4	2546	3	3	3	7.4	7.4	7.4	60.438	0	20.279	75056000	3	3	3	16.5472	16.6294	16.377	16.7456	16.705	16.5086	Mothers against decapentaplegic homolog 4
	0.896414	0.0845375	Q8NC56	Q8NC56	LEMD2	3764	9	9	8	24.1	24.1	22.3	56.974	0	61.41	461290000	8	8	8	19.0405	19.1451	19.1579	19.2343	19.0863	19.159	LEM domain-containing protein 2
	0.704278	0.0844994	Q99797	Q99797	MIPEP	4558	9	9	9	16	16	16	80.64	0	62.139	424470000	10	9	9	19.3708	19.4414	19.2824	19.5042	19.3967	19.3578	Mitochondrial intermediate peptidase
	0.32401	0.0839806	Q969V6	Q969V6	MKL1	4134	2	2	2	4.2	4.2	4.2	98.918	0.00019767	13.299	1141300	3	2	2	15.1949	15.2204	15.1691	15.3107	14.963	15.0479	MKL/myocardin-like protein 1
	0.661074	0.0838909	P00387	P00387	CYB5R3	850	10	10	10	39.5	39.5	39.5	34.234	0	63.351	1509600000	12	10	10	20.6979	20.7835	20.8268	20.8132	20.6344	20.814	NADH-cytochrome b5 reductase 3;NADH-cytochrome b5 reductase 3 membrane-bound form;NADH-cytochrome b5 reductase 3 soluble form
	0.443311	0.0838483	Q9BXV9	Q9BXV9	C14orf142	4786	5	5	3	83	83	67	10.859	0	54.901	224250000	4	3	3	16.5642	16.8062	16.7004	16.5784	16.5518	16.6832	Uncharacterized protein C14orf142
	0.0769303	0.0837911	O60427	O60427	FADS1	483	1	1	1	4.7	4.7	4.7	51.964	0.0035348	7.8792	11510000	1	1	1	14.0345	14.6178	13.6773	13.8814	13.8805	13.3444	Fatty acid desaturase 1
	0.987013	0.0830669	Q92520	Q92520	FAM3C	4013	8	8	8	37.9	37.9	37.9	24.68	0	49.498	514290000	9	8	8	19.9009	19.9784	19.8027	19.9028	19.8945	19.9662	Protein FAM3C
	0.226622	0.0830097	Q06136	Q06136	KDSR	2356	2	2	2	8.1	8.1	8.1	36.187	0	21.9	56659000	2	2	2	15.8175	16.1865	16.0804	15.782	15.8821	16.0604	3-ketodihydrosphingosine reductase
	0.256641	0.0827233	Q92989	Q92989	CLP1	4096	2	2	2	5.4	5.4	5.4	47.645	0.00057002	11.998	30694000	2	2	2	16.2228	16.3705	15.9696	16.1156	16.0648	16.0193	Polyribonucleotide 5-hydroxyl-kinase Clp1
	0.697791	0.0826295	O75190;Q8WWF6	O75190	DNAJB6	564	5	5	5	16.6	16.6	16.6	36.087	0	31.542	408600000	6	5	5	19.4468	19.4174	19.288	19.4704	19.3079	19.4028	DnaJ homolog subfamily B member 6
	0.295946	0.0822595	P09417	P09417	QDPR	1017	9	9	8	54.1	54.1	50	25.789	0	81.475	859790000	9	8	8	19.9309	20.0074	19.885	19.8837	19.6262	19.7978	Dihydropteridine reductase
	0.692224	0.0822503	Q8IU85;Q14012	Q8IU85;Q14012	CAMK1D;CAMK1	3531	2	2	2	7.8	7.8	7.8	42.913	0	36.596	73415000	2	2	2	14.4163	14.5653	14.4311	14.5824	14.5766	14.523	Calcium/calmodulin-dependent protein kinase type 1D;Calcium/calmodulin-dependent protein kinase type 1
	0.358944	0.082105	O00264	O00264	PGRMC1	152	8	7	7	52.3	47.7	47.7	21.671	0	60.739	1763300000	13	7	7	19.4249	19.712	19.5347	19.5545	19.4619	19.4013	Membrane-associated progesterone receptor component 1
	0.558645	0.0820516	O60825	O60825	PFKFB2	521	7	5	5	15.6	12.3	12.3	58.476	0	32.713	168900000	5	5	5	17.7213	17.8703	17.6408	17.8173	17.8333	17.7541	6-phosphofructo-2-kinase/fructose-2,6-bisphosphatase 2;6-phosphofructo-2-kinase;Fructose-2,6-bisphosphatase
	0.701043	0.0820058	P43307	P43307	SSR1	1650	3	3	3	20.3	20.3	20.3	32.235	0	45.456	449940000	4	3	3	17.8515	18.016	17.7926	17.8706	17.8918	17.8953	Translocon-associated protein subunit alpha
	0.367644	0.0815137	Q14739	Q14739	LBR	2701	6	6	6	12.2	12.2	12.2	70.702	0	41.923	1189200000	7	6	6	20.0129	19.9737	19.734	19.9662	19.8012	19.8528	Lamin-B receptor
	0.132772	0.0813061	Q3SY69;O75891	Q3SY69	ALDH1L2	2955	5	5	5	6.5	6.5	6.5	101.74	0	30.18	54115000	5	5	5	16.3074	16.3669	16.3243	16.5723	15.9763	15.9126	Mitochondrial 10-formyltetrahydrofolate dehydrogenase
	0.250979	0.0810715	Q99470	Q99470	SDF2	4513	1	1	1	11.4	11.4	11.4	23.026	0.0024012	11.014	24253000	1	1	1	13.4126	13.2101	13.145	13.496	13.3958	13.4905	Stromal cell-derived factor 2
	0.359015	0.0809609	Q96L93	Q96L93	KIF16B	4392	5	3	3	4.6	3.3	3.3	152.01	0	21.32	26873000	3	3	3	15.53	15.8301	15.659	15.7541	15.7959	15.6435	Kinesin-like protein KIF16B
	0.382175	0.0802402	Q8WV92	Q8WV92	MITD1	3947	2	2	2	11.2	11.2	11.2	29.314	0.00020661	15.421	42981000	3	2	2	15.8186	15.9015	15.8139	16.0814	15.9074	15.7977	MIT domain-containing protein 1
	0.650485	0.0802345	P49356	P49356	FNTB	1742	4	4	4	16.5	16.5	16.5	48.773	0	37.355	153050000	5	4	4	18.237	18.3413	18.2148	18.4136	18.3529	18.2905	Protein farnesyltransferase subunit beta
	0.441086	0.0801531	Q8TAF3	Q8TAF3	WDR48	3841	2	2	2	2.8	2.8	2.8	76.21	0	28.226	79458000	2	2	2	17.0189	16.9385	16.8512	16.9468	16.8966	17.1219	WD repeat-containing protein 48
	0.692958	0.0800629	A6NDU8	A6NDU8	C5orf51	28	7	7	7	40.1	40.1	40.1	33.62	0	72.858	206630000	8	7	7	17.2389	17.3739	17.3037	17.3905	17.4106	17.4289	UPF0600 protein C5orf51
	0.358566	0.07982	Q13162	Q13162	PRDX4	2491	13	10	10	54.2	48.7	48.7	30.54	0	94.351	4425100000	17	10	10	21.2381	21.3716	21.2733	21.2118	21.034	21.2014	Peroxiredoxin-4
	0.622197	0.0798079	Q9BSY9	Q9BSY9	DESI2	4659	1	1	1	8.8	8.8	8.8	21.444	0.00019771	13.3	22267000	1	1	1	14.7912	14.8613	14.691	14.8342	14.6848	14.711	Desumoylating isopeptidase 2
	0.325428	0.0790183	Q15005	Q15005	SPCS2	2725	7	7	7	35.8	35.8	35.8	25.003	0	48.826	2025400000	7	7	7	19.8873	19.8688	19.6366	19.6877	19.6755	19.8801	Signal peptidase complex subunit 2
	0.915066	0.0788803	Q969N2	Q969N2	PIGT	4122	11	11	11	26.1	26.1	26.1	65.699	0	101.52	500050000	11	11	11	19.6504	19.7256	19.6168	19.7084	19.5584	19.6283	GPI transamidase component PIG-T
	0.244874	0.0787929	Q8IXU6	Q8IXU6	SLC35F2	3596	3	3	2	16.6	16.6	9.1	41.211	0.00021084	16.773	50649000	2	2	2	15.4037	15.5412	15.5439	15.5795	15.2311	15.2944	Solute carrier family 35 member F2
	1.19295	0.078619	O75582	O75582	RPS6KA5	612	3	3	3	3.6	3.6	3.6	89.864	0	22.911	25352000	3	3	3	16.5757	16.6598	16.6584	16.6825	16.566	16.6936	Ribosomal protein S6 kinase alpha-5
	0.299232	0.0785147	O95716	O95716	RAB3D	800	3	1	1	19.2	6.8	6.8	24.267	0.0065458	6.4229	44049000	1	1	1	16.4353	16.5042	16.3371	16.6556	16.4641	16.3122	Ras-related protein Rab-3D
	0.645399	0.0784232	Q14554	Q14554	PDIA5	2674	5	5	5	9.6	9.6	9.6	59.594	0	32.926	232100000	5	5	5	18.8068	18.8516	18.7422	18.909	18.7203	18.744	Protein disulfide-isomerase A5
	0.224426	0.0783831	Q53S08;Q9H0N0	Q53S08;Q9H0N0	RAB6C	3002	1	1	1	8.7	8.7	8.7	28.242	0.0036463	9.9754	80437000	2	1	1	16.6747	16.6393	16.5756	16.6021	16.2476	16.4916	Ras-related protein Rab-6C
	0.314283	0.0782636	Q9NV70	Q9NV70	EXOC1	5303	6	6	6	7.8	7.8	7.8	101.98	0	36.55	306750000	6	6	6	18.4535	18.6815	18.3481	18.4618	18.4681	18.3612	Exocyst complex component 1
	0.221971	0.078221	O00148	O00148	DDX39A	129	16	7	7	43.8	25.3	25.3	49.129	0	72.733	1597200000	10	7	7	20.8056	21.1279	20.7288	20.8724	20.9318	20.7007	ATP-dependent RNA helicase DDX39A
	0.448605	0.0781288	Q4KMQ2	Q4KMQ2	ANO6	2975	8	8	8	9.9	9.9	9.9	106.16	0	74.273	389610000	8	8	8	18.6797	18.8293	18.6265	18.7994	18.6865	18.5984	Anoctamin-6
	0.609751	0.0777976	Q96QC0	Q96QC0	PPP1R10	4443	8	8	8	10.2	10.2	10.2	99.057	0	50.287	227400000	8	8	8	19.2489	19.4735	19.3066	19.3587	19.3861	19.3428	Serine/threonine-protein phosphatase 1 regulatory subunit 10
	0.448084	0.0774113	Q9UF56	Q9UF56	FBXL17	5569	1	1	1	1.6	1.6	1.6	75.694	0.0041223	6.8858	15039000	1	1	1	14.0707	14.1651	14.1577	14.2088	13.9614	14.0481	F-box/LRR-repeat protein 17
	0.487312	0.0773252	Q9NW15	Q9NW15	ANO10	5345	10	10	10	22	22	22	76.328	0	71.051	218110000	12	10	10	18.4319	18.4275	18.2218	18.454	18.3414	18.3455	Anoctamin-10
	0.591869	0.0771968	Q6DKK2	Q6DKK2	TTC19	3164	7	7	7	28.9	28.9	28.9	42.456	0	79.61	265450000	8	7	7	18.3623	18.3529	18.1888	18.4085	18.3504	18.3716	Tetratricopeptide repeat protein 19, mitochondrial
	0.468267	0.0770582	Q13433	Q13433	SLC39A6	2534	1	1	1	1.5	1.5	1.5	85.046	0.0035137	7.6213	43562000	1	1	1	16.4893	16.3667	16.3641	16.5291	16.3488	16.5376	Zinc transporter ZIP6
	0.663765	0.0770022	Q14185	Q14185	DOCK1	2640	8	7	7	5.4	4.9	4.9	215.34	0	47.336	72981000	7	7	7	17.7257	17.8768	17.7108	17.8464	17.7719	17.7162	Dedicator of cytokinesis protein 1
	0.139869	0.0768617	Q9NZJ7	Q9NZJ7	MTCH1	5450	1	1	1	2.6	2.6	2.6	41.544	0.0011272	11.594	48222000	1	1	1	16.0685	16.2086	16.0516	15.7348	16.013	16.4204	Mitochondrial carrier homolog 1
	0.619058	0.0767314	O96011	O96011	PEX11B	839	3	3	3	10.8	10.8	10.8	28.431	0	18.769	112030000	3	3	3	17.2765	17.2411	17.1339	17.2563	17.2167	17.3599	Peroxisomal membrane protein 11B
	0.405758	0.0765622	Q9UGT4	Q9UGT4	SUSD2	5586	2	2	2	4.1	4.1	4.1	90.207	0.00020576	15.138	12747000	2	2	2	15.3153	15.3153	15.1252	15.3093	15.3647	15.4104	Sushi domain-containing protein 2
	0.693372	0.0765038	A6NDG6	A6NDG6	PGP	27	7	7	7	27.4	27.4	27.4	34.006	0	51.578	876890000	9	7	7	19.8898	20.0581	20.0215	19.9718	19.8924	20.0032	Phosphoglycolate phosphatase
	0.472393	0.0762787	O14841	O14841	OPLAH	252	7	7	7	7.8	7.8	7.8	137.46	0	65.601	280810000	7	7	7	17.6011	17.7686	17.5982	17.7539	17.653	17.5586	5-oxoprolinase
	0.294708	0.0761655	Q13642	Q13642	FHL1	2588	4	4	4	15.8	15.8	15.8	36.263	0	29.587	272420000	5	4	4	18.2517	18.4485	18.3942	18.4999	18.268	18.1941	Four and a half LIM domains protein 1
	0.702818	0.0761321	Q9UHG0	Q9UHG0	DCDC2	5603	2	2	2	5.3	5.3	5.3	52.833	0.00056969	11.962	15753000	2	2	2	14.5818	14.7421	14.65	14.7592	14.7415	14.7005	Doublecortin domain-containing protein 2
	0.80731	0.076114	Q86TB9	Q86TB9	PATL1	3449	6	6	6	9.5	9.5	9.5	86.849	0	42.979	236280000	7	6	6	18.228	18.2733	18.1299	18.1908	18.1096	18.2317	Protein PAT1 homolog 1
	0.438108	0.0757955	Q5HYI8	Q5HYI8	RABL3	3026	4	4	4	26.7	26.7	26.7	26.422	0	25.076	127540000	4	4	4	16.4158	16.4941	16.3138	16.561	16.5419	16.4439	Rab-like protein 3
	0.75424	0.075566	O60879;REV__Q6PI97	O60879	DIAPH2	530	8	8	8	9.4	9.4	9.4	125.57	0	69.937	233260000	8	8	8	18.1982	18.2451	18.1558	18.202	18.0543	18.1878	Protein diaphanous homolog 2
	0.486436	0.0755177	Q3ZCW2	Q3ZCW2	LGALSL	2961	3	3	3	23.3	23.3	23.3	18.986	0	24.579	82697000	3	3	3	16.2653	16.2225	16.1145	16.3613	16.1731	16.1955	Galectin-related protein
	0.291255	0.0748974	O95926	O95926	SYF2	829	3	3	3	16.9	16.9	16.9	28.722	0	20.002	70509000	3	3	3	14.8347	15.0897	15.168	15.0654	14.9207	14.993	Pre-mRNA-splicing factor SYF2
	0.336378	0.0748113	Q8IX03	Q8IX03	WWC1	3578	2	2	2	1.4	1.4	1.4	125.3	0.0001998	13.683	31065000	2	2	2	15.5352	15.622	15.4947	15.7786	15.6553	15.5091	Protein KIBRA
	0.640166	0.0748088	P49257	P49257	LMAN1	1738	11	11	11	30.8	30.8	30.8	57.548	0	167.52	1520900000	18	11	11	20.5141	20.5602	20.3716	20.4982	20.4041	20.4557	Protein ERGIC-53
	0.211556	0.0747391	Q8IWV8	Q8IWV8	UBR2	3572	4	4	4	2.7	2.7	2.7	200.54	0	24.772	31118000	4	4	4	15.4134	15.3308	15.1105	15.4995	15.2197	15.1376	E3 ubiquitin-protein ligase UBR2
	0.296967	0.0747337	Q8IUD6	Q8IUD6	RNF135	3534	1	1	1	2.3	2.3	2.3	47.888	0.0081477	6.2807	12664000	1	1	1	14.685	14.8478	14.721	14.9166	14.718	14.5838	E3 ubiquitin-protein ligase RNF135
	1.39637	0.0746377	Q6P587	Q6P587	FAHD1	3234	6	6	6	33.9	33.9	33.9	24.843	0	40.266	531670000	7	6	6	19.4684	19.5739	19.4361	19.5035	19.4547	19.5057	Acylpyruvase FAHD1, mitochondrial
	0.37281	0.0745436	Q9UKM7	Q9UKM7	MAN1B1	5680	3	3	3	5.6	5.6	5.6	79.579	0	21.657	58325000	3	3	3	16.2504	16.246	16.0143	16.274	16.2756	16.244	Endoplasmic reticulum mannosyl-oligosaccharide 1,2-alpha-mannosidase
	0.274863	0.0743758	Q8N1S5	Q8N1S5	SLC39A11	3651	2	2	2	7	7	7	35.396	0.0014878	11.205	944090000	2	2	2	17.2373	17.3453	16.9693	17.1212	17.1684	17.1316	Zinc transporter ZIP11
	0.436486	0.0742381	Q71RG4	Q71RG4	TMUB2	3331	2	2	2	13.1	13.1	13.1	33.788	0.00020691	15.477	31825000	3	2	2	13.779	13.9415	13.9162	13.9572	14.0116	14.0308	Transmembrane and ubiquitin-like domain-containing protein 2
	0.594907	0.0742289	P48651	P48651	PTDSS1	1723	2	2	2	4.2	4.2	4.2	55.527	0.00020214	14.21	87453000	2	2	2	17.4643	17.4033	17.381	17.5022	17.2985	17.4609	Phosphatidylserine synthase 1
	0.196276	0.0741809	Q96LW7	Q96LW7	C9orf89	4399	2	2	2	7	7	7	25.589	0.0001926	12.357	28872000	2	2	2	15.8333	15.6703	15.3504	15.5803	15.5041	15.6597	Bcl10-interacting CARD protein
	0.503515	0.0740312	Q12959	Q12959	DLG1	2455	6	6	6	9.5	9.5	9.5	100.45	0	48.649	330270000	6	6	6	19.1316	19.2247	18.9922	19.1072	19.0429	19.0568	Disks large homolog 1
	0.496195	0.0739733	Q14244	Q14244	MAP7	2650	13	13	12	17.4	17.4	16.4	84.051	0	129.88	869830000	15	12	13	20.1981	20.1582	20.1862	20.208	20.017	20.257	Ensconsin
	0.322218	0.0739193	Q9Y5X1	Q9Y5X1	SNX9	6010	12	12	12	26.6	26.6	26.6	66.591	0	114.24	569370000	13	12	12	19.5864	19.7126	19.4203	19.5846	19.5009	19.4323	Sorting nexin-9
	0.234409	0.0734787	Q9H1Z4	Q9H1Z4	WDR13	4927	4	4	4	11.5	11.5	11.5	53.714	0	33.643	149860000	5	4	4	17.8625	17.9271	17.6124	17.6029	17.6937	17.859	WD repeat-containing protein 13
	0.723572	0.0734514	P02794	P02794	FTH1	880	3	3	3	24	24	24	21.225	0	19.564	128260000	3	3	3	17.7505	17.8437	17.7536	17.9171	17.8044	17.768	Ferritin heavy chain;Ferritin heavy chain, N-terminally processed
	0.620418	0.0729186	Q99523	Q99523	SORT1	4518	2	2	2	2.8	2.8	2.8	92.067	0	51.509	90501000	2	2	2	17.1768	17.3465	17.1965	17.2868	17.2111	17.1699	Sortilin
	0.784298	0.0728175	Q8NBJ5	Q8NBJ5	COLGALT1	3748	10	10	10	17.7	17.7	17.7	71.635	0	80.378	1056600000	11	10	10	20.0768	20.1717	19.9834	20.0645	20.0654	20.1079	Procollagen galactosyltransferase 1
	0.452348	0.0726732	P31321	P31321	PRKAR1B	1465	4	3	3	15.2	13.4	13.4	43.072	0	26.642	59119000	3	3	3	15.5321	15.7241	15.4891	15.5455	15.642	15.6116	cAMP-dependent protein kinase type I-beta regulatory subunit
	0.483986	0.0725759	Q9ULH0	Q9ULH0	KIDINS220	5713	14	14	13	12.2	12.2	11	196.54	0	131.76	253190000	15	13	13	17.8066	17.8575	17.6583	17.8886	17.8238	17.7603	Kinase D-interacting substrate of 220 kDa
	0.328682	0.0725155	P48507	P48507	GCLM	1716	9	9	9	42.7	42.7	42.7	30.727	0	165.88	3071300000	11	9	9	21.1487	21.2719	20.9662	21.0837	21.0507	21.0276	Glutamate--cysteine ligase regulatory subunit
	0.67066	0.0724678	O14920	O14920	IKBKB	259	5	4	4	7.1	6.1	6.1	86.563	0	25.955	89014000	4	4	4	17.2746	17.3736	17.3119	17.4627	17.3382	17.3058	Inhibitor of nuclear factor kappa-B kinase subunit beta
	0.43792	0.0724417	P62851	P62851	RPS25	2134	4	4	4	31.2	31.2	31.2	13.742	0	26.301	10047000000	6	4	4	20.1696	20.182	20.0568	20.1684	19.9651	20.0584	40S ribosomal protein S25
	0.262594	0.072285	Q15746	Q15746	MYLK	2841	2	2	2	1.8	1.8	1.8	210.71	0.00019581	12.994	34215000	3	2	2	14.7061	15.0032	14.9535	14.849	15.0111	15.0353	Myosin light chain kinase, smooth muscle;Myosin light chain kinase, smooth muscle, deglutamylated form
	0.446008	0.0721912	O75165	O75165	DNAJC13	561	13	13	13	8.1	8.1	8.1	254.41	0	101.35	291590000	13	13	13	18.0526	18.0348	18.1218	18.1567	18.0646	18.264	DnaJ homolog subfamily C member 13
	0.269034	0.0719783	Q8WTW3	Q8WTW3	COG1	3922	6	6	6	9.9	9.9	9.9	108.98	0	43.2	93836000	7	6	6	17.0761	17.0917	16.9011	17.0191	17.1759	17.2583	Conserved oligomeric Golgi complex subunit 1
	1.65709	0.0717869	O94888	O94888	UBXN7	700	5	5	5	15.3	15.3	15.3	54.862	0	44.845	110910000	6	5	5	18.2805	18.3134	18.2635	18.3238	18.2208	18.3429	UBX domain-containing protein 7
	0.275515	0.0717869	Q13011	Q13011	ECH1	2464	13	13	13	61.9	61.9	61.9	35.816	0	134.86	5287700000	25	13	13	21.8769	22.1069	21.885	21.8348	21.7643	21.7998	Delta(3,5)-Delta(2,4)-dienoyl-CoA isomerase, mitochondrial
	0.650768	0.0717716	O60749	O60749	SNX2	515	12	10	10	28.7	24.7	24.7	58.47	0	99.192	1250600000	12	10	10	20.4435	20.4983	20.3662	20.5104	20.3617	20.3781	Sorting nexin-2
	0.257424	0.0716257	Q8N961	Q8N961	ABTB2	3729	2	2	2	2.9	2.9	2.9	113.65	0.0016716	11.167	2832400	2	2	2	13.4779	13.293	13.1849	13.4378	13.1659	13.3127	Ankyrin repeat and BTB/POZ domain-containing protein 2
	0.20272	0.0715631	Q9BVT8	Q9BVT8	TMUB1	4741	3	3	3	20.7	20.7	20.7	26.261	0	36.069	151880000	3	3	3	17.1304	17.2372	16.7861	17.0062	17.094	16.9818	Transmembrane and ubiquitin-like domain-containing protein 1
	0.479567	0.0715224	Q8WY22	Q8WY22	BRI3BP	3991	2	2	2	14.3	14.3	14.3	27.835	0.00020496	14.964	470000000	3	2	2	18.7057	18.894	18.9253	18.8642	18.8217	18.9091	BRI3-binding protein
	0.174491	0.0713482	Q8N3F8	Q8N3F8	MICALL1	3670	2	2	2	2.3	2.3	2.3	93.44	0.00019369	12.574	19600000	2	2	2	14.6221	14.5894	14.631	14.8854	14.4181	14.4105	MICAL-like protein 1
	0.333781	0.071221	P26639;A2RTX5	P26639	TARS	1375	30	30	30	50.3	50.3	50.3	83.434	0	280.32	9996500000	37	30	30	23.0525	23.2058	22.996	23.1035	22.9652	22.9181	Threonine--tRNA ligase, cytoplasmic
	0.465566	0.0712013	P54920	P54920	NAPA	1950	15	15	15	63.4	63.4	63.4	33.232	0	143.6	2978500000	18	15	15	21.2946	21.4884	21.2544	21.3282	21.3428	21.2889	Alpha-soluble NSF attachment protein
	0.640791	0.0711384	Q9UDY2	Q9UDY2	TJP2	5562	4	4	4	5.5	5.5	5.5	133.96	0	35.866	56797000	4	4	4	16.4934	16.6562	16.4866	16.5051	16.4761	16.5083	Tight junction protein ZO-2
	0.225471	0.0708466	Q9BV73	Q9BV73	CEP250	4719	2	2	2	1.2	1.2	1.2	281.13	0.00020161	14.06	11607000	2	2	2	14.2597	14.4684	14.3898	14.6036	14.4335	14.2236	Centrosome-associated protein CEP250
	0.433336	0.0706692	Q9BWH2	Q9BWH2	FUNDC2	4758	5	5	5	35.4	35.4	35.4	20.675	0	47.59	253030000	5	5	5	18.0793	18.0871	17.8685	17.9835	17.9276	18.0167	FUN14 domain-containing protein 2
	0.496496	0.0705999	Q9NWU5	Q9NWU5	MRPL22	5361	3	3	3	17.5	17.5	17.5	23.64	0	20.701	147330000	3	3	3	17.2039	17.1361	17.0244	17.1686	17.0156	17.1511	39S ribosomal protein L22, mitochondrial
	0.509043	0.0705376	Q6P1N0	Q6P1N0	CC2D1A	3220	9	9	9	13	13	13	104.06	0	65.235	143400000	9	9	9	17.8471	17.7845	17.6448	17.836	17.7247	17.8078	Coiled-coil and C2 domain-containing protein 1A
	0.610584	0.0703252	Q9BQC6	Q9BQC6	MRPL57	4603	2	2	2	19.6	19.6	19.6	12.266	0.00056926	11.944	335790000	2	2	2	18.818	18.8106	18.6419	18.8117	18.7352	18.7838	Ribosomal protein 63, mitochondrial
	0.183736	0.0702702	O75143	O75143	ATG13	555	2	2	2	6.4	6.4	6.4	56.571	0	18.669	16875000	2	2	2	13.6393	14.0498	13.7288	13.5791	13.7365	13.6865	Autophagy-related protein 13
	0.350666	0.0702038	P45984	P45984	MAPK9	1664	4	4	4	13	13	13	48.139	0	26.335	65882000	4	4	4	17.5411	17.4951	17.3063	17.4372	17.4684	17.5941	Mitogen-activated protein kinase 9
	0.286364	0.0701408	Q9UNK0	Q9UNK0	STX8	5754	7	7	7	46.6	46.6	46.6	26.906	0	50.965	325810000	8	7	7	19.5815	19.4476	19.3117	19.6027	19.3726	19.426	Syntaxin-8
	0.219783	0.069925	Q9H6K4	Q9H6K4	OPA3	5003	4	4	4	31.3	31.3	31.3	19.996	0	33.122	40846000	4	4	4	15.3819	15.686	15.7119	15.4564	15.5409	15.702	Optic atrophy 3 protein
	0.746654	0.0698268	Q9HD45	Q9HD45	TM9SF3	5142	5	5	5	12.7	12.7	12.7	67.887	0	36.969	823100000	9	5	5	19.7999	19.8353	19.8201	19.8371	19.6824	19.8396	Transmembrane 9 superfamily member 3
	1.32373	0.0695508	Q13572	Q13572	ITPK1	2568	8	8	8	28.7	28.7	28.7	45.621	0	65.333	287560000	8	8	8	17.8162	17.8313	17.8017	17.8828	17.8016	17.914	Inositol-tetrakisphosphate 1-kinase
	0.570385	0.0692654	P62841	P62841	RPS15	2132	3	3	3	28.3	28.3	28.3	17.04	0	22.954	3890000000	10	3	3	21.6739	21.6079	21.5817	21.7473	21.5562	21.6644	40S ribosomal protein S15
	0.13752	0.0690956	Q9H4I3	Q9H4I3	TRABD	4983	2	2	2	8	8	8	42.321	0.00019489	12.865	9856500	2	2	2	15.8867	15.6881	15.7545	15.9018	15.3451	15.6037	TraB domain-containing protein
	0.144093	0.0689869	Q9NXW9	Q9NXW9	ALKBH4	5403	1	1	1	2.6	2.6	2.6	33.837	0.0084704	6.259	11020000	1	1	1	14.5105	14.3061	14.0496	14.1323	13.9704	14.299	Alpha-ketoglutarate-dependent dioxygenase alkB homolog 4
	0.332981	0.0687478	Q15018	Q15018	FAM175B	2732	3	3	3	14	14	14	46.9	0	21.656	53293000	3	3	3	15.5356	15.6166	15.5212	15.4505	15.3186	15.5146	BRISC complex subunit Abro1
	0.159123	0.0687326	O75864	O75864	PPP1R37	644	2	2	2	4.8	4.8	4.8	74.766	0.00019275	12.386	18450000	2	2	2	13.7415	13.7839	13.7195	14.1423	14.0729	13.8138	Protein phosphatase 1 regulatory subunit 37
	0.868909	0.068608	P28288	P28288	ABCD3	1402	11	11	11	22.3	22.3	22.3	75.475	0	92.493	805850000	12	11	11	19.9879	20.0081	19.9149	20.0211	19.8805	19.9599	ATP-binding cassette sub-family D member 3
	0.0622021	0.068587	Q9BRX9	Q9BRX9	WDR83	4640	1	1	1	3.8	3.8	3.8	34.342	0.0036004	8.9645	52024000	1	1	1	15.6143	15.7547	15.4226	15.9616	16.6068	16.1331	WD repeat domain-containing protein 83
	0.194449	0.0683613	O60936	O60936	NOL3	541	3	3	3	34.6	34.6	34.6	22.629	0	31.507	284720000	3	3	3	17.8838	18.1304	17.8607	18.1319	18.1535	17.8407	Nucleolar protein 3
	0.639095	0.0683613	P04075;P05062	P04075	ALDOA	891	19	19	16	76.1	76.1	64.8	39.42	0	237.16	76395000000	74	16	19	24.9284	25.0778	24.8995	24.9717	24.934	24.9175	Fructose-bisphosphate aldolase A
	0.386686	0.068346	Q9H4G0	Q9H4G0	EPB41L1	4981	21	20	20	30.6	29.3	29.3	98.502	0	173.96	2937200000	25	20	20	21.6323	21.8459	21.6736	21.6361	21.5994	21.6283	Band 4.1-like protein 1
	0.379612	0.0682971	Q9Y3C0	Q9Y3C0	CCDC53	5902	3	3	3	14.9	14.9	14.9	21.172	0	28.546	241480000	4	3	3	17.8756	18.0903	17.9413	17.9034	17.8382	17.8663	WASH complex subunit CCDC53
	0.957897	0.0682894	Q92930	Q92930	RAB8B	4089	6	1	1	29	5.8	5.8	23.584	0.0091075	6.2121	143120000	1	1	1	16.8565	16.9191	16.9358	16.965	16.8355	16.9487	Ras-related protein Rab-8B
	0.18038	0.0680898	Q01167	Q01167	FOXK2	2285	2	1	1	2.4	1.4	1.4	69.061	0.0092654	6.2	0	1	1	1	14.7186	14.5759	14.541	14.8394	14.8783	14.927	Forkhead box protein K2
	0.470194	0.0680885	P37235;P84074	P37235;P84074	HPCAL1;HPCA	1566	8	8	6	50.3	50.3	40.4	22.313	0	68.382	1509100000	9	6	8	19.972	20.1371	20.1417	20.0393	20.0181	20.1597	Hippocalcin-like protein 1;Neuron-specific calcium-binding protein hippocalcin
	0.248343	0.0677144	Q9H008	Q9H008	LHPP	4875	3	3	3	18.9	18.9	18.9	29.165	0	19.095	24305000	4	3	3	14.0885	14.4208	14.2166	14.2487	14.3995	14.2382	Phospholysine phosphohistidine inorganic pyrophosphate phosphatase
	0.231885	0.0675271	Q9H477	Q9H477	RBKS	4972	1	1	1	4	4	4	34.143	0.002399	10.965	33906000	1	1	1	15.8971	16.237	16.013	16.0295	16.021	15.8672	Ribokinase
	0.326906	0.0674842	O95210	O95210	STBD1	739	2	2	2	8.4	8.4	8.4	39.007	0	24.278	26036000	2	2	2	15.258	15.3851	15.108	15.1633	15.2839	15.3039	Starch-binding domain-containing protein 1
	0.265648	0.0672181	Q9P253	Q9P253	VPS18	5493	4	4	4	4.8	4.8	4.8	110.18	0	27.832	83814000	4	4	4	16.6878	16.5427	16.3963	16.5524	16.3754	16.566	Vacuolar protein sorting-associated protein 18 homolog
	0.498497	0.067023	Q9Y2H5	Q9Y2H5	PLEKHA6	5837	5	5	5	6.4	6.4	6.4	117.13	0	29.992	84166000	5	5	5	16.9433	17.14	16.9556	17.0155	17.0759	17.0203	Pleckstrin homology domain-containing family A member 6
	0.679808	0.066988	Q9NPH0	Q9NPH0	ACP6	5169	3	3	3	11.7	11.7	11.7	48.886	0	25.867	61691000	4	3	3	16.3432	16.534	16.4168	16.442	16.4473	16.4323	Lysophosphatidic acid phosphatase type 6
	0.181099	0.0666256	Q13164	Q13164	MAPK7	2492	2	2	2	3.2	3.2	3.2	88.385	0.00021142	16.961	31736000	2	2	2	14.7868	14.5739	14.3602	14.6243	14.6354	14.784	Mitogen-activated protein kinase 7
	0.686687	0.06626	Q9GZY8	Q9GZY8	MFF	4871	10	10	10	44.4	44.4	44.4	38.464	0	120.32	417490000	12	10	10	18.6368	18.7152	18.5543	18.6953	18.6192	18.5986	Mitochondrial fission factor
	1.21581	0.0661456	Q9H444;P59074	Q9H444	CHMP4B	4970	8	8	7	39.7	39.7	36.6	24.95	0	54.867	1146800000	8	7	8	21.3216	21.4214	21.3189	21.4236	21.3763	21.3702	Charged multivesicular body protein 4b
	0.336587	0.0660947	P61513	P61513	RPL37A	2064	3	3	3	41.3	41.3	41.3	10.275	0	21.537	1438800000	5	3	3	20.3109	20.4169	20.1508	20.2353	20.1992	20.2069	60S ribosomal protein L37a
	0.390116	0.0660814	P52564	P52564	MAP2K6	1878	9	6	6	28.4	21	21	37.492	0	40.128	294940000	6	6	6	18.3039	18.5146	18.2965	18.3939	18.4255	18.3156	Dual specificity mitogen-activated protein kinase kinase 6
	0.412748	0.0660496	Q9NQ48	Q9NQ48	LZTFL1	5181	2	2	2	8	8	8	34.592	0.00021017	16.584	81579000	2	2	2	16.8277	17.0713	16.9918	16.95	17.0119	17.0083	Leucine zipper transcription factor-like protein 1
	0.134396	0.0659272	Q96SI1	Q96SI1	KCTD15	4481	1	1	1	3.5	3.5	3.5	31.942	0.0059052	6.4929	28063000	1	1	1	14.8064	14.6096	14.6058	14.4706	14.2971	14.8269	BTB/POZ domain-containing protein KCTD15
	0.299304	0.0658023	P14209	P14209	CD99	1131	4	4	4	45.4	45.4	45.4	18.848	0	38.919	1150200000	10	4	4	19.1272	19.3775	19.1989	19.2254	19.1562	19.0768	CD99 antigen
	0.339986	0.0657399	P29401	P29401	TKT	1425	30	30	29	65	65	63.2	67.877	0	305.64	119890000000	89	29	29	25.16	25.2965	25.1182	25.1623	25.0345	25.0511	Transketolase
	0.561548	0.0657171	P82970	P82970	HMGN5	2233	1	1	1	4.3	4.3	4.3	31.524	0.0035804	8.6227	0	1	1	1	17.437	17.5069	17.3805	17.548	17.5514	17.5112	High mobility group nucleosome-binding domain-containing protein 5
	0.241195	0.0656179	Q02297	Q02297	NRG1	2308	3	3	3	6.6	6.6	6.6	70.391	0	44.066	86466000	3	3	3	17.2198	16.9873	16.9961	17.2503	17.0071	17.1823	Pro-neuregulin-1, membrane-bound isoform;Neuregulin-1
	0.506554	0.0655238	Q9NRY5	Q9NRY5	FAM114A2	5247	11	11	10	31.3	31.3	25.9	55.468	0	71.558	304050000	10	10	10	18.5939	18.7313	18.5101	18.6006	18.6349	18.6035	Protein FAM114A2
	1.23493	0.0654004	Q13625	Q13625	TP53BP2	2583	5	5	5	5.6	5.6	5.6	125.61	0	41.975	104320000	5	5	5	16.1079	16.1802	16.1576	16.2095	16.0889	16.1609	Apoptosis-stimulating of p53 protein 2
	0.411595	0.0652936	P67809	P67809	YBX1	2176	13	13	10	63.3	63.3	52.2	35.924	0	194.86	20032000000	31	10	13	23.0466	23.0312	23.0348	23.1139	22.8668	22.9991	Nuclease-sensitive element-binding protein 1
	0.731858	0.0651868	O96013;Q9P286	O96013	PAK4	840	9	9	9	19.5	19.5	19.5	64.071	0	65.098	1001900000	10	9	9	19.3109	19.3657	19.2037	19.3099	19.2416	19.2762	Serine/threonine-protein kinase PAK 4
	0.556826	0.0651169	P12814	P12814	ACTN1	1102	45	28	24	61.9	42.3	37.3	103.06	0	323.31	21675000000	55	24	28	24.0239	24.1491	23.9793	24.0313	23.9668	23.9849	Alpha-actinin-1
	1.34882	0.065073	Q9HBH0	Q9HBH0	RHOF	5100	4	4	4	21.8	21.8	21.8	23.625	0	31.941	180960000	4	4	4	18.2835	18.3165	18.2376	18.3194	18.2121	18.2925	Rho-related GTP-binding protein RhoF
	0.240245	0.0648899	P55210	P55210	CASP7	1965	4	4	3	24.4	24.4	15.5	34.276	0	58.063	129610000	3	3	3	15.8565	15.9619	15.9557	15.8186	15.6271	15.8536	Caspase-7;Caspase-7 subunit p20;Caspase-7 subunit p11
	0.293637	0.0648486	Q9P2Y5	Q9P2Y5	UVRAG	5521	2	2	2	2.4	2.4	2.4	78.15	0.00057241	12.118	18388000	2	2	2	14.8286	14.7294	14.667	14.8228	14.5518	14.6898	UV radiation resistance-associated gene protein
	0.331882	0.0647589	Q8WVM0	Q8WVM0	TFB1M	3953	4	4	4	14.7	14.7	14.7	39.542	0	24.144	47062000	4	4	4	16.4867	16.5501	16.4132	16.4635	16.2828	16.3633	Dimethyladenosine transferase 1, mitochondrial
	0.807395	0.0646477	O94915	O94915	FRYL	707	6	6	5	3	3	2.4	339.59	0	49.904	44228000	5	5	5	15.9934	16.018	15.9216	15.9683	15.8763	15.9989	Protein furry homolog-like
	0.1991	0.0643654	P61224	P61224	RAP1B	2054	8	8	1	64.7	64.7	14.1	20.825	0	77.848	4460500000	19	1	8	21.7714	21.8957	21.8126	21.7923	21.5191	21.6082	Ras-related protein Rap-1b
	0.23347	0.0643237	O95376	O95376	ARIH2	765	2	2	2	5.9	5.9	5.9	57.818	0.00020488	14.954	64790000	2	2	2	16.0054	15.9809	15.8191	16.0042	16.1334	16.1658	E3 ubiquitin-protein ligase ARIH2
	0.750063	0.0639076	Q96AX1	Q96AX1	VPS33A	4162	10	10	10	22.8	22.8	22.8	67.61	0	75.679	335690000	10	10	10	19.0147	18.9888	18.9779	19.112	18.9598	19.0433	Vacuolar protein sorting-associated protein 33A
	0.297924	0.0638644	Q5T5P2	Q5T5P2	KIAA1217	3081	5	5	5	3.2	3.2	3.2	214.11	0	32.156	50823000	5	5	5	16.5494	16.7819	16.8466	16.7556	16.6844	16.7345	Sickle tail protein homolog
	0.608896	0.0637938	Q9NR46	Q9NR46	SH3GLB2	5217	10	10	10	30.6	30.6	30.6	43.973	0	60.106	391960000	11	10	10	19.1418	19.1995	19.1039	19.2831	19.1982	19.1526	Endophilin-B2
	0.251529	0.06379	Q9HAB8	Q9HAB8	PPCS	5082	5	5	5	20.3	20.3	20.3	34.005	0	42.754	308290000	5	5	5	18.1091	18.4108	18.213	18.2745	18.3951	18.2233	Phosphopantothenate--cysteine ligase
	0.131588	0.0636031	O60229	O60229	KALRN	461	2	1	1	0.7	0.4	0.4	340.26	0.0034868	7.3584	9949000	1	1	1	14.3258	14.7781	14.4909	14.2073	14.3454	14.3674	Kalirin
	0.403105	0.0635128	P08754	P08754	GNAI3	1004	11	6	6	48	31.1	31.1	40.532	0	58.013	643250000	8	6	6	19.5378	19.6422	19.4121	19.5054	19.4624	19.4553	Guanine nucleotide-binding protein G(k) subunit alpha
	0.528323	0.0634613	Q16775	Q16775	HAGH	2901	6	6	6	26.6	26.6	26.6	33.805	0	53.648	495380000	6	6	6	19.8332	19.8902	19.7281	19.8425	19.7335	19.7526	Hydroxyacylglutathione hydrolase, mitochondrial
	0.263152	0.0632985	Q96HV5	Q96HV5	TMEM41A	4337	2	2	2	8.3	8.3	8.3	29.665	0.00056647	11.778	68207000	2	2	2	16.276	16.1109	15.9897	16.2038	16.0109	16.1518	Transmembrane protein 41A
	0.353304	0.063139	Q4G0J3	Q4G0J3	LARP7	2969	11	11	11	19.2	19.2	19.2	66.898	0	78.333	543070000	11	11	11	18.8979	19.002	18.8319	19.0385	19.0631	18.9419	La-related protein 7
	0.307293	0.0628446	Q96MW5	Q96MW5	COG8	4410	6	6	6	13.4	13.4	13.4	68.423	0	43.939	84816000	7	6	6	16.6085	16.7752	16.7033	16.6286	16.4921	16.5887	Conserved oligomeric Golgi complex subunit 8
	0.431118	0.0628293	Q6DD87	Q6DD87	ZNF787	3160	4	4	4	19.4	19.4	19.4	40.428	0	116.66	295640000	6	4	4	18.4629	18.4622	18.4989	18.6529	18.4474	18.4825	Zinc finger protein 787
	0.246982	0.0628255	O15235	O15235	MRPS12	314	2	2	2	23.9	23.9	23.9	15.173	0.00020313	14.543	246560000	2	2	2	19.0235	19.2918	19.1721	19.1091	19.012	18.9952	28S ribosomal protein S12, mitochondrial
	0.10549	0.0628185	P43378	P43378	PTPN9	1653	5	5	5	12.3	12.3	12.3	68.019	0	39.012	167010000	6	5	5	17.5208	17.3941	17.79	17.5097	17.1311	17.7265	Tyrosine-protein phosphatase non-receptor type 9
	0.600304	0.0623099	Q8NEZ2	Q8NEZ2	VPS37A	3801	3	3	2	12.3	12.3	10.3	44.314	0	36.791	79690000	2	2	2	16.276	16.3144	16.1654	16.333	16.2462	16.2271	Vacuolar protein sorting-associated protein 37A
	0.438908	0.0622311	Q9UBI6	Q9UBI6	GNG12	5533	4	4	4	66.7	66.7	66.7	8.0061	0	57.73	1835000000	4	4	4	19.8623	20.025	19.8635	19.9495	19.8798	19.8178	Guanine nucleotide-binding protein G(I)/G(S)/G(O) subunit gamma-12
	0.510432	0.0622152	Q04446	Q04446	GBE1	2335	19	19	18	32.8	32.8	31.5	80.473	0	162.44	2013600000	21	18	18	21.2004	21.3013	21.2679	21.2324	21.104	21.2252	1,4-alpha-glucan-branching enzyme
	0.129036	0.0619253	Q9NPJ3	Q9NPJ3	ACOT13	5173	2	2	2	32.9	32.9	32.9	14.96	0.00020606	15.226	182200000	3	2	2	17.7717	18.0992	17.68	17.6006	17.6331	17.5707	Acyl-coenzyme A thioesterase 13;Acyl-coenzyme A thioesterase 13, N-terminally processed
	0.510951	0.0615336	Q9GZM5	Q9GZM5	YIPF3	4855	4	4	4	17.1	17.1	17.1	38.247	0	33.264	130990000	4	4	4	17.5767	17.5145	17.5218	17.6165	17.4277	17.5798	Protein YIPF3;Protein YIPF3, 36 kDa form III
	0.299533	0.0615298	Q99933	Q99933	BAG1	4572	2	2	2	7.8	7.8	7.8	38.778	0.00019183	12.26	60685000	2	2	2	17.1592	17.026	16.9254	17.1676	17.0885	17.164	BAG family molecular chaperone regulator 1
	0.803547	0.0614452	O75955	O75955	FLOT1	661	11	11	11	32.8	32.8	32.8	47.355	0	84.468	916590000	12	11	11	20.0334	20.116	20.0035	20.1106	20.016	20.0106	Flotillin-1
	0.460783	0.0613759	P82930	P82930	MRPS34	2230	6	6	6	28	28	28	25.65	0	50.979	478160000	6	6	6	18.6546	18.7566	18.5761	18.6996	18.6187	18.5774	28S ribosomal protein S34, mitochondrial
	0.171039	0.0612841	P27144	P27144	AK4	1380	1	1	1	5.8	5.8	5.8	25.268	0.00019535	12.919	35597000	1	1	1	15.9833	16.0521	15.8697	15.7029	15.8294	16.1112	Adenylate kinase 4, mitochondrial
	0.326168	0.0609824	Q7Z2T5	Q7Z2T5	TRMT1L	3384	11	11	11	20.7	20.7	20.7	81.746	0	137.99	459840000	12	11	11	18.7813	18.9402	18.8886	18.9608	18.7928	18.7446	TRMT1-like protein
	0.12897	0.0609531	Q9Y4P8	Q9Y4P8	WIPI2	5964	5	5	5	17.8	17.8	17.8	49.408	0	57.098	191890000	6	5	5	17.0705	17.3366	16.9385	16.7537	16.9499	17.0515	WD repeat domain phosphoinositide-interacting protein 2
	0.171872	0.0609442	Q9BXF6	Q9BXF6	RAB11FIP5	4775	4	4	4	10.7	10.7	10.7	70.414	0	44.697	120940000	4	4	4	17.0129	16.8518	16.7144	16.8528	16.566	16.7715	Rab11 family-interacting protein 5
	0.638108	0.0607662	P98194	P98194	ATP2C1	2260	7	7	7	8.5	8.5	8.5	100.58	0	53.743	265740000	8	7	7	18.4699	18.5928	18.4624	18.4468	18.4424	18.5175	Calcium-transporting ATPase type 2C member 1
	0.198979	0.0607287	Q7Z4H8	Q7Z4H8	KDELC2	3412	3	3	3	10.7	10.7	10.7	58.572	0	27.716	30127000	3	3	3	16.0361	15.8155	15.7794	16.0672	15.9764	16.0915	KDEL motif-containing protein 2
	0.282212	0.0604598	Q9H4G4	Q9H4G4	GLIPR2	4982	3	3	3	27.9	27.9	27.9	17.218	0	27.974	104770000	3	3	3	16.4423	16.4264	16.4872	16.4904	16.5101	16.7041	Golgi-associated plant pathogenesis-related protein 1
	0.348608	0.0604585	Q8IVS2	Q8IVS2	MCAT	3555	4	4	4	15.6	15.6	15.6	42.961	0	25.953	137230000	4	4	4	17.7446	17.7836	17.685	17.7852	17.5809	17.6231	Malonyl-CoA-acyl carrier protein transacylase, mitochondrial
	0.13915	0.0604448	Q00978	Q00978	IRF9	2279	1	1	1	5.6	5.6	5.6	43.696	0.0076628	6.3043	4512200	1	1	1	12.1992	12.6507	12.5306	12.3168	12.2929	12.2365	Interferon regulatory factor 9
	1.25868	0.0601565	P17612;P22612	P17612	PRKACA	1204	9	9	3	33.6	33.6	11.7	40.589	0	79.859	1071200000	11	3	9	20.4271	20.4867	20.412	20.4818	20.3803	20.4314	cAMP-dependent protein kinase catalytic subunit alpha
	0.336809	0.0594711	O43852	O43852	CALU	449	13	13	13	54.3	54.3	54.3	37.106	0	165.54	6580900000	19	13	13	21.8307	21.917	21.7658	21.9109	21.7592	21.7063	Calumenin
	0.200021	0.0594511	P61960	P61960	UFM1	2080	1	1	1	32.9	32.9	32.9	9.1175	0	29.03	16409000	1	1	1	13.5421	13.5747	13.5082	13.8075	13.5722	13.4186	Ubiquitin-fold modifier 1
	0.182646	0.0594289	Q96AA3	Q96AA3	RFT1	4152	2	2	2	4.8	4.8	4.8	60.335	0.000196	13.018	37351000	2	2	2	14.799	15.0835	14.7653	14.8315	15.0771	14.9048	Protein RFT1 homolog
	0.347637	0.0591857	O15498	O15498	YKT6	345	9	9	9	57.1	57.1	57.1	22.417	0	61.489	1300200000	10	9	9	20.3863	20.3999	20.2956	20.4444	20.2416	20.2567	Synaptobrevin homolog YKT6
	0.156553	0.0591596	Q9NXU5	Q9NXU5	ARL15	5399	1	1	1	6.4	6.4	6.4	22.876	0.0035625	8.2857	6931900	1	1	1	14.0588	14.3513	14.2312	13.9233	14.0303	14.2232	ADP-ribosylation factor-like protein 15
	1.06441	0.0590878	P63218;A0A804HLA8	P63218	GNG5	2167	3	3	2	64.7	64.7	50	7.3184	0.00020354	14.658	395410000	2	2	2	17.6666	17.7061	17.6335	17.7597	17.703	17.7145	Guanine nucleotide-binding protein G(I)/G(S)/G(O) subunit gamma-5
	0.393437	0.0590623	O95864	O95864	FADS2	824	9	9	9	23.9	23.9	23.9	52.259	0	98.607	1653400000	12	9	9	21.238	21.3605	21.1422	21.1971	21.1831	21.1829	Fatty acid desaturase 2
	0.681169	0.0589587	Q9H6R0	Q9H6R0	DHX33	5006	3	3	3	3.7	3.7	3.7	78.873	0.00021155	17.066	109040000	3	3	3	16.6128	16.7071	16.5555	16.5847	16.5784	16.6317	Putative ATP-dependent RNA helicase DHX33
	0.569285	0.0589053	Q5M775	Q5M775	SPECC1	3049	18	18	17	21.8	21.8	21.2	118.58	0	141.86	1163500000	19	17	18	20.2579	20.3342	20.1805	20.2218	20.1686	20.2278	Cytospin-B
	0.375705	0.0588214	Q9Y4C8	Q9Y4C8	RBM19	5947	4	4	4	5	5	5	107.33	0	22.673	39376000	4	4	4	17.5526	17.5199	17.6002	17.575	17.4539	17.6883	Probable RNA-binding protein 19
	0.233807	0.0587718	Q12974	Q12974	PTP4A2	2458	3	3	2	18	18	13.8	19.127	0	18.428	194290000	3	2	3	18.0349	18.0608	17.9782	18.256	18.0518	17.9245	Protein tyrosine phosphatase type IVA 2
	0.320694	0.0583839	Q9Y281	Q9Y281	CFL2	5817	11	7	6	70.5	49.4	42.2	18.736	0	48.113	2122500000	6	6	6	20.0949	20.3189	20.1408	20.1442	20.1236	20.0714	Cofilin-2
	0.272672	0.058169	Q16762	Q16762	TST	2897	10	10	10	53.5	53.5	53.5	33.429	0	90.407	1464700000	11	10	10	20.505	20.6863	20.539	20.4277	20.4085	20.5131	Thiosulfate sulfurtransferase
	0.634736	0.0579815	P50851	P50851	LRBA	1819	22	22	21	11.5	11.5	11.1	319.1	0	199.91	478470000	22	21	22	19.5789	19.6212	19.51	19.5625	19.4629	19.5421	Lipopolysaccharide-responsive and beige-like anchor protein
	0.420876	0.0579135	O14745	O14745	SLC9A3R1	238	9	9	8	33.5	33.5	30.2	38.868	0	69.09	1240100000	9	8	8	20.3608	20.4148	20.2017	20.3221	20.3541	20.3534	Na(+)/H(+) exchange regulatory cofactor NHE-RF1
	0.253973	0.0578283	Q6Q788	Q6Q788	APOA5	3264	2	2	2	5.2	5.2	5.2	41.212	0.0014903	11.273	1035400000	3	2	2	21.0096	21.2675	21.0074	21.0075	21.1233	21.0389	Apolipoprotein A-V
	0.341655	0.0576229	Q8IWW6	Q8IWW6	ARHGAP12	3573	10	10	10	15.6	15.6	15.6	96.253	0	88.175	310320000	10	10	10	18.4666	18.6484	18.4981	18.5539	18.4754	18.4106	Rho GTPase-activating protein 12
	0.490504	0.0575873	Q5MNZ6	Q5MNZ6	WDR45B	3051	4	4	4	15.1	15.1	15.1	38.121	0	29.451	173860000	4	4	4	18.6017	18.5508	18.5761	18.7248	18.5787	18.6537	WD repeat domain phosphoinositide-interacting protein 3
	0.313353	0.0574811	Q9H074	Q9H074	PAIP1	4877	7	7	7	23.8	23.8	23.8	53.524	0	73.105	1062800000	11	7	7	19.5348	19.538	19.3154	19.4726	19.3924	19.4043	Polyadenylate-binding protein-interacting protein 1
	0.160967	0.0574392	O95857;Q12999	O95857;Q12999	TSPAN13;TSPAN31	821	2	2	2	14.7	14.7	14.7	22.147	0	18.376	45475000	2	2	2	15.2876	15.3423	15.0262	14.9811	15.0736	15.2364	Tetraspanin-13;Tetraspanin-31
	0.633794	0.0571308	Q9BSH4	Q9BSH4	TACO1	4649	6	6	6	30.3	30.3	30.3	32.477	0	145.63	648190000	6	6	6	19.1133	19.2507	19.1227	19.1182	19.1072	19.1456	Translational activator of cytochrome c oxidase 1
	0.313408	0.0571232	Q9Y4Z0	Q9Y4Z0	LSM4	5970	3	3	3	21.6	21.6	21.6	15.35	0	17.651	110890000	3	3	3	17.119	17.1776	16.9188	17.0819	17.1042	17.0539	U6 snRNA-associated Sm-like protein LSm4
	0.43856	0.056949	O00592	O00592	PODXL	193	7	7	7	14.7	14.7	14.7	58.635	0	94.171	1067600000	9	7	7	20.4007	20.5158	20.3272	20.379	20.3459	20.3499	Podocalyxin
	0.147741	0.0568918	Q6ZN55	Q6ZN55	ZNF574	3300	2	2	2	2.9	2.9	2.9	98.899	0.00020829	15.994	63524000	2	2	2	14.9002	15.1202	14.891	14.6523	14.7765	14.9659	Zinc finger protein 574
	0.217956	0.0568358	Q9C002	Q9C002	NMES1	4837	2	2	2	28.9	28.9	28.9	9.6172	0.00057165	12.086	11139000	2	2	2	16.453	16.4872	16.6737	16.5854	16.3445	16.569	Normal mucosa of esophagus-specific gene 1 protein
	0.596913	0.0568117	Q7Z6J0;Q8TEJ3	Q7Z6J0;Q8TEJ3	SH3RF1;SH3RF3	3425	2	2	2	2	2	2	93.128	0.00019724	13.253	38326000	2	2	2	15.8008	15.974	15.9014	15.9014	15.9156	15.9128	E3 ubiquitin-protein ligase SH3RF1;SH3 domain-containing RING finger protein 3
	0.468999	0.0565828	Q16512	Q16512	PKN1	2868	6	6	6	9.8	9.8	9.8	103.93	0	50.411	163900000	6	6	6	17.9737	18.0059	17.9636	18.1274	17.9774	17.9512	Serine/threonine-protein kinase N1
	0.193125	0.0565573	Q14318	Q14318	FKBP8	2656	4	4	4	11.2	11.2	11.2	44.561	0	36.97	172580000	4	4	4	17.7704	18.0164	17.7646	17.7026	17.6904	17.676	Peptidyl-prolyl cis-trans isomerase FKBP8
	0.0472003	0.0560961	Q8N1F8	Q8N1F8	STK11IP	3648	3	3	3	4	4	4	120.26	0	20.043	17331000	3	3	3	14.0386	13.844	13.967	14.0026	12.9673	13.2946	Serine/threonine-protein kinase 11-interacting protein
	0.321052	0.0560875	Q9Y3L5;P10114	Q9Y3L5;P10114	RAP2C;RAP2A	5921	6	6	3	45.4	45.4	19.7	20.745	0	47.22	243630000	9	3	6	19.1288	19.1338	18.9154	19.088	19.0179	19.0086	Ras-related protein Rap-2c;Ras-related protein Rap-2a
	0.36363	0.0559394	Q2TB10	Q2TB10	ZNF800	2936	5	5	5	8.7	8.7	8.7	75.235	0	30.587	72203000	5	5	5	16.4965	16.4497	16.4038	16.5717	16.5555	16.6023	Zinc finger protein 800
	0.306173	0.0559018	O95551	O95551	TDP2	784	3	3	3	13	13	13	40.929	0	31.751	69396000	3	3	3	16.3514	16.5104	16.4133	16.5549	16.4725	16.3395	Tyrosyl-DNA phosphodiesterase 2
	0.606059	0.0557702	Q99808	Q99808	SLC29A1	4562	4	4	4	11	11	11	50.219	0	54.067	340240000	5	4	4	17.5542	17.5013	17.4379	17.5786	17.4734	17.5529	Equilibrative nucleoside transporter 1
	0.184416	0.0556364	Q9BW60	Q9BW60	ELOVL1	4747	2	2	2	9.7	9.7	9.7	32.662	0.00020816	15.969	69334000	2	2	2	14.9466	14.9289	14.8614	15.1929	15.1433	14.9963	Elongation of very long chain fatty acids protein 1
	0.219941	0.0553773	P45954	P45954	ACADSB	1660	2	2	2	5.6	5.6	5.6	47.485	0.00019365	12.571	132060000	2	2	2	18.7616	18.8224	18.9292	18.9146	18.6319	18.7518	Short/branched chain specific acyl-CoA dehydrogenase, mitochondrial
	0.11761	0.0552998	Q9BZL4	Q9BZL4	PPP1R12C	4831	4	4	4	6.9	6.9	6.9	84.88	0	35.196	73585000	4	4	4	15.5438	16.039	16.0234	15.8957	16.0027	15.8011	Protein phosphatase 1 regulatory subunit 12C
	0.134128	0.0550709	Q7L8J4	Q7L8J4	SH3BP5L	3369	2	2	2	7.6	7.6	7.6	43.499	0.00075486	11.756	51718000	2	2	2	14.7185	15.0895	14.8442	14.6437	14.6834	14.6781	SH3 domain-binding protein 5-like
	0.564234	0.055041	Q9HAD4	Q9HAD4	WDR41	5083	3	3	3	12	12	12	51.727	0	21.042	40919000	4	3	3	16.6151	16.6644	16.572	16.7334	16.6852	16.6396	WD repeat-containing protein 41
	1.2643	0.0547829	Q8WVJ2	Q8WVJ2	NUDCD2	3952	5	5	5	52.2	52.2	52.2	17.676	0	47.274	676340000	10	5	5	18.5858	18.6436	18.5581	18.6577	18.5933	18.6003	NudC domain-containing protein 2
	0.676912	0.05439	P53367	P53367	ARFIP1	1906	7	7	7	27.3	27.3	27.3	41.738	0	70.822	597230000	9	7	7	19.013	19.0525	18.9889	18.9801	18.923	19.0554	Arfaptin-1
	0.3219	0.0543029	O15438	O15438	ABCC3	340	23	22	22	22.3	21.7	21.7	169.34	0	233.3	1130300000	31	22	22	20.4732	20.6063	20.4534	20.5259	20.4191	20.3763	Canalicular multispecific organic anion transporter 2
	0.103835	0.0542545	O95168	O95168	NDUFB4	733	2	2	2	21.7	21.7	21.7	15.208	0.00021079	16.766	347890000	2	2	2	16.3358	16.5537	16.0184	16.3207	16.4097	16.0524	NADH dehydrogenase [ubiquinone] 1 beta subcomplex subunit 4
	0.126723	0.0540695	P49589	P49589	CARS	1757	24	24	24	41	41	41	85.472	0	278.33	2510800000	27	24	24	21.7932	21.935	21.7343	21.9116	21.633	21.4762	Cysteine--tRNA ligase, cytoplasmic
	0.593663	0.0538254	Q9UPT8	Q9UPT8	ZC3H4	5783	14	13	13	16.7	16.1	16.1	140.26	0	103.56	551890000	15	13	13	19.1749	19.2219	19.2051	19.2936	19.1425	19.1684	Zinc finger CCCH domain-containing protein 4
	0.373152	0.0537268	Q5VT25	Q5VT25	CDC42BPA	3107	12	8	8	8.9	6.8	6.8	197.3	0	73.904	107970000	10	8	8	17.0138	16.9256	16.9873	17.0738	16.8844	17.0473	Serine/threonine-protein kinase MRCK alpha
	0.306011	0.0537084	Q56VL3	Q56VL3	OCIAD2	3008	6	6	6	39	39	39	16.953	0	38.868	1020700000	6	6	6	19.6781	19.8373	19.5963	19.6592	19.6886	19.6276	OCIA domain-containing protein 2
	0.294427	0.053544	Q9NX05	Q9NX05	FAM120C	5370	4	3	3	4.8	3.6	3.6	120.57	0	17.514	16416000	3	3	3	15.9908	16.1477	16.226	16.155	16.034	16.1088	Constitutive coactivator of PPAR-gamma-like protein 2
	0.389327	0.0534255	Q9Y3C6	Q9Y3C6	PPIL1	5905	4	4	4	27.7	27.7	27.7	18.237	0	26.906	681370000	6	4	4	20.3258	20.4446	20.2803	20.4221	20.3904	20.29	Peptidyl-prolyl cis-trans isomerase-like 1
	0.105867	0.0533902	Q96GZ6	Q96GZ6	SLC41A3	4323	1	1	1	3.6	3.6	3.6	54.766	0.003603	8.9859	12140000	1	1	1	14.2136	13.9492	13.8566	14.2206	13.7588	13.8195	Solute carrier family 41 member 3
	0.263078	0.0532363	O15484	O15484	CAPN5	344	2	2	2	5.8	5.8	5.8	73.168	0	19.219	34208000	2	2	2	14.6101	14.7902	14.5431	14.6093	14.6155	14.5288	Calpain-5
	0.413766	0.0531527	Q9NUQ9;Q9H0Q0	Q9NUQ9	FAM49B	5294	12	12	12	51.9	51.9	51.9	36.748	0	135.74	2074700000	15	12	12	20.2864	20.4134	20.336	20.3109	20.2154	20.273	Protein FAM49B
	0.122197	0.0531155	Q9Y4E6	Q9Y4E6	WDR7	5951	1	1	1	1.1	1.1	1.1	163.81	0.0035907	8.7553	14859000	1	1	1	14.6631	14.8475	15.0089	14.8523	15.0323	15.1639	WD repeat-containing protein 7
	0.696321	0.0530656	P08133	P08133	ANXA6	984	23	23	23	40.1	40.1	40.1	75.872	0	212.86	2273000000	29	23	23	21.2708	21.3599	21.256	21.3324	21.2525	21.2461	Annexin A6
	0.56563	0.0530593	P14866	P14866	HNRNPL	1145	18	18	17	41.6	41.6	40.4	64.132	0	174.04	15863000000	45	17	18	23.3894	23.4265	23.3853	23.3643	23.2775	23.4207	Heterogeneous nuclear ribonucleoprotein L
	0.402209	0.0530128	Q86VR2	Q86VR2	FAM134C	3488	7	7	7	24.9	24.9	24.9	51.396	0	54.511	379240000	7	7	7	18.3503	18.3397	18.1971	18.2507	18.2227	18.3388	Protein FAM134C
	0.524563	0.0527757	Q9BVM2	Q9BVM2	DPCD	4735	3	3	2	14.8	14.8	9.9	23.239	0	17.294	83669000	2	2	2	17.6797	17.7772	17.6349	17.7369	17.678	17.6368	Protein DPCD
	0.241187	0.0527738	P36507	P36507	MAP2K2	1549	9	4	4	25.5	13.8	13.8	44.424	0	36.708	229270000	5	4	4	18.1709	18.3709	18.2025	18.1738	18.109	18.096	Dual specificity mitogen-activated protein kinase kinase 2
	0.490436	0.0527172	Q15050	Q15050	RRS1	2749	10	10	10	28.5	28.5	28.5	41.193	0	87.868	1108300000	11	10	10	19.9596	20.0182	19.8957	20.0532	19.9795	19.9214	Ribosome biogenesis regulatory protein homolog
	1.25397	0.0527096	Q96B96	Q96B96	TMEM159	4172	2	2	2	13	13	13	17.522	0.00020342	14.638	31215000	2	2	2	14.9452	14.9791	14.8886	14.9897	14.943	14.9661	Promethin
	0.111341	0.0526969	Q86X53	Q86X53	ERICH1	3509	2	2	2	7.4	7.4	7.4	48.984	0	20.635	24122000	2	2	2	14.8318	15.0092	14.9774	15.2198	14.9125	14.6507	Glutamate-rich protein 1
	0.114076	0.052564	P22090	P22090	RPS4Y1	1295	10	3	2	37.3	16.7	12.9	29.455	0	23.759	56581000	3	2	3	15.9623	16.3901	16.0128	15.874	16.2029	16.0716	40S ribosomal protein S4, Y isoform 1
	0.181295	0.0524133	O00712	O00712	NFIB	198	1	1	1	2.1	2.1	2.1	47.441	0.0076603	6.295	0	1	1	1	14.3229	14.2845	14.151	14.371	14.1013	14.0771	Nuclear factor 1 B-type
	0.343731	0.0523783	Q9NTM9	Q9NTM9	CUTC	5271	2	2	2	12.8	12.8	12.8	29.341	0.0002116	17.074	100290000	2	2	2	15.4112	15.4183	15.5281	15.5852	15.4769	15.5699	Copper homeostasis protein cutC homolog
	0.0896668	0.0523326	Q9Y4G6	Q9Y4G6	TLN2	5956	17	5	5	7.6	2.9	2.9	271.61	0	37.988	4570200000	5	5	5	17.7704	17.5713	17.2329	17.7358	17.4203	17.2735	Talin-2
	0.449607	0.0523205	Q9Y5X3	Q9Y5X3	SNX5	6012	13	13	12	35.9	35.9	33.4	46.816	0	91.363	1448800000	16	12	13	20.6521	20.798	20.6274	20.6493	20.6645	20.6536	Sorting nexin-5
	0.44911	0.0519543	Q13586	Q13586	STIM1	2571	10	10	10	19	19	19	77.422	0	86.397	576880000	11	10	10	19.7008	19.761	19.6642	19.7442	19.6107	19.6264	Stromal interaction molecule 1
	0.300835	0.0518138	Q9Y6M9	Q9Y6M9	NDUFB9	6063	6	6	6	41.9	41.9	41.9	21.831	0	44.571	1007200000	9	6	6	19.3499	19.4931	19.4524	19.4167	19.2779	19.3258	NADH dehydrogenase [ubiquinone] 1 beta subcomplex subunit 9
	0.356074	0.0518061	Q86V88	Q86V88	MDP1	3481	4	4	4	28.4	28.4	28.4	20.109	0	22.994	132270000	5	4	4	17.6469	17.8267	17.6412	17.6767	17.7597	17.6998	Magnesium-dependent phosphatase 1
	0.10199	0.0517823	Q9NWA0	Q9NWA0	MED9	5349	1	1	1	12.3	12.3	12.3	16.403	0.0039621	6.9779	11053000	1	1	1	14.1283	14.3033	14.328	14.1542	13.8039	13.9581	Mediator of RNA polymerase II transcription subunit 9
	0.401624	0.0514196	Q96CP7	Q96CP7	TLCD1	4209	2	2	2	8.5	8.5	8.5	28.548	0.0011219	11.451	90165000	3	2	2	17.7403	17.7112	17.6865	17.8435	17.8044	17.8308	Calfacilitin
	0.0918928	0.0514129	Q6IBW4	Q6IBW4	NCAPH2	3179	2	2	2	5.5	5.5	5.5	68.226	0.0025759	10.863	20678000	2	2	2	14.6182	14.9756	15.1361	15.1488	15.2419	15.0261	Condensin-2 complex subunit H2
	0.184825	0.0513118	Q8ND30	Q8ND30	PPFIBP2	3776	6	3	3	8.3	4.9	4.9	98.543	0	20.973	33763000	3	3	3	15.3422	15.4894	15.3234	15.5183	15.3789	15.1909	Liprin-beta-2
	0.147951	0.0510902	Q9BYM8	Q9BYM8	RBCK1	4808	7	7	7	21	21	21	57.571	0	58.067	82130000	8	7	7	16.6623	16.7418	16.5901	16.9326	16.8312	16.5626	RanBP-type and C3HC4-type zinc finger-containing protein 1
	0.267021	0.0509141	Q96KP1	Q96KP1	EXOC2	4385	4	4	4	4.8	4.8	4.8	104.07	0	26.761	76684000	4	4	4	16.5606	16.5261	16.4218	16.4291	16.3167	16.4965	Exocyst complex component 2
	0.198472	0.05089	P49354	P49354	FNTA	1741	7	7	7	27.7	27.7	27.7	44.408	0	97.182	337400000	7	7	7	18.5549	18.6234	18.4679	18.5294	18.3397	18.3624	Protein farnesyltransferase/geranylgeranyltransferase type-1 subunit alpha
	0.121865	0.0508242	P50336	P50336	PPOX	1798	2	2	2	8.6	8.6	8.6	50.765	0	28.857	29306000	2	2	2	14.449	14.2813	14.4488	14.4706	14.0257	14.324	Protoporphyrinogen oxidase
	0.232764	0.0507755	P09234	P09234	SNRPC	1015	3	3	3	24.5	24.5	24.5	17.394	0	26.62	1393300000	5	3	3	19.7914	19.8766	19.6711	19.7527	19.6409	19.6264	U1 small nuclear ribonucleoprotein C
	0.150644	0.0507615	Q96FV2	Q96FV2	SCRN2	4288	4	4	4	19.8	19.8	19.8	46.596	0	42.966	335210000	4	4	4	17.2795	17.4282	17.4695	17.2655	17.0732	17.2808	Secernin-2
	0.432389	0.0505619	Q9NVA2	Q9NVA2	SEPT11	5308	15	15	9	40.8	40.8	26.3	49.398	0	159.78	1669700000	20	9	15	21.1426	21.226	21.1482	21.1222	21.0342	21.1285	Septin-11
	0.481797	0.0504278	P62942	P62942	FKBP1A	2149	2	2	2	25	25	25	11.951	0	28.194	1858100000	4	2	2	19.5937	19.7126	19.6548	19.741	19.6638	19.6099	Peptidyl-prolyl cis-trans isomerase FKBP1A
	0.09874	0.0504087	Q10588	Q10588	BST1	2417	3	3	3	13.5	13.5	13.5	35.724	0	36.636	41009000	3	3	3	16.6572	16.631	16.3521	16.5984	16.2663	16.1974	ADP-ribosyl cyclase/cyclic ADP-ribose hydrolase 2
	0.17655	0.0502898	Q8WXH0	Q8WXH0	SYNE2	3986	9	8	8	1.5	1.4	1.4	796.43	0	103.78	320080000	9	8	8	18.6812	18.5234	18.5502	18.8647	18.6839	18.6781	Nesprin-2
	0.142266	0.0502605	Q9UBT6	Q9UBT6	POLK	5550	2	2	2	3.3	3.3	3.3	98.808	0.002395	10.896	10737000	2	2	2	12.7545	12.791	12.6257	12.8189	12.5395	12.4605	DNA polymerase kappa
	0.133982	0.0497284	O00559	O00559	EBAG9	187	1	1	1	8.9	8.9	8.9	24.377	0.0039683	7.0062	23947000	1	1	1	13.3428	13.0335	13.09	13.4142	13.1958	13.3301	Receptor-binding cancer antigen expressed on SiSo cells
	0.478665	0.0497157	P31749	P31749	AKT1	1472	9	7	7	23.3	17.3	17.3	55.686	0	47.874	273910000	7	7	7	18.4322	18.5378	18.3779	18.4664	18.4428	18.3979	RAC-alpha serine/threonine-protein kinase
	0.360564	0.0494684	O15439	O15439	ABCC4	341	19	19	18	18.3	18.3	17.7	149.52	0	148.32	638580000	23	18	19	19.8254	19.8708	19.6985	19.8343	19.7575	19.7247	Multidrug resistance-associated protein 4
	0.140034	0.0494528	P98082	P98082	DAB2	2253	2	2	2	2.5	2.5	2.5	82.447	0.0022189	11.044	17220000	2	2	2	15.3927	15.756	15.6432	15.6743	15.6984	15.4524	Disabled homolog 2
	0.413529	0.0493412	Q8IYU8	Q8IYU8	MICU2	3622	5	5	5	17.7	17.7	17.7	49.666	0	40.418	186810000	6	5	5	17.6219	17.6201	17.4752	17.6023	17.5137	17.5364	Calcium uptake protein 2, mitochondrial
	0.198338	0.0490615	Q96RY7	Q96RY7	IFT140	4468	2	2	2	3	3	3	165.19	0.00021053	16.704	12571000	2	2	2	16.9068	16.7699	16.6374	16.8832	16.8733	16.9115	Intraflagellar transport protein 140 homolog
	0.139096	0.0487801	O94817	O94817	ATG12	688	1	1	1	7.1	7.1	7.1	15.113	0.0047962	6.7889	8059900	1	1	1	12.6048	12.9179	12.9832	12.9437	12.8603	12.7331	Ubiquitin-like protein ATG12
	0.207303	0.0487359	P36776	P36776	LONP1	1555	23	23	23	32.4	32.4	32.4	106.49	0	204.97	2505700000	28	23	23	21.646	21.7635	21.5549	21.6816	21.5709	21.4729	Lon protease homolog, mitochondrial
	0.146519	0.0486873	O75781	O75781	PALM	631	2	2	2	10.1	10.1	10.1	42.075	0	23.232	22781000	2	2	2	14.7624	14.8651	14.7201	15.0131	15.0636	14.8139	Paralemmin-1
	0.0638061	0.0486565	Q92870	Q92870	APBB2	4074	1	1	1	2.4	2.4	2.4	83.373	0.003574	8.4887	11583000	1	1	1	12.7741	13.0101	12.4124	12.2208	12.3738	12.4755	Amyloid beta A4 precursor protein-binding family B member 2
	0.400649	0.0485719	Q9UHD2;Q14164	Q9UHD2	TBK1	5599	8	8	8	15.9	15.9	15.9	83.641	0	60.63	383090000	8	8	8	18.1613	18.3409	18.2597	18.195	18.2154	18.2463	Serine/threonine-protein kinase TBK1
	0.0909279	0.0485271	O14641	O14641	DVL2	221	2	2	1	3.1	3.1	1.2	78.947	0.0001996	13.663	34062000	1	1	1	15.1499	15.3219	15.1502	15.5167	15.2842	14.8914	Segment polarity protein dishevelled homolog DVL-2
	0.199161	0.0484893	Q9BSF4	Q9BSF4	C19orf52	4648	4	4	4	22.7	22.7	22.7	29.233	0	28.206	149240000	4	4	4	17.4897	17.6188	17.3329	17.5052	17.609	17.4531	Uncharacterized protein C19orf52
	0.30573	0.0484142	O75683	O75683	SURF6	622	8	8	8	30.2	30.2	30.2	41.45	0	68.628	522560000	9	8	8	19.2711	19.3096	19.2574	19.4346	19.2839	19.2134	Surfeit locus protein 6
	0.123345	0.0483691	Q9Y3A6	Q9Y3A6	TMED5	5894	3	3	3	21.4	21.4	21.4	26.005	0	21.49	243850000	3	3	3	17.1556	17.0907	16.6968	16.9796	17.0426	16.9698	Transmembrane emp24 domain-containing protein 5
	0.214456	0.0478687	O60476	O60476	MAN1A2	487	1	1	1	1.6	1.6	1.6	73.003	0.0052748	6.6689	11752000	1	1	1	13.876	13.8488	14.0094	14.1144	13.9524	14.0182	Mannosyl-oligosaccharide 1,2-alpha-mannosidase IB
	0.393052	0.0476475	Q6PI78	Q6PI78	TMEM65	3248	3	3	3	15	15	15	25.498	0	25.774	91058000	3	3	3	17.8506	17.9895	17.8888	17.8495	17.9351	17.9786	Transmembrane protein 65
	0.339403	0.0475413	Q92526	Q92526	CCT6B	4015	7	2	2	14.7	3.6	3.6	57.821	0.0011268	11.574	53677000	2	2	2	17.7424	17.8076	17.6577	17.8061	17.8559	17.7849	T-complex protein 1 subunit zeta-2
	0.0739818	0.0475375	Q9HC36	Q9HC36	RNMTL1	5115	6	6	6	16.9	16.9	16.9	47.019	0	48.43	348240000	7	6	6	17.5837	17.0641	17.342	17.6517	17.3931	17.7455	rRNA methyltransferase 3, mitochondrial
	0.226144	0.0473919	Q9P2E3	Q9P2E3	ZNFX1	5504	2	2	2	1.6	1.6	1.6	220.22	0.00020513	14.987	8422700	2	2	2	14.285	14.4405	14.3105	14.3703	14.2469	14.1738	NFX1-type zinc finger-containing protein 1
	0.270471	0.0473563	O15344;Q9UJV3	O15344	MID1	325	18	18	18	34	34	34	75.25	0	138.08	2488400000	20	18	18	21.1387	21.2616	21.0496	21.0377	21.1204	21.1515	E3 ubiquitin-protein ligase Midline-1
	0.287431	0.0471255	Q8IYB8	Q8IYB8	SUPV3L1	3613	7	7	7	11.2	11.2	11.2	87.99	0	51.87	280390000	7	7	7	19.49	19.461	19.4158	19.5014	19.2971	19.3819	ATP-dependent RNA helicase SUPV3L1, mitochondrial
	0.0605554	0.0470823	Q9C005	Q9C005	DPY30	4838	2	2	1	38.4	38.4	9.1	11.25	0.003471	10.211	471070000	1	1	1	18.3608	18.455	17.6668	18.0632	18.2879	17.9385	Protein dpy-30 homolog
	0.804727	0.0470626	Q9UHY7	Q9UHY7	ENOPH1	5621	7	7	7	38.7	38.7	38.7	28.932	0	78.069	914010000	9	7	7	19.5979	19.6706	19.6229	19.6928	19.6073	19.606	Enolase-phosphatase E1
	0.112601	0.0470117	Q4KMP7	Q4KMP7	TBC1D10B	2974	3	3	3	5	5	5	87.198	0	18.262	102360000	3	3	3	15.5657	16.0177	15.99	15.7398	15.8666	15.8059	TBC1 domain family member 10B
	0.223628	0.0469939	Q8IUX1	Q8IUX1	TMEM126B	3542	3	3	3	20	20	20	25.943	0	17.687	17349000	3	3	3	14.9652	15.19	15.0974	15.13	15.2398	15.1233	Complex I assembly factor TMEM126B, mitochondrial
	0.151555	0.0468826	Q6P1M9	Q6P1M9	ARMCX5	3219	3	3	2	5.6	5.6	3.4	62.345	0.00020371	14.664	4922900000	2	2	2	21.4797	21.2611	21.1697	21.2797	21.1452	21.3944	Armadillo repeat-containing X-linked protein 5
	0.346241	0.0468171	Q01082;O15020;P11277	Q01082	SPTBN1	2281	116	116	113	60.8	60.8	59.7	274.61	0	323.31	44021000000	157	113	116	25.0837	25.166	25.0245	25.0865	24.9972	24.9933	Spectrin beta chain, non-erythrocytic 1
	0.139565	0.0466715	Q9H0H0	Q9H0H0	INTS2	4894	3	3	3	4.2	4.2	4.2	134.32	0	22.819	37810000	4	3	3	15.882	16.1393	16.2872	16.2096	16.1845	16.1448	Integrator complex subunit 2
	0.542146	0.0464706	Q9Y3E7	Q9Y3E7	CHMP3	5917	3	3	3	12.6	12.6	12.6	25.073	0	21.682	189800000	3	3	3	17.7358	17.8781	17.7847	17.7843	17.7669	17.7644	Charged multivesicular body protein 3
	0.281862	0.0464516	Q14376	Q14376	GALE	2662	12	12	12	47.1	47.1	47.1	38.281	0	147.89	1135900000	14	12	12	19.8184	19.8835	19.7399	19.8609	19.7375	19.6908	UDP-glucose 4-epimerase
	0.407788	0.0462685	O60547	O60547	GMDS	498	5	5	5	14.5	14.5	14.5	41.949	0	35.515	214330000	5	5	5	18.4594	18.6059	18.5053	18.4816	18.4474	18.4633	GDP-mannose 4,6 dehydratase
	0.526511	0.0462443	Q96A49	Q96A49	SYAP1	4147	9	9	9	41.5	41.5	41.5	39.933	0	81.166	922650000	10	9	9	19.8067	19.9582	19.8603	19.8678	19.8737	19.8535	Synapse-associated protein 1
	0.148277	0.0462278	P46199	P46199	MTIF2	1674	3	3	3	4	4	4	81.316	0	18.338	63583000	3	3	3	17.5975	17.8951	17.5935	17.5362	17.7122	17.6106	Translation initiation factor IF-2, mitochondrial
	0.477557	0.0460154	P60510	P60510	PPP4C	2021	10	9	9	46.3	41.7	41.7	35.08	0	76.566	609730000	9	9	9	18.6502	18.7127	18.5991	18.626	18.5588	18.6075	Serine/threonine-protein phosphatase 4 catalytic subunit
	0.112393	0.0459601	P50238	P50238	CRIP1	1797	4	4	4	57.1	57.1	57.1	8.5328	0	25.584	32214000000	11	4	4	23.679	23.6624	23.7731	23.6228	23.2926	23.5974	Cysteine-rich protein 1
	0.268796	0.0459258	Q9BX79	Q9BX79	STRA6	4771	4	4	4	7.5	7.5	7.5	73.502	0	38.218	329900000	4	4	4	18.2048	18.4097	18.3033	18.2761	18.2375	18.1976	Stimulated by retinoic acid gene 6 protein homolog
	0.347821	0.0459003	Q9Y3P9;B7ZAP0	Q9Y3P9	RABGAP1	5923	13	13	13	15.2	15.2	15.2	121.74	0	102.46	423700000	14	13	13	19.0001	19.1299	18.9645	19.0171	18.9901	18.9454	Rab GTPase-activating protein 1
	0.19304	0.0458794	O43324	O43324	EEF1E1	382	7	7	7	40.8	40.8	40.8	19.81	0	54.3	1372100000	7	7	7	20.283	20.2506	20.1362	20.17	19.9926	20.1288	Eukaryotic translation elongation factor 1 epsilon-1
	0.167384	0.0458349	Q3SXM5	Q3SXM5	HSDL1	2954	5	5	5	20.6	20.6	20.6	37.001	0	30.454	132940000	5	5	5	16.8787	16.9094	16.8406	16.8964	16.6381	16.6891	Inactive hydroxysteroid dehydrogenase-like protein 1
	0.732709	0.0458024	Q9BZ23;Q8TE04	Q9BZ23	PANK2	4814	4	4	4	10	10	10	62.68	0	29.47	68908000	4	4	4	16.5601	16.658	16.5725	16.6345	16.5892	16.5667	Pantothenate kinase 2, mitochondrial
	0.24077	0.0457802	Q8IXK0	Q8IXK0	PHC2	3588	3	3	2	4.2	4.2	2.7	90.712	0	21.293	45641000	3	2	3	16.5673	16.6789	16.6035	16.7526	16.7939	16.6704	Polyhomeotic-like protein 2
	0.474305	0.0457624	Q9Y4I1;Q9ULV0	Q9Y4I1	MYO5A	5958	10	10	7	6.3	6.3	4.7	215.4	0	62.337	218240000	10	7	9	18.4376	18.4528	18.3624	18.5202	18.479	18.4433	Unconventional myosin-Va
	0.0615261	0.045236	Q8WVB3	Q8WVB3	HEXDC	3948	1	1	1	3.7	3.7	3.7	53.789	0.0054072	6.5172	0	1	1	1	12.9052	12.7018	13.0577	13.1094	13.2346	13.522	Hexosaminidase D
	0.330255	0.0452251	Q5VW38	Q5VW38	GPR107	3117	1	1	1	1.8	1.8	1.8	66.99	0.003543	8.0159	192090000	1	1	1	18.101	18.1427	18.2342	18.2093	18.0581	18.177	Protein GPR107
	0.222413	0.0451832	P29966	P29966	MARCKS	1429	13	13	13	65.7	65.7	65.7	31.554	0	227.84	5103800000	19	13	13	21.7442	21.8029	21.6505	21.8049	21.6608	21.5833	Myristoylated alanine-rich C-kinase substrate
	0.216316	0.0450007	Q5T0N5	Q5T0N5	FNBP1L	3070	8	8	8	16.9	16.9	16.9	70.065	0	54.689	200110000	9	8	8	17.4964	17.6885	17.6524	17.5045	17.6203	17.7112	Formin-binding protein 1-like
	0.0744626	0.0450004	Q92844	Q92844	TANK	4071	1	1	1	5.2	5.2	5.2	47.815	0.00020619	15.268	5594800	1	1	1	12.8605	13.0506	12.8225	13.0856	12.7569	12.4387	TRAF family member-associated NF-kappa-B activator
	0.299296	0.0448615	P54252	P54252	ATXN3	1932	2	2	2	8.3	8.3	8.3	41.25	0	19.836	23533000	2	2	2	15.01	15.1383	15.0313	15.1567	15.1789	15.0598	Ataxin-3
	0.598086	0.0447407	O43493	O43493	TGOLN2	398	13	13	13	33.4	33.4	33.4	45.879	0	109.91	1263600000	18	13	13	20.491	20.5685	20.4338	20.4738	20.4801	20.4969	Trans-Golgi network integral membrane protein 2
	0.249896	0.044714	Q8WZ82	Q8WZ82	OVCA2	4002	6	6	6	41.9	41.9	41.9	24.418	0	69.124	358680000	8	6	6	18.2132	18.3665	18.2991	18.1583	18.1819	18.3035	Ovarian cancer-associated gene 2 protein
	0.625382	0.0445595	Q9NRV9	Q9NRV9	HEBP1	5238	9	9	9	57.7	57.7	57.7	21.097	0	120.68	1818000000	11	9	9	21.3877	21.3938	21.3086	21.4124	21.4074	21.4311	Heme-binding protein 1
	0.632451	0.0444247	Q9Y3Q3	Q9Y3Q3	TMED3	5924	4	4	4	28.6	28.6	28.6	24.777	0	41.196	510040000	7	4	4	19.7063	19.7179	19.6215	19.6887	19.6186	19.673	Transmembrane emp24 domain-containing protein 3
	0.197575	0.0444183	Q92692	Q92692	PVRL2	4050	7	7	7	17.1	17.1	17.1	57.741	0	50.132	303350000	7	7	7	18.3857	18.3596	18.1127	18.2712	18.2408	18.2416	Nectin-2
	0.15362	0.0443166	Q9BRQ8	Q9BRQ8	AIFM2	4628	7	7	7	26.5	26.5	26.5	40.526	0	86.569	715200000	8	7	7	19.2661	19.5109	19.2107	19.1953	19.2922	19.1959	Apoptosis-inducing factor 2
	0.461842	0.044103	Q9Y2V2	Q9Y2V2	CARHSP1	5860	2	2	2	35.4	35.4	35.4	15.892	0.00020429	14.832	282320000	4	2	2	17.9797	18.1123	17.9743	18.0134	18.0476	18.0083	Calcium-regulated heat stable protein 1
	0.38896	0.0438328	Q8WUM4	Q8WUM4	PDCD6IP	3936	40	40	39	54	54	53	96.022	0	323.31	15940000000	54	39	39	23.8392	23.9504	23.803	23.839	23.8108	23.7951	Programmed cell death 6-interacting protein
	0.411232	0.0437171	Q9UPU5	Q9UPU5	USP24	5785	15	15	15	7	7	7	294.36	0	118.16	277230000	15	15	15	18.6432	18.693	18.5897	18.7341	18.664	18.6009	Ubiquitin carboxyl-terminal hydrolase 24
	0.229008	0.0436478	Q9BSU1	Q9BSU1	C16orf70	4656	2	2	2	5.5	5.5	5.5	47.524	0.0016698	11.143	19483000	2	2	2	15.2327	15.188	15.2064	15.1771	15.1994	15.4043	UPF0183 protein C16orf70
	0.0668334	0.0435683	O43175	O43175	PHGDH	366	18	18	18	41.7	41.7	41.7	56.65	0	202.37	3857200000	20	18	18	21.7196	21.8256	21.5772	21.825	21.4183	21.1952	D-3-phosphoglycerate dehydrogenase
	0.15703	0.0434697	Q969G6	Q969G6	RFK	4118	2	2	2	10.3	10.3	10.3	17.623	0.00038314	12.235	127520000	2	2	2	16.6534	16.9504	16.7192	16.6317	16.7631	16.684	Riboflavin kinase
	0.648266	0.0433858	Q9UJY4;Q9UJY5	Q9UJY4	GGA2	5658	5	5	4	10.3	10.3	9.1	67.15	0	42.45	156160000	5	4	5	17.7	17.7771	17.6612	17.7186	17.7479	17.7435	ADP-ribosylation factor-binding protein GGA2
	0.181228	0.043321	P49366	P49366	DHPS	1743	4	4	4	16.3	16.3	16.3	40.97	0	23.959	76311000	4	4	4	17.1213	17.315	17.0341	17.1062	17.2068	17.0711	Deoxyhypusine synthase
	0.326735	0.0429643	P45985	P45985	MAP2K4	1665	6	6	6	19.3	19.3	19.3	44.287	0	59.583	459860000	6	6	6	19.0117	19.1919	19.1262	19.1172	19.0878	19.0453	Dual specificity mitogen-activated protein kinase kinase 4
	0.26748	0.0427713	Q9H6R7	Q9H6R7	C2orf44	5008	2	2	2	5.1	5.1	5.1	79.135	0.0011209	11.406	18514000	3	2	2	14.9998	15.1871	15.1359	15.1639	15.2073	15.1203	WD repeat and coiled-coil-containing protein C2orf44
	0.244322	0.0427062	Q9NX74	Q9NX74	DUS2	5385	6	6	6	17.6	17.6	17.6	55.05	0	50.383	154900000	7	6	6	18.1029	18.0356	18.1385	18.1665	17.9509	18.1182	tRNA-dihydrouridine(20) synthase [NAD(P)+]-like
	0.205729	0.0424121	Q8ND76;Q8N7R7	Q8ND76	CCNY	3778	3	3	3	10.3	10.3	10.3	39.336	0	20.254	39962000	3	3	3	15.9377	16.0625	15.938	16.1048	16.0309	15.8666	Cyclin-Y
	0.111364	0.042277	Q16720	Q16720	ATP2B3	2895	9	2	2	7.5	0.7	0.7	134.2	0.00019253	12.337	182810000	2	2	2	17.9149	18.1883	18.0305	17.8198	17.7865	17.8506	Plasma membrane calcium-transporting ATPase 3
	0.155948	0.0420437	Q9NP77	Q9NP77	SSU72	5153	2	2	2	12.4	12.4	12.4	22.574	0.00020383	14.7	135440000	2	2	2	15.9275	15.7526	15.8188	16.0281	15.7285	15.8202	RNA polymerase II subunit A C-terminal domain phosphatase SSU72
	0.179474	0.0418453	Q96GA3	Q96GA3	LTV1	4304	4	4	4	11.4	11.4	11.4	54.854	0	32.682	182480000	4	4	4	17.3731	17.3396	17.3108	17.5382	17.3138	17.2454	Protein LTV1 homolog
	0.150452	0.0418231	O60725	O60725	ICMT	514	1	1	1	6.3	6.3	6.3	31.938	0.0035156	7.636	42670000	2	1	1	15.8753	15.6748	15.692	15.8147	15.7797	15.983	Protein-S-isoprenylcysteine O-methyltransferase
	0.32681	0.0417779	Q9BZ29	Q9BZ29	DOCK9	4815	6	5	4	3	2.6	2.1	236.44	0	28.549	46124000	5	4	5	17.7389	17.9114	17.7773	17.7787	17.852	17.8034	Dedicator of cytokinesis protein 9
	0.13751	0.0416705	Q8IWB1	Q8IWB1	ITPRIP	3561	3	3	3	5.5	5.5	5.5	62.059	0	20.646	164160000	4	3	3	16.9818	17.0908	16.912	16.9253	16.7677	16.7704	Inositol 1,4,5-trisphosphate receptor-interacting protein
	0.182571	0.0416183	O00471	O00471	EXOC5	178	17	16	16	29.2	28.2	28.2	81.852	0	130.82	615380000	16	16	16	19.7994	19.9819	19.7484	19.8129	19.8121	19.6899	Exocyst complex component 5
	0.0847131	0.0416094	Q96MU7	Q96MU7	YTHDC1	4408	3	3	3	7	7	7	84.699	0	43.674	265180000	3	3	3	17.426	17.1867	17.1699	17.2473	16.8375	17.1242	YTH domain-containing protein 1
	0.274393	0.0412744	Q9UIJ7	Q9UIJ7	AK3	5637	15	15	15	59.5	59.5	59.5	25.565	0	103.05	1866200000	19	15	15	21.2813	21.3604	21.1901	21.3275	21.2833	21.1907	GTP:AMP phosphotransferase AK3, mitochondrial
	0.264484	0.0408999	P48735	P48735	IDH2	1727	11	10	10	32.7	30.8	30.8	50.909	0	79.668	1116300000	12	10	10	20.0781	20.055	20.0421	19.9879	19.9679	20.1679	Isocitrate dehydrogenase [NADP], mitochondrial
	0.203295	0.0408942	P53609	P53609	PGGT1B	1912	5	5	5	14.9	14.9	14.9	42.368	0	35.778	122330000	5	5	5	18.4017	18.2601	18.23	18.4607	18.2906	18.3241	Geranylgeranyl transferase type-1 subunit beta
	1.36358	0.0404097	Q9UPY3	Q9UPY3	DICER1	5787	6	6	6	4.8	4.8	4.8	218.68	0	40.511	105490000	7	6	6	17.1977	17.2172	17.1811	17.2559	17.1898	17.2167	Endoribonuclease Dicer
	0.174382	0.0399698	P84101	P84101	SERF2	2247	2	2	2	28.8	28.8	28.8	6.8998	0.00019677	13.151	405540000	2	2	2	18.3653	18.3615	18.1804	18.413	18.2969	18.188	Small EDRK-rich factor 2
	0.195292	0.039952	Q9H7F0	Q9H7F0	ATP13A3	5029	4	4	4	3.8	3.8	3.8	138.04	0	34.453	39594000	4	4	4	16.0771	16.1329	15.9743	16.0792	15.9483	15.9074	Probable cation-transporting ATPase 13A3
	0.184997	0.0398871	P17096	P17096	HMGA1	1193	3	3	3	23.4	23.4	23.4	11.676	0	28.275	3475400000	5	3	3	21.5635	21.5674	21.5457	21.5601	21.3406	21.4419	High mobility group protein HMG-I/HMG-Y
	0.130363	0.0398725	Q96C57	Q96C57	C12orf43	4195	5	5	5	29	29	29	28.17	0	59.126	156800000	5	5	5	17.5683	17.6396	17.3127	17.413	17.418	17.3661	Uncharacterized protein C12orf43
	0.335438	0.0396862	O95999	O95999	BCL10	834	2	2	2	8.2	8.2	8.2	26.251	0	18.145	58188000	2	2	2	16.7253	16.8207	16.6693	16.7175	16.8023	16.7779	B-cell lymphoma/leukemia 10
	0.12316	0.039477	Q8IZ21	Q8IZ21	PHACTR4	3624	2	2	2	4.3	4.3	4.3	78.21	0.00019436	12.778	43467000	2	2	2	16.7033	16.4689	16.3433	16.507	16.4109	16.6001	Phosphatase and actin regulator 4
	0.199722	0.0394707	O15173	O15173	PGRMC2	305	8	8	6	41.3	41.3	33.6	23.818	0	104.2	1388600000	12	6	7	20.0415	20.2179	20.0136	20.0226	20.0359	19.969	Membrane-associated progesterone receptor component 2
	0.107897	0.0394417	P22415	P22415	USF1	1301	1	1	1	6.1	6.1	6.1	33.538	0.00020227	14.237	16065000	1	1	1	12.8375	12.8706	12.4975	12.7646	12.8912	12.7093	Upstream stimulatory factor 1
	0.231264	0.0394026	Q14257	Q14257	RCN2	2654	12	12	12	47.6	47.6	47.6	36.876	0	121.68	1963700000	15	12	12	21.0028	21.0962	20.8754	20.9654	20.9797	20.9145	Reticulocalbin-2
	0.129499	0.0393639	O95352	O95352	ATG7	759	10	10	9	18.1	18.1	16.5	77.959	0	76.694	239900000	9	9	9	18.5109	18.3585	18.573	18.6602	18.34	18.5233	Ubiquitin-like modifier-activating enzyme ATG7
	0.0654705	0.0393229	Q9Y2U5	Q9Y2U5	MAP3K2	5857	1	1	1	1.8	1.8	1.8	69.74	0.0059062	6.4931	0	1	1	1	14.772	14.2383	14.3989	14.6295	14.2255	14.6465	Mitogen-activated protein kinase kinase kinase 2
	0.140614	0.0391623	P00813	P00813	ADA	863	11	11	11	39.7	39.7	39.7	40.764	0	79.844	380770000	13	11	11	19.1728	19.3813	19.2838	19.2956	19.1642	19.0613	Adenosine deaminase
	0.159384	0.0389566	Q9NX24	Q9NX24	NHP2	5375	3	3	3	32.7	32.7	32.7	17.201	0	25.598	184890000	3	3	3	15.6462	15.8639	15.6287	15.6417	15.6741	15.5603	H/ACA ribonucleoprotein complex subunit 2
	0.458635	0.0386111	P47756	P47756	CAPZB	1698	13	13	13	54.8	54.8	54.8	30.628	0	196.27	6816300000	24	13	13	22.4545	22.5338	22.4848	22.4787	22.4	22.4426	F-actin-capping protein subunit beta
	0.111079	0.0385224	Q6N043	Q6N043	ZNF280D	3188	1	1	1	1.4	1.4	1.4	109.28	0.0041294	6.9092	0	1	1	1	13.8657	13.8549	13.4898	13.6786	13.7289	13.6666	Zinc finger protein 280D
	0.165163	0.0383968	P05114	P05114	HMGN1	917	4	4	4	43	43	43	10.659	0	58.397	3048600000	5	4	4	20.9479	20.7886	20.6611	20.849	20.7371	20.8238	Non-histone chromosomal protein HMG-14
	0.0885758	0.0383765	P15531	P15531	NME1	1161	11	6	6	85.5	55.3	55.3	17.149	0	74.008	18548000000	19	6	6	23.4788	23.2603	23.2544	23.3266	22.958	23.2194	Nucleoside diphosphate kinase A
	0.201312	0.038304	Q9P016	Q9P016	THYN1	5470	2	2	2	7.6	7.6	7.6	25.697	0.001127	11.587	62647000	2	2	2	17.0278	17.178	17.1525	17.1698	17.0412	16.9887	Thymocyte nuclear protein 1
	0.222154	0.0381413	P19440;A6NGU5;P36268;Q14390;B5MD39	P19440;A6NGU5;P36268	GGT1;GGT3P;GGT2	1243	10	10	10	20.4	20.4	20.4	61.409	0	102.51	1057100000	11	10	10	20.2308	20.3666	20.1647	20.2205	20.2286	20.1515	Gamma-glutamyltranspeptidase 1;Gamma-glutamyltranspeptidase 1 heavy chain;Gamma-glutamyltranspeptidase 1 light chain;Putative gamma-glutamyltranspeptidase 3;Putative gamma-glutamyltranspeptidase 3 heavy chain;Putative gamma-glutamyltranspeptidase 3 light chain;Inactive gamma-glutamyltranspeptidase 2
	0.451963	0.0380688	O95810	O95810	SDPR	812	10	10	10	33.2	33.2	33.2	47.173	0	97.703	599730000	11	10	10	19.7605	19.7886	19.7628	19.7336	19.7415	19.8568	Serum deprivation-response protein
	0.546915	0.0379524	P61019	P61019	RAB2A	2039	12	12	5	57.5	57.5	25	23.545	0	130.29	3053900000	14	5	11	21.6528	21.7159	21.6147	21.664	21.6172	21.6186	Ras-related protein Rab-2A
	0.457004	0.0377598	Q15058	Q15058	KIF14	2754	9	9	9	7.3	7.3	7.3	186.49	0	79.683	465300000	10	9	9	18.2294	18.2147	18.1827	18.2651	18.1377	18.1832	Kinesin-like protein KIF14
	0.158445	0.0376441	P20339	P20339	RAB5A	1260	7	4	4	41.4	26.5	26.5	23.658	0	62.139	496050000	7	4	4	18.4825	18.5756	18.3051	18.3587	18.3891	18.3553	Ras-related protein Rab-5A
	0.154249	0.0375392	Q96G23	Q96G23	CERS2	4299	2	2	2	9.5	9.5	9.5	44.876	0	33.712	483070000	2	2	2	19.0741	19.0547	18.9076	18.975	18.8154	18.88	Ceramide synthase 2
	0.0928476	0.037358	Q96DA6	Q96DA6	DNAJC19	4223	1	1	1	6.9	6.9	6.9	12.498	0.0054182	6.5384	19933000	1	1	1	15.2063	15.458	15.1592	15.3299	15.3104	15	Mitochondrial import inner membrane translocase subunit TIM14
	0.274911	0.0373363	P30040	P30040	ERP29	1432	10	10	10	51.7	51.7	51.7	28.993	0	105.59	2202400000	18	10	10	20.3629	20.4471	20.3958	20.4298	20.3034	20.2973	Endoplasmic reticulum resident protein 29
	0.260796	0.0371774	Q6WKZ4;Q7L804	Q6WKZ4	RAB11FIP1	3289	8	8	8	9	9	9	137.17	0	76.068	285080000	10	8	8	18.3038	18.299	18.3241	18.4107	18.2212	18.251	Rab11 family-interacting protein 1
	0.223064	0.0369733	Q8N4T8	Q8N4T8	CBR4	3685	2	2	2	13.5	13.5	13.5	25.301	0	19.523	75705000	3	2	2	16.7305	16.9096	16.9208	16.9017	16.8573	16.8083	Carbonyl reductase family member 4
	0.337031	0.036972	Q8N8Q9;Q6NVV3	Q8N8Q9;Q6NVV3	NIPA2;NIPAL1	3726	2	2	2	5.6	5.6	5.6	39.185	0.00020182	14.133	122250000	2	2	2	16.841	16.9751	16.901	16.8401	16.8381	16.8758	Magnesium transporter NIPA2;Magnesium transporter NIPA3
	0.394383	0.0369638	Q06124	Q06124	PTPN11	2355	21	21	21	47.7	47.7	47.7	68.01	0	212.91	1938200000	24	21	21	21.0228	21.1216	21.024	21.0817	21.0341	20.9885	Tyrosine-protein phosphatase non-receptor type 11
	0.675402	0.0367889	Q9P206	Q9P206	KIAA1522	5491	4	4	4	4.6	4.6	4.6	107.09	0	27.749	94578000	4	4	4	17.7177	17.7561	17.7485	17.7375	17.6657	17.7487	Uncharacterized protein KIAA1522
	0.21676	0.0365976	P05549;Q92481;Q6VUC0	P05549;Q92481;Q6VUC0	TFAP2A;TFAP2B;TFAP2E	930	2	2	2	6.6	6.6	6.6	48.062	0	33.189	34211000	2	2	2	16.1108	16.1844	16.0204	16.0882	16.0155	15.9839	Transcription factor AP-2-alpha;Transcription factor AP-2-beta;Transcription factor AP-2-epsilon
	0.0557353	0.0365512	Q9BSQ5	Q9BSQ5	CCM2	4655	2	2	2	9.5	9.5	9.5	48.836	0	21.547	17608000	2	2	2	14.5481	14.5568	13.9584	14.4011	14.4342	14.0923	Cerebral cavernous malformations 2 protein
	0.110495	0.0365426	Q9NPB8	Q9NPB8	GPCPD1	5162	2	2	2	4	4	4	76.034	0.0002067	15.437	16298000	2	2	2	14.5321	14.5677	14.4447	14.3574	14.2043	14.3656	Glycerophosphocholine phosphodiesterase GPCPD1
	0.331683	0.0362956	O15212	O15212	PFDN6	307	9	9	9	55	55	55	14.582	0	57.123	2140000000	12	9	9	21.3191	21.2756	21.2427	21.3946	21.3382	21.3387	Prefoldin subunit 6
	0.352561	0.0359948	Q13303	Q13303	KCNAB2	2511	2	2	2	9.8	9.8	9.8	41	0.0031158	10.663	49706000	2	2	2	15.8926	15.924	15.9763	15.993	15.8585	15.9185	Voltage-gated potassium channel subunit beta-2
	0.137175	0.0359764	Q15139;O94806	Q15139;O94806	PRKD1;PRKD3	2765	2	2	2	3.2	3.2	3.2	101.7	0.00020084	13.902	7300800	2	2	2	15.4015	15.4807	15.1838	15.2405	15.3633	15.3353	Serine/threonine-protein kinase D1;Serine/threonine-protein kinase D3
	0.62939	0.0359694	Q99700	Q99700	ATXN2	4547	12	11	11	10.1	9.5	9.5	140.28	0	86.098	751270000	14	11	11	20.2029	20.2457	20.1482	20.2045	20.1677	20.1763	Ataxin-2
	0.331113	0.0358651	Q01813	Q01813	PFKP	2297	28	28	25	51.4	51.4	46.8	85.595	0	323.31	17898000000	71	25	28	23.618	23.645	23.6183	23.6137	23.4962	23.5813	ATP-dependent 6-phosphofructokinase, platelet type
	0.0409102	0.0356703	Q8NEM7	Q8NEM7	SUPT20H	3796	1	1	1	1.9	1.9	1.9	85.788	0.0041251	6.8923	2580600	1	1	1	12.6221	12.1166	11.8893	12.121	12.3542	12.735	Transcription factor SPT20 homolog
	0.409322	0.0353273	Q13325	Q13325	IFIT5	2515	6	6	6	16	16	16	55.846	0	51.541	322630000	6	6	6	18.0885	18.2068	18.1173	18.0967	18.0954	18.1036	Interferon-induced protein with tetratricopeptide repeats 5
	0.110342	0.0352885	P78537	P78537	BLOC1S1	2211	4	4	4	32	32	32	17.262	0	25.946	144850000	4	4	4	16.7156	16.9047	16.9126	17.0286	17.0849	16.8857	Biogenesis of lysosome-related organelles complex 1 subunit 1
	0.0988371	0.0352325	P11117	P11117	ACP2	1067	4	4	4	11.8	11.8	11.8	48.344	0	29.292	75374000	4	4	4	17.0797	17.2922	17.3165	17.3378	17.129	17.001	Lysosomal acid phosphatase
	0.309708	0.0351334	Q9P265;Q14689	Q9P265	DIP2B	5496	16	16	16	13.6	13.6	13.6	171.49	0	138.26	405960000	16	16	16	19.1981	19.2125	19.1202	19.2743	19.2553	19.1921	Disco-interacting protein 2 homolog B
	0.494006	0.0348097	P30084	P30084	ECHS1	1440	14	14	14	55.9	55.9	55.9	31.387	0	189.57	5383300000	16	14	14	22.4323	22.4641	22.3672	22.4124	22.3649	22.3924	Enoyl-CoA hydratase, mitochondrial
	0.216802	0.034675	P51991	P51991	HNRNPA3	1868	13	12	11	36.5	36.5	34.1	39.594	0	154.12	7134200000	17	11	11	22.3191	22.307	22.3099	22.307	22.1356	22.2547	Heterogeneous nuclear ribonucleoprotein A3
	0.132022	0.0346098	Q96KM6	Q96KM6	ZNF512B	4384	2	2	2	3.3	3.3	3.3	97.263	0.00019904	13.545	14800000	2	2	2	15.2297	15.3814	15.4143	15.4493	15.2702	15.1872	Zinc finger protein 512B
	0.132142	0.0344048	Q9H081	Q9H081	MIS12	4879	2	2	2	10.7	10.7	10.7	24.14	0.00021026	16.587	53496000	3	2	2	16.2146	16.0458	15.919	16.0595	16.0503	16.1817	Protein MIS12 homolog
	0.0404077	0.0343889	P16885	P16885	PLCG2	1187	1	1	1	1.8	1.8	1.8	147.87	0.0095789	6.1787	3334200	1	1	1	10.5338	10.8944	10.6669	11.1573	11.1716	10.4237	1-phosphatidylinositol 4,5-bisphosphate phosphodiesterase gamma-2
	0.219041	0.0343628	Q9UIC8	Q9UIC8	LCMT1	5631	4	4	4	12	12	12	38.379	0	22.868	74261000	4	4	4	18.0915	18.2455	18.0749	18.088	18.113	18.0489	Leucine carboxyl methyltransferase 1
	0.260138	0.034263	P50416	P50416	CPT1A	1801	10	10	10	14.9	14.9	14.9	88.367	0	73.72	653480000	11	10	10	19.5634	19.694	19.5323	19.5496	19.5817	19.5366	Carnitine O-palmitoyltransferase 1, liver isoform
	0.161106	0.034207	P49773	P49773	HINT1	1777	5	5	5	54.8	54.8	54.8	13.802	0	40.813	7047200000	8	5	5	22.1422	22.1553	22.1011	22.0506	21.9097	22.0498	Histidine triad nucleotide-binding protein 1
	0.246798	0.0341295	Q9BV44	Q9BV44	THUMPD3	4717	15	15	15	35.9	35.9	35.9	57.002	0	113.33	693320000	16	15	15	19.7756	19.8574	19.8862	19.8054	19.7075	19.8088	THUMP domain-containing protein 3
	0.14765	0.0339642	Q86WA6	Q86WA6	BPHL	3498	3	3	3	8.9	8.9	8.9	32.542	0	19.164	234820000	3	3	3	17.9239	18.0585	17.8762	17.8829	17.8226	17.7833	Valacyclovir hydrolase
	0.249198	0.033926	O00161	O00161	SNAP23	133	6	6	6	37.9	37.9	37.9	23.354	0	60.934	496320000	7	6	6	19.1163	19.2602	19.1878	19.1521	19.1058	19.0993	Synaptosomal-associated protein 23
	0.0710847	0.0339009	O95677	O95677	EYA4	796	1	1	1	2.5	2.5	2.5	69.504	0.0035499	8.1052	11355000	1	1	1	13.8732	14.1509	14.0141	13.6713	13.6963	13.863	Eyes absent homolog 4
	0.0805388	0.0338093	Q14BN4	Q14BN4	SLMAP	2719	2	2	2	2.7	2.7	2.7	95.197	0.00019539	12.927	28166000	2	2	2	15.2481	15.2967	14.899	15.2103	15.3408	15.0824	Sarcolemmal membrane-associated protein
	0.129669	0.0335484	Q712K3	Q712K3	UBE2R2	3328	4	3	3	16	12.6	12.6	27.166	0	26.464	80294000	3	3	3	16.7724	16.8338	16.6974	16.8733	16.7155	16.5788	Ubiquitin-conjugating enzyme E2 R2
	0.110448	0.0335445	Q14657	Q14657	LAGE3	2683	2	2	2	27.3	27.3	27.3	14.804	0	79.846	148040000	2	2	2	16.9363	17.0193	16.8052	16.7716	16.7002	16.7515	EKC/KEOPS complex subunit LAGE3
	0.111349	0.0333125	Q8NBJ7	Q8NBJ7	SUMF2	3749	5	5	5	19.9	19.9	19.9	33.843	0	36.46	251460000	6	5	5	17.3373	17.459	17.1669	17.2205	17.2154	17.14	Sulfatase-modifying factor 2
	0.169245	0.0333036	O43592	O43592	XPOT	407	20	20	20	31.1	31.1	31.1	109.96	0	151.81	1153200000	24	20	20	20.1854	20.2506	20.0989	20.2301	20.128	20.0316	Exportin-T
	0.158315	0.033205	Q9Y6W5	Q9Y6W5	WASF2	6071	7	7	7	19.7	19.7	19.7	54.283	0	66.118	495880000	9	7	7	19.0854	19.2077	19.1482	19.2925	19.234	19.0669	Wiskott-Aldrich syndrome protein family member 2
	0.100588	0.0327937	Q96RL1	Q96RL1	UIMC1	4456	4	4	4	7.2	7.2	7.2	79.727	0	42.758	57019000	4	4	4	17.4334	17.5127	17.5422	17.3282	17.1896	17.4227	BRCA1-A complex subunit RAP80
	0.287618	0.0327403	Q969J3	Q969J3	LOH12CR1	4120	2	2	2	10.2	10.2	10.2	22.222	0.00019505	12.88	76667000	2	2	2	16.718	16.8105	16.685	16.7797	16.8129	16.7239	Loss of heterozygosity 12 chromosomal region 1 protein
	0.0932099	0.0327117	P30405	P30405	PPIF	1447	2	1	1	7.7	4.3	4.3	22.04	0.0035894	8.7331	197860000	1	1	1	17.1037	16.9083	17.0003	16.9172	16.7961	17.1728	Peptidyl-prolyl cis-trans isomerase F, mitochondrial
	0.0852582	0.0326827	Q9H3H1	Q9H3H1	TRIT1	4953	2	2	2	4.7	4.7	4.7	52.725	0.00019751	13.272	27301000	2	2	2	15.7066	15.8651	15.479	15.6775	15.8627	15.6038	tRNA dimethylallyltransferase, mitochondrial
	1.06618	0.0326017	P48723	P48723	HSPA13	1724	7	7	7	16.8	16.8	16.8	51.927	0	45.938	192010000	7	7	7	18.2889	18.3366	18.2711	18.2913	18.288	18.318	Heat shock 70 kDa protein 13
	0.323129	0.0325228	P30086	P30086	PEBP1	1442	11	11	11	79.1	79.1	79.1	21.057	0	94.968	13432000000	13	11	11	23.2187	23.3525	23.2389	23.2362	23.2751	23.2416	Phosphatidylethanolamine-binding protein 1;Hippocampal cholinergic neurostimulating peptide
	0.144628	0.0324415	Q96DZ1	Q96DZ1	ERLEC1	4239	5	5	5	12.6	12.6	12.6	54.858	0	33.894	289260000	5	5	5	17.5533	17.5583	17.3825	17.5107	17.3895	17.3536	Endoplasmic reticulum lectin 1
	0.103619	0.0322812	P12830	P12830	CDH1	1103	5	5	5	10.1	10.1	10.1	97.455	0	36.522	152670000	5	5	5	17.7761	18.0367	17.7375	17.766	17.9384	17.7461	Cadherin-1;E-Cad/CTF1;E-Cad/CTF2;E-Cad/CTF3
	0.176797	0.0322806	Q9H8G2	Q9H8G2	CAAP1	5043	1	1	1	4.4	4.4	4.4	38.367	0.00020713	15.584	40690000	1	1	1	16.1435	16.0682	15.9704	15.9909	15.9782	16.1298	Caspase activity and apoptosis inhibitor 1
	0.163549	0.032184	P14314	P14314	PRKCSH	1132	17	17	17	44.1	44.1	44.1	59.425	0	199.57	8360000000	32	17	17	22.6948	22.7221	22.5657	22.6665	22.5557	22.5241	Glucosidase 2 subunit beta
	0.158343	0.0315021	Q7Z392	Q7Z392	TRAPPC11	3388	2	2	2	1.8	1.8	1.8	128.88	0.0011207	11.385	22860000	2	2	2	15.6535	15.6819	15.513	15.7162	15.6751	15.538	Trafficking protein particle complex subunit 11
	0.113617	0.031325	O00418	O00418	EEF2K	166	4	4	4	6.8	6.8	6.8	82.143	0	23.4	65750000	4	4	4	16.677	16.7991	16.4976	16.6351	16.7023	16.5367	Eukaryotic elongation factor 2 kinase
	0.0926689	0.0313079	Q96N21	Q96N21	ENTHD2	4413	1	1	1	3.6	3.6	3.6	55.136	0.0034916	7.4067	11213000	2	1	1	14.2999	14.35	14.0305	14.2326	14.4203	14.2619	AP-4 complex accessory subunit tepsin
	0.144716	0.0310459	O95478	O95478	NSA2	781	6	6	6	30.4	30.4	30.4	30.065	0	38.735	499830000	6	6	6	18.728	18.6978	18.5084	18.551	18.5492	18.6298	Ribosome biogenesis protein NSA2 homolog
	0.16782	0.0309741	Q15435	Q15435	PPP1R7	2809	10	10	10	34.2	34.2	34.2	41.564	0	87.199	915600000	11	10	10	20.0942	20.0826	19.9018	20.0931	20.0964	20.0095	Protein phosphatase 1 regulatory subunit 7
	0.210922	0.0308647	Q8IYB7	Q8IYB7	DIS3L2	3612	4	4	4	4.1	4.1	4.1	99.278	0	30.514	82558000	4	4	4	16.7013	16.6926	16.5912	16.7432	16.6351	16.5844	DIS3-like exonuclease 2
	0.196826	0.0307655	Q8N0X7	Q8N0X7	SPG20	3638	7	7	7	12	12	12	72.832	0	49.657	271820000	7	7	7	18.1502	18.2169	18.044	18.1183	18.2261	18.1773	Spartin
	0.145971	0.0307369	P48230	P48230	TM4SF4	1709	1	1	1	7.4	7.4	7.4	21.396	0.0035205	7.6791	59039000	1	1	1	16.4991	16.5157	16.446	16.652	16.5232	16.3928	Transmembrane 4 L6 family member 4
	0.122	0.0306263	Q9Y2X7	Q9Y2X7	GIT1	5867	9	9	9	17.6	17.6	17.6	84.34	0	90.951	462400000	10	9	9	18.4315	18.4929	18.2221	18.2742	18.3226	18.3009	ARF GTPase-activating protein GIT1
	0.158074	0.0305227	P52594	P52594	AGFG1	1880	8	8	8	21.5	21.5	21.5	58.259	0	83.225	926750000	9	8	8	19.0564	19.1164	18.9397	18.9536	19.0995	19.1172	Arf-GAP domain and FG repeat-containing protein 1
	0.553614	0.0304985	O43150	O43150	ASAP2	360	5	5	4	6.7	6.7	5.7	111.65	0	39.992	43272000	5	4	5	16.7638	16.8255	16.7429	16.8049	16.788	16.7559	Arf-GAP with SH3 domain, ANK repeat and PH domain-containing protein 2
	0.233634	0.030405	Q9NP58	Q9NP58	ABCB6	5149	7	7	7	13.5	13.5	13.5	93.884	0	66.192	131160000	8	7	7	17.0345	17.1281	17.0511	17.1598	17.1442	17.0332	ATP-binding cassette sub-family B member 6, mitochondrial
	0.102301	0.0304009	Q8IWA4	Q8IWA4	MFN1	3560	4	4	4	9.2	9.2	9.2	84.159	0	26.38	34786000	4	4	4	14.9496	14.9382	14.6962	14.977	14.9318	14.7537	Mitofusin-1
	0.119211	0.030049	Q9Y587	Q9Y587	AP4S1	5979	2	2	2	13.2	13.2	13.2	17.005	0.00057383	12.181	27476000	2	2	2	15.7701	15.805	15.6066	15.5903	15.5588	15.6304	AP-4 complex subunit sigma-1
	0.168398	0.0299422	P84095	P84095	RHOG	2245	6	5	5	45	39.3	39.3	21.308	0	43.096	1043800000	5	5	5	19.8091	19.9859	19.8045	19.8219	19.9035	19.7991	Rho-related GTP-binding protein RhoG
	0.128601	0.0298138	P52565	P52565	ARHGDIA	1879	8	8	8	36.8	36.8	36.8	23.207	0	76.576	12929000000	13	8	8	22.3635	22.5517	22.3238	22.3899	22.4608	22.2958	Rho GDP-dissociation inhibitor 1
	0.0814684	0.0296764	Q5SVZ6	Q5SVZ6	ZMYM1	3062	2	2	2	2	2	2	128.72	0.00057045	12.04	19998000	2	2	2	15.1517	15.4945	15.3427	15.2277	15.2387	15.0998	Zinc finger MYM-type protein 1
	0.0897519	0.0295321	Q9UNZ5	Q9UNZ5	C19orf53	5769	2	2	2	17.2	17.2	17.2	10.576	0.00019294	12.413	269960000	2	2	2	18.356	18.0718	18.075	18.2229	18.0235	18.2484	Leydig cell tumor 10 kDa protein homolog
	0.0901278	0.029508	Q96DX5	Q96DX5	ASB9	4237	4	4	4	22.8	22.8	22.8	31.857	0	33.62	197390000	4	4	4	17.9462	17.9125	18.0491	17.9932	17.6806	17.8586	Ankyrin repeat and SOCS box protein 9
	0.204041	0.0294024	P24386	P24386	CHM	1335	4	4	4	11.2	11.2	11.2	73.475	0	34.231	112760000	4	4	4	16.9041	17.0408	17.0469	16.9454	16.9072	16.9603	Rab proteins geranylgeranyltransferase component A 1
	0.0863339	0.0293884	Q8IY31	Q8IY31	IFT20	3603	3	3	3	33.3	33.3	33.3	15.28	0	21.297	55897000	3	3	3	16.9467	17.0862	16.835	17.0332	16.9728	16.7233	Intraflagellar transport protein 20 homolog
	0.0892691	0.02937	O95749	O95749	GGPS1	803	3	3	3	11	11	11	34.87	0	19.227	56009000	3	3	3	17.7474	18.0896	17.986	17.9341	18.0726	17.8704	Geranylgeranyl pyrophosphate synthase
	0.101402	0.0293433	O75348;O95670	O75348	ATP6V1G1	575	3	3	2	29.7	29.7	16.9	13.757	0	20.656	208230000	3	2	2	17.6063	17.6052	17.5156	17.5746	17.3478	17.3779	V-type proton ATPase subunit G 1
	0.0689138	0.0292997	Q15035	Q15035	TRAM2	2741	1	1	1	2.4	2.4	2.4	43.327	0.00359	8.7331	29428000	1	1	1	13.9008	14.005	14.1678	14.2136	13.8758	13.8137	Translocating chain-associated membrane protein 2
	0.158522	0.0292848	Q96S66	Q96S66	CLCC1	4475	7	7	7	15.1	15.1	15.1	62.022	0	56.51	634900000	7	7	7	19.0328	19.1149	18.9941	18.991	18.9061	18.915	Chloride channel CLIC-like protein 1
	0.208246	0.0291087	Q9Y6E0	Q9Y6E0	STK24	6048	10	10	6	28.4	28.4	19.4	49.307	0	80.319	860600000	13	6	10	20.2096	20.1928	20.191	20.341	20.2162	20.1702	Serine/threonine-protein kinase 24;Serine/threonine-protein kinase 24 36 kDa subunit;Serine/threonine-protein kinase 24 12 kDa subunit
	0.166867	0.0288734	P28799	P28799	GRN	1410	7	7	7	14.5	14.5	14.5	63.544	0	50.008	428270000	7	7	7	19.2859	19.3272	19.1823	19.1559	19.1463	19.2181	Granulins;Acrogranin;Paragranulin;Granulin-1;Granulin-2;Granulin-3;Granulin-4;Granulin-5;Granulin-6;Granulin-7
	0.128888	0.0288474	Q96I51	Q96I51	WBSCR16	4345	5	5	5	18.1	18.1	18.1	49.897	0	57.541	133490000	5	5	5	16.8808	16.7251	16.6554	16.8854	16.8195	16.8318	Williams-Beuren syndrome chromosomal region 16 protein
	0.26454	0.0287431	Q96SB3	Q96SB3	PPP1R9B	4478	9	9	8	14.3	14.3	13.1	89.333	0	101.44	271420000	11	8	9	18.9512	18.9851	18.8822	19.0062	18.9631	18.8914	Neurabin-2
	0.11304	0.0286725	P07099	P07099	EPHX1	952	16	16	16	42.6	42.6	42.6	52.948	0	142.16	10317000000	19	16	16	21.8954	21.9706	21.6878	21.825	21.8868	21.7604	Epoxide hydrolase 1
	0.231352	0.028616	Q9C0C9	Q9C0C9	UBE2O	4845	18	18	18	18	18	18	141.29	0	140.61	921980000	21	18	18	20.4257	20.4747	20.4318	20.3508	20.3803	20.4981	E2/E3 hybrid ubiquitin-protein ligase UBE2O
	0.201875	0.0286071	A0FGR8	A0FGR8	ESYT2	7	15	15	15	24.1	24.1	24.1	102.36	0	131.34	1121300000	15	15	15	19.8208	19.9179	19.7636	19.8311	19.8189	19.7402	Extended synaptotagmin-2
	0.182092	0.0285867	Q9NSE4	Q9NSE4	IARS2	5258	24	24	24	29.3	29.3	29.3	113.79	0	251.71	2903600000	27	24	24	21.2538	21.3478	21.1666	21.1984	21.2146	21.1746	Isoleucine--tRNA ligase, mitochondrial
	0.150421	0.028546	Q9BV86	Q9BV86	NTMT1	4721	5	5	5	29.6	29.6	29.6	25.387	0	69.52	357990000	5	5	5	18.2993	18.4738	18.327	18.3495	18.4918	18.3805	N-terminal Xaa-Pro-Lys N-methyltransferase 1;N-terminal Xaa-Pro-Lys N-methyltransferase 1, N-terminally processed
	0.086264	0.0283388	Q16881	Q16881	TXNRD1	2912	25	25	24	54.9	54.9	52.5	70.905	0	279.35	14185000000	57	24	25	23.0386	23.1976	22.9574	22.9897	22.9193	22.8131	Thioredoxin reductase 1, cytoplasmic
	0.1605	0.028326	P86791;P86790	P86791;P86790	CCZ1;CCZ1B	2252	9	9	8	22.2	22.2	18.7	55.866	0	60.501	232360000	9	8	8	18.0458	18.1055	17.9306	17.9134	18.0063	18.0487	Vacuolar fusion protein CCZ1 homolog;Vacuolar fusion protein CCZ1 homolog B
	0.498271	0.0282644	Q9H9P8	Q9H9P8	L2HGDH	5070	6	6	6	21.6	21.6	21.6	50.315	0	51.03	119950000	6	6	6	17.3239	17.4026	17.337	17.3395	17.3783	17.3819	L-2-hydroxyglutarate dehydrogenase, mitochondrial
	0.171083	0.027942	Q8TDM6	Q8TDM6	DLG5	3890	2	2	2	1.6	1.6	1.6	213.87	0.00020064	13.871	22562000	2	2	2	14.136	14.2347	14.1409	14.2695	14.2806	14.1372	Disks large homolog 5
	0.103515	0.0279096	P29590	P29590	PML	1427	3	3	3	4.5	4.5	4.5	97.55	0	38.15	61266000	3	3	3	14.7781	14.7103	14.9496	14.8857	14.7175	14.933	Protein PML
	0.349469	0.0278873	Q6ZSZ5	Q6ZSZ5	ARHGEF18	3312	5	5	5	5.6	5.6	5.6	151.64	0	31.293	152800000	5	5	5	17.2995	17.3708	17.2887	17.3516	17.3889	17.3382	Rho guanine nucleotide exchange factor 18
	0.115525	0.0276388	Q86WB0	Q86WB0	ZC3HC1	3500	5	5	5	16.5	16.5	16.5	55.261	0	40.474	158960000	6	5	5	17.2308	17.2546	17.1245	17.3442	17.2361	17.0756	Nuclear-interacting partner of ALK
	0.218171	0.0275071	P50914	P50914	RPL14	1822	5	5	5	24.7	24.7	24.7	23.432	0	71.188	7092700000	7	5	5	20.7519	20.7569	20.8045	20.737	20.6466	20.7915	60S ribosomal protein L14
	0.170077	0.0274944	P84103	P84103	SRSF3	2248	7	7	6	40.2	40.2	31.7	19.329	0	48.645	5950000000	8	6	7	21.9505	21.9227	21.7784	21.9317	21.8638	21.8208	Serine/arginine-rich splicing factor 3
	0.0620397	0.0274569	Q96S82	Q96S82	UBL7	4476	5	5	4	18.7	18.7	16.1	40.51	0	53.107	73205000	4	4	4	15.1569	15.2585	14.8679	14.9406	14.9317	14.8396	Ubiquitin-like protein 7
	0.173787	0.0274391	Q93045	Q93045	STMN2	4103	3	1	1	15.1	5.6	5.6	20.828	0.0042896	6.8397	1080400000	2	1	1	20.1282	20.0562	19.9945	20.0257	19.9271	20.0503	Stathmin-2
	0.223476	0.0273234	Q6UW63	Q6UW63	KDELC1	3275	2	2	2	4.2	4.2	4.2	58.042	0.0001929	12.407	47863000	2	2	2	16.3393	16.4298	16.3134	16.3349	16.4385	16.4086	KDEL motif-containing protein 1
	0.114038	0.0271899	P13804	P13804	ETFA	1122	14	14	14	56.5	56.5	56.5	35.079	0	124.83	6208600000	20	14	14	22.3586	22.3528	22.1315	22.3091	22.2563	22.1661	Electron transfer flavoprotein subunit alpha, mitochondrial
	0.0615074	0.0271772	O15145	O15145	ARPC3	300	6	6	6	43.8	43.8	43.8	20.546	0	37.448	1251500000	6	6	6	20.2113	20.4019	20.3273	20.1887	19.9781	20.0077	Actin-related protein 2/3 complex subunit 3
	0.169906	0.0271645	Q6RFH5	Q6RFH5	WDR74	3267	7	7	7	26.2	26.2	26.2	42.441	0	57.724	237130000	7	7	7	18.4106	18.4818	18.4523	18.4654	18.3308	18.328	WD repeat-containing protein 74
	0.193897	0.027118	O14545	O14545	TRAFD1	210	6	6	6	14.6	14.6	14.6	64.84	0	49.808	145560000	7	6	6	17.9786	18.024	18.0257	17.9169	17.9196	18.0644	TRAF-type zinc finger domain-containing protein 1
	0.0535574	0.0269241	O43520	O43520	ATP8B1	402	1	1	1	1.5	1.5	1.5	143.69	0.0034656	7.1679	19450000	2	1	1	13.2105	13.4091	13.4567	13.6876	13.5537	13.2051	Phospholipid-transporting ATPase IC
	0.210397	0.0267563	Q96G28	Q96G28	CFAP36	4301	3	3	3	10.8	10.8	10.8	39.446	0	28.048	78179000	4	3	3	16.5195	16.6597	16.5805	16.5979	16.5832	16.5059	Cilia- and flagella-associated protein 36
	0.249249	0.0265032	Q9H1A4	Q9H1A4	ANAPC1	4914	13	13	13	9.5	9.5	9.5	216.5	0	86.952	270320000	13	13	13	17.8692	17.8147	17.8464	17.9543	17.8363	17.8625	Anaphase-promoting complex subunit 1
	0.0504703	0.0263532	Q641Q2	Q641Q2	FAM21A	3136	18	1	1	19.1	1.5	1.5	147.18	0.0035255	7.7607	10554000	1	1	1	12.5048	12.7477	12.4341	12.4682	12.9297	12.7318	WASH complex subunit FAM21A
	0.123435	0.0262941	Q92614	Q92614	MYO18A	4036	24	24	24	16.2	16.2	16.2	233.11	0	283.44	1107600000	27	24	24	20.3043	20.43	20.194	20.2088	20.3099	20.2482	Unconventional myosin-XVIIIa
	0.17193	0.0262928	P20020	P20020	ATP2B1	1251	31	31	21	33.1	33.1	23.4	134.68	0	278.3	4064000000	36	21	31	22.2125	22.2071	22.058	22.0946	22.0858	22.1334	Plasma membrane calcium-transporting ATPase 1
	0.0352152	0.0262324	O95772	O95772	STARD3NL	806	1	1	1	4.7	4.7	4.7	26.654	0.0035939	8.7781	17931000	1	1	1	13.1074	12.9028	12.5801	13.1055	13.3995	13.1575	MLN64 N-terminal domain homolog
	0.0992001	0.0260849	Q8IXJ6	Q8IXJ6	SIRT2	3587	2	2	2	5.4	5.4	5.4	43.182	0.00020969	16.408	21513000	2	2	2	16.7533	16.816	16.6742	16.6646	16.5439	16.5691	NAD-dependent protein deacetylase sirtuin-2
	0.394252	0.0259488	Q12789	Q12789	GTF3C1	2423	27	27	27	17	17	17	238.87	0	208.18	1114600000	29	27	27	20.2149	20.1974	20.18	20.2199	20.1269	20.1824	General transcription factor 3C polypeptide 1
	0.167486	0.025842	Q09028	Q09028	RBBP4	2402	12	7	7	45.6	36.5	36.5	47.655	0	68.654	1633000000	8	7	7	20.0278	19.9755	19.9742	19.9313	19.855	20.0278	Histone-binding protein RBBP4
	0.0804401	0.0257215	Q9UKV5	Q9UKV5	AMFR	5688	4	4	4	12	12	12	72.995	0	35.877	107970000	4	4	4	15.536	15.6075	15.5454	15.497	15.2908	15.3449	E3 ubiquitin-protein ligase AMFR
	0.119355	0.0255864	O14684	O14684	PTGES	230	4	4	4	23	23	23	17.102	0	24.848	1483800000	4	4	4	19.4988	19.6268	19.6123	19.6898	19.7593	19.6306	Prostaglandin E synthase
	0.135823	0.0255788	Q15651	Q15651	HMGN3	2833	2	2	2	21.2	21.2	21.2	10.666	0.00019486	12.859	123520000	2	2	2	17.2259	17.0931	17.131	17.1549	17.0083	17.1939	High mobility group nucleosome-binding domain-containing protein 3
	0.0836524	0.0254711	Q9NUL5	Q9NUL5	C19orf66	5285	3	3	2	13.1	13.1	10	33.11	0	19.98	21866000	2	2	2	15.2658	15.184	15.1453	15.0714	15.1851	15.4171	UPF0515 protein C19orf66
	0.12514	0.0253474	Q9H2M9	Q9H2M9	RAB3GAP2	4943	15	15	15	13.9	13.9	13.9	155.98	0	108.62	715300000	15	15	15	19.5985	19.742	19.5425	19.6032	19.6302	19.502	Rab3 GTPase-activating protein non-catalytic subunit
	0.696795	0.0249761	O60313	O60313	OPA1	475	17	17	17	21.5	21.5	21.5	111.63	0	165.27	882550000	17	17	17	20.1894	20.1757	20.1765	20.2251	20.1618	20.2018	Dynamin-like 120 kDa protein, mitochondrial;Dynamin-like 120 kDa protein, form S1
	0.231297	0.0248947	O43815	O43815	STRN	442	7	7	7	12.7	12.7	12.7	86.131	0	50.124	263910000	7	7	7	18.499	18.5079	18.4084	18.4136	18.4568	18.5174	Striatin
	0.112121	0.0248048	P53816	P53816	PLA2G16	1924	1	1	1	6.8	6.8	6.8	17.936	0.0036307	7.0748	18903000	1	1	1	14.3217	14.4748	14.3439	14.2493	14.4375	14.4535	HRAS-like suppressor 3
	0.0482153	0.0248013	Q14123	Q14123	PDE1C	2622	2	2	2	4.2	4.2	4.2	80.759	0.0024007	10.999	33822000	2	2	2	15.7811	15.5955	15.5338	15.9168	16.0251	15.902	Calcium/calmodulin-dependent 3,5-cyclic nucleotide phosphodiesterase 1C
	0.0735609	0.0244872	P28827	P28827	PTPRM	1411	3	3	3	3.9	3.9	3.9	163.68	0	20.134	19326000	3	3	3	14.6932	14.7538	14.8229	15.0285	14.9359	14.743	Receptor-type tyrosine-protein phosphatase mu
	0.0771238	0.0244732	P62854;Q5JNZ5	P62854;Q5JNZ5	RPS26;RPS26P11	2135	3	3	3	31.3	31.3	31.3	13.015	0	20.122	5468100000	4	3	3	20.8221	20.5757	20.4956	20.7196	20.531	20.6269	40S ribosomal protein S26;Putative 40S ribosomal protein S26-like 1
	0.107558	0.0244274	Q6PI48	Q6PI48	DARS2	3247	14	14	14	30.7	30.7	30.7	73.562	0	130.2	1244200000	16	14	14	20.423	20.4501	20.2076	20.3272	20.3459	20.2725	Aspartate--tRNA ligase, mitochondrial
	0.0960596	0.0244128	Q8N4Q1	Q8N4Q1	CHCHD4	3684	3	3	3	30.3	30.3	30.3	15.996	0	22.107	247790000	3	3	3	17.8398	17.9701	17.7293	17.6801	17.7869	17.7789	Mitochondrial intermembrane space import and assembly protein 40
	0.106574	0.024374	O60645	O60645	EXOC3	506	7	7	7	13.3	13.3	13.3	85.566	0	64.141	247640000	7	7	7	18.1082	18.316	18.1142	18.1233	18.2655	18.1217	Exocyst complex component 3
	0.211013	0.0241528	Q16539	Q16539	MAPK14	2873	5	5	5	19.2	19.2	19.2	41.293	0	40.651	228940000	5	5	5	18.1026	18.2034	18.1006	18.0739	18.1678	18.1662	Mitogen-activated protein kinase 14
	0.103953	0.0241515	Q96RT1;Q96NW7	Q96RT1	ERBB2IP	4465	12	12	12	11.8	11.8	11.8	158.3	0	88.344	295360000	13	12	12	18.2898	18.5276	18.3781	18.3493	18.5006	18.3641	Protein LAP2
	0.140585	0.0240981	Q96AJ9	Q96AJ9	VTI1A	4158	2	2	2	7.8	7.8	7.8	25.217	0.00019242	12.315	300850000	2	2	2	17.935	18.0215	17.8471	17.9549	18.0402	17.9182	Vesicle transport through interaction with t-SNAREs homolog 1A
	0.0770941	0.0240755	Q8TC76	Q8TC76	FAM110B	3868	1	1	1	3.5	3.5	3.5	40.727	0.0035249	7.7597	26857000	1	1	1	14.6291	14.7117	14.7092	14.5065	14.6853	14.8776	Protein FAM110B
	0.32123	0.0240027	Q6P6B1	Q6P6B1	ERICH5	3236	7	7	7	22.7	22.7	22.7	39.935	0	45.348	130550000	8	7	7	17.303	17.3425	17.3753	17.3475	17.3509	17.4112	Glutamate-rich protein 5
	0.042177	0.0239433	O95251	O95251	KAT7	747	4	4	4	11.9	11.9	11.9	70.642	0	32.992	54944000	4	4	4	14.2827	14.4794	14.5473	14.6021	14.904	14.7243	Histone acetyltransferase KAT7
	0.103241	0.0239048	Q96IZ0	Q96IZ0	PAWR	4353	11	11	11	45	45	45	36.567	0	120.97	1315700000	16	11	11	19.6714	19.8208	19.6409	19.6631	19.6352	19.5354	PRKC apoptosis WT1 regulator protein
	0.0859266	0.0238749	Q9GZL7	Q9GZL7	WDR12	4854	11	11	11	39.7	39.7	39.7	47.707	0	86.795	1383600000	11	11	11	20.293	20.3581	20.2704	20.3324	20.142	20.0864	Ribosome biogenesis protein WDR12
	0.221294	0.0238679	Q12849	Q12849	GRSF1	2434	9	9	9	29.8	29.8	29.8	53.126	0	73.057	798620000	9	9	9	19.9901	19.9125	19.9386	20.0021	19.8754	19.9611	G-rich sequence factor 1
	0.0909242	0.0238454	P01889;P13747	P01889	HLA-B	871	3	1	1	11.6	3.9	3.9	40.46	0.0054191	6.5428	48515000	2	1	1	13.4596	13.7207	13.548	13.453	13.6323	13.5377	HLA class I histocompatibility antigen, B-7 alpha chain
	0.162666	0.02373	Q13557;Q9UQM7	Q13557	CAMK2D	2564	14	14	12	34.3	34.3	28.1	56.369	0	94.667	1209500000	16	12	14	20.1922	20.309	20.1639	20.1659	20.1796	20.1319	Calcium/calmodulin-dependent protein kinase type II subunit delta
	0.0847318	0.0236804	O60502	O60502	MGEA5	491	19	19	19	27.7	27.7	27.7	102.91	0	135.49	978370000	20	19	19	20.3746	20.4698	20.2922	20.3983	20.2866	20.1563	Protein O-GlcNAcase
	0.15036	0.0236801	Q9NWM3	Q9NWM3	CUEDC1	5353	4	4	4	15.8	15.8	15.8	42.258	0	27.606	25829000	4	4	4	15.4445	15.533	15.4084	15.3378	15.4199	15.4731	CUE domain-containing protein 1
	0.105908	0.0235634	Q8IYT4	Q8IYT4	KATNAL2	3621	1	1	1	2.2	2.2	2.2	61.252	0.0035474	8.0713	893470000	1	1	1	20.4405	20.4167	20.2668	20.2559	20.357	20.4624	Katanin p60 ATPase-containing subunit A-like 2
	0.0969684	0.0235583	O15530;Q6A1A2	O15530	PDPK1	351	3	3	3	7.6	7.6	7.6	63.151	0	21.016	83385000	3	3	3	17.0257	17.1202	16.8633	16.9949	17.0635	16.9081	3-phosphoinositide-dependent protein kinase 1
	0.159603	0.0234432	Q15369	Q15369	TCEB1	2792	5	5	5	56.2	56.2	56.2	12.473	0	48.468	3474400000	7	5	5	21.5041	21.6127	21.4977	21.4518	21.451	21.4586	Transcription elongation factor B polypeptide 1
	0.211021	0.0234063	O15061	O15061	SYNM	286	19	19	19	15.3	15.3	15.3	172.87	0	144.63	665130000	20	19	19	19.5447	19.6242	19.5006	19.5699	19.574	19.4954	Synemin
	0.173703	0.0233568	P26447	P26447	S100A4	1372	4	4	4	28.7	28.7	28.7	11.728	0	32.297	21834000000	11	4	4	21.618	21.5524	21.5028	21.5875	21.4635	21.5145	Protein S100-A4
	0.201827	0.0232817	Q96I99	Q96I99	SUCLG2	4347	14	14	14	39.8	39.8	39.8	46.51	0	93.366	2115300000	16	14	14	20.6868	20.7569	20.6267	20.6813	20.6712	20.6162	Succinyl-CoA ligase [GDP-forming] subunit beta, mitochondrial
	0.246277	0.0229365	P53597	P53597	SUCLG1	1910	7	7	7	27.5	27.5	27.5	36.249	0	94.353	1675100000	10	7	7	21.774	21.8783	21.7723	21.7749	21.8192	21.7811	Succinyl-CoA ligase [ADP/GDP-forming] subunit alpha, mitochondrial
	0.0756427	0.0229301	P46776	P46776	RPL27A	1679	5	5	5	28.4	28.4	28.4	16.561	0	94.519	12669000000	8	5	5	23.2954	23.1227	22.9328	23.1717	23.1038	23.1064	60S ribosomal protein L27a
	0.119907	0.0227667	P22392;O60361	P22392;O60361	NME2;NME2P1	1300	12	12	7	75	75	44.7	17.298	0	86.962	75670000000	45	7	12	25.0077	25.1111	24.9306	24.9272	24.9395	24.9077	Nucleoside diphosphate kinase B;Putative nucleoside diphosphate kinase
	0.10992	0.0227331	P84085	P84085	ARF5	2243	9	5	5	75	41.7	41.7	20.529	0	38.178	902700000	7	5	5	20.2283	20.2636	20.1238	20.3156	20.2734	20.1145	ADP-ribosylation factor 5
	0.135361	0.022686	Q9UHQ9	Q9UHQ9	CYB5R1	5613	7	7	7	27.5	27.5	27.5	34.094	0	47.72	266360000	7	7	7	18.5515	18.6719	18.5053	18.5255	18.5428	18.4702	NADH-cytochrome b5 reductase 1
	0.0774843	0.0226803	P61927	P61927	RPL37	2077	2	2	2	16.5	16.5	16.5	11.078	0.0022177	11.03	550610000	3	2	2	20.5833	20.4253	20.265	20.551	20.4813	20.4213	60S ribosomal protein L37
	0.159418	0.0225703	P00558	P00558	PGK1	860	25	25	19	71.9	71.9	58	44.614	0	309.97	55208000000	61	19	25	24.8719	24.8807	24.7606	24.7599	24.746	24.8056	Phosphoglycerate kinase 1
	0.0481495	0.0225239	Q8IVL5	Q8IVL5	LEPREL1	3552	3	3	3	7.3	7.3	7.3	80.984	0	18.369	277530000	3	3	3	15.0771	14.989	15.0223	14.77	14.8747	15.2826	Prolyl 3-hydroxylase 2
	0.159187	0.0224005	Q7Z5L9	Q7Z5L9	IRF2BP2	3421	9	9	7	25.7	25.7	22.3	61.024	0	102.41	955660000	10	7	9	19.632	19.6823	19.5403	19.525	19.5716	19.6038	Interferon regulatory factor 2-binding protein 2
	0.0193008	0.0223106	P55789	P55789	GFER	1974	1	1	1	12.2	12.2	12.2	23.449	0.0011257	11.535	45509000	1	1	1	14.6959	14.2718	13.4909	14.3306	14.5781	14.2294	FAD-linked sulfhydryl oxidase ALR
	0.0524098	0.0221914	Q9BUT9	Q9BUT9	FAM195A	4708	1	1	1	6.9	6.9	6.9	17.828	0.0036193	9.3679	37930000	1	1	1	12.5837	12.5279	12.4264	12.488	12.1848	12.2457	Protein FAM195A
	0.101053	0.0220509	Q92887;O15440	Q92887	ABCC2	4079	25	25	25	19.4	19.4	19.4	174.21	0	223.78	1278500000	27	25	25	21.0882	21.1718	21.0324	21.1017	21.0079	20.9211	Canalicular multispecific organic anion transporter 1
	0.0660272	0.022049	P68104;Q5VTE0	P68104;Q5VTE0	EEF1A1;EEF1A1P5	2182	27	27	17	63.2	63.2	34.6	50.14	0	247.57	245370000000	115	17	27	26.2289	26.2848	26.1328	26.1415	25.9736	25.9752	Elongation factor 1-alpha 1;Putative elongation factor 1-alpha-like 3
	0.0697898	0.0219046	P42167	P42167	TMPO	1620	15	6	6	48.7	22.2	22.2	50.67	0	89.483	1407500000	7	6	6	21.1918	21.1574	20.9036	21.1394	21.0712	20.9355	Lamina-associated polypeptide 2, isoforms beta/gamma;Thymopoietin;Thymopentin
	0.167672	0.0217756	Q86V48	Q86V48	LUZP1	3477	20	20	19	20.3	20.3	19.6	120.27	0	184.38	685580000	20	19	19	19.6714	19.7702	19.619	19.6587	19.7218	19.6485	Leucine zipper protein 1
	0.08363	0.0216885	Q8TDN6	Q8TDN6	BRIX1	3892	10	10	10	32	32	32	41.401	0	81.817	915040000	12	10	10	19.8228	19.9123	19.7376	19.7909	19.6994	19.6218	Ribosome biogenesis protein BRX1 homolog
	0.267887	0.0216783	Q9Y2B0	Q9Y2B0	CNPY2	5827	9	9	9	56.6	56.6	56.6	20.652	0	89.998	2140600000	11	9	9	20.8181	20.8767	20.8523	20.8978	20.8357	20.7966	Protein canopy homolog 2
	0.0483719	0.0216681	Q99622	Q99622	C12orf57	4536	4	4	4	42.1	42.1	42.1	13.178	0	39.725	229160000	4	4	4	18.9343	19.2459	18.9283	18.7417	19.0762	19.0163	Protein C10
	0.129313	0.0216217	Q08257	Q08257	CRYZ	2387	14	14	14	59.3	59.3	59.3	35.206	0	112.68	4497500000	17	14	14	22.1182	22.1798	22.0676	22.0304	21.9926	22.0331	Quinone oxidoreductase
	0.0577338	0.0215549	O14639	O14639	ABLIM1	220	5	5	4	6.9	6.9	5.5	87.687	0	34.661	135030000	4	4	4	17.2989	17.3811	17.0032	17.0992	17.2988	17.1852	Actin-binding LIM protein 1
	0.0498823	0.0214688	P42773	P42773	CDKN2C	1640	2	2	2	13.7	13.7	13.7	18.127	0.00019673	13.147	34003000	2	2	2	15.9946	15.8606	15.5511	15.8983	15.8133	15.6644	Cyclin-dependent kinase 4 inhibitor C
	0.057902	0.0213944	Q9UKA4	Q9UKA4	AKAP11	5667	2	2	2	1.4	1.4	1.4	210.51	0.0016676	11.105	10004000	2	2	2	15.3651	15.2721	15.138	15.0591	15.1964	15.4325	A-kinase anchor protein 11
	0.0602781	0.0213652	Q9ULJ8	Q9ULJ8	PPP1R9A	5717	3	2	2	3.7	2.8	2.8	123.34	0.00057056	12.043	8605300	2	2	2	14.6184	14.7903	14.5741	14.6966	14.9532	14.7228	Neurabin-1
	0.350209	0.0213362	Q9Y530	Q9Y530	OARD1	5974	3	3	3	21.7	21.7	21.7	17.025	0	19.82	82404000	3	3	3	17.854	17.8709	17.7816	17.8336	17.8345	17.8296	O-acetyl-ADP-ribose deacetylase 1
	0.0650687	0.0213019	P56559	P56559	ARL4C	1992	3	3	3	25	25	25	21.487	0	30.753	46708000	4	3	3	16.5873	16.7524	16.5821	16.4853	16.781	16.7766	ADP-ribosylation factor-like protein 4C
	0.0525082	0.0213013	Q9NUE0	Q9NUE0	ZDHHC18	5279	1	1	1	3.4	3.4	3.4	42.03	0	17.368	22593000	1	1	1	13.5435	13.7562	14.0165	13.8105	13.7083	13.7655	Palmitoyltransferase ZDHHC18
	0.0897816	0.0211312	Q969Q5	Q969Q5	RAB24	4123	2	2	2	13.3	13.3	13.3	23.124	0.00020492	14.956	26410000	2	2	2	15.0599	15.1866	15.0526	15.106	15.2953	15.1786	Ras-related protein Rab-24
	0.0628923	0.0211004	Q05639	Q05639	EEF1A2	2351	21	11	11	52.7	24.2	24.2	50.47	0	102.8	4315000000	13	11	11	21.1975	21.4136	21.1396	21.1044	21.1574	21.0399	Elongation factor 1-alpha 2
	0.0990011	0.0210164	Q99816	Q99816	TSG101	4563	10	10	10	31	31	31	43.944	0	89.322	655720000	12	10	10	19.4695	19.6155	19.4508	19.5442	19.5622	19.3858	Tumor susceptibility gene 101 protein
	0.156672	0.020834	O43795;Q9UBC5	O43795	MYO1B	437	30	30	30	29.9	29.9	29.9	131.98	0	261.94	4041900000	37	30	30	22.1495	22.2278	22.1234	22.134	22.0922	22.0658	Unconventional myosin-Ib
	0.0578771	0.0207872	Q8WVN8	Q8WVN8	UBE2Q2	3956	2	2	2	6.1	6.1	6.1	42.818	0.00020157	14.044	24729000	2	2	2	15.5577	15.3521	15.5608	15.7772	15.5702	15.6218	Ubiquitin-conjugating enzyme E2 Q2
	0.163032	0.0207647	O14974	O14974	PPP1R12A	271	27	27	27	32	32	32	115.28	0	223.51	2906000000	30	27	27	21.7371	21.8425	21.7295	21.696	21.7145	21.7049	Protein phosphatase 1 regulatory subunit 12A
	0.101771	0.0206038	Q9Y320	Q9Y320	TMX2	5878	8	8	8	30.7	30.7	30.7	34.037	0	51.604	1319800000	10	8	8	20.2505	20.2628	20.1836	20.2797	20.1278	20.0812	Thioredoxin-related transmembrane protein 2
	0.107774	0.0205803	Q07065;Q96NL0	Q07065	CKAP4	2369	32	32	31	59.6	59.6	58.5	66.022	0	323.31	10560000000	39	31	32	23.438	23.4634	23.3331	23.3557	23.2771	23.2908	Cytoskeleton-associated protein 4
	0.095973	0.0205682	Q13427	Q13427	PPIG	2531	5	5	5	6.9	6.9	6.9	88.616	0	30.886	344420000	5	5	5	18.3048	18.4095	18.3291	18.3234	18.5072	18.47	Peptidyl-prolyl cis-trans isomerase G
	0.279455	0.0205638	Q9HAU4;Q9HCE7	Q9HAU4;Q9HCE7	SMURF2;SMURF1	5087	3	3	3	3.9	3.9	3.9	86.195	0	18.104	72622000	3	3	3	17.62	17.6188	17.596	17.5784	17.53	17.6105	E3 ubiquitin-protein ligase SMURF2;E3 ubiquitin-protein ligase SMURF1
	0.0518817	0.0205224	Q96EK7	Q96EK7	FAM120B	4254	1	1	1	1.3	1.3	1.3	103.78	0.0036483	9.9991	8268000	1	1	1	12.3759	12.5585	12.751	12.7525	12.7408	12.6184	Constitutive coactivator of peroxisome proliferator-activated receptor gamma
	0.249134	0.0204423	O95747	O95747	OXSR1	802	14	14	12	35.1	35.1	31.1	58.022	0	137.36	1116800000	16	12	13	20.2801	20.3284	20.2654	20.2407	20.2195	20.2573	Serine/threonine-protein kinase OSR1
	0.064331	0.020401	Q16773	Q16773	CCBL1	2899	2	2	2	5	5	5	47.875	0.00057405	12.189	43535000	2	2	2	16.4897	16.3976	16.3427	16.3633	16.1341	16.2668	Kynurenine--oxoglutarate transaminase 1
	0.127252	0.020181	P63098	P63098	PPP3R1	2158	6	6	6	46.5	46.5	46.5	19.3	0	48.246	439460000	6	6	6	19.9086	19.9203	19.8169	19.9656	20.0092	19.9093	Calcineurin subunit B type 1
	0.0524647	0.0201327	Q9HCN4	Q9HCN4	GPN1	5129	3	3	3	11.5	11.5	11.5	41.74	0	42.191	138920000	3	3	3	16.7939	16.6283	16.8079	17.0286	16.6773	16.6825	GPN-loop GTPase 1
	0.0523834	0.020085	Q96IJ6	Q96IJ6	GMPPA	4348	5	5	5	16	16	16	46.291	0	31.555	119160000	5	5	5	16.9626	16.9458	16.5836	16.821	16.9265	16.7662	Mannose-1-phosphate guanyltransferase alpha
	0.0264974	0.0200577	O94919	O94919	ENDOD1	708	6	6	6	20.4	20.4	20.4	55.016	0	56.799	67998000	6	6	6	16.4979	17.1318	16.9396	16.9466	17.1391	16.5584	Endonuclease domain-containing 1 protein
	0.106591	0.0200361	Q9UK61	Q9UK61	FAM208A	5663	4	4	4	3.3	3.3	3.3	189.03	0	29.7	34008000	4	4	4	16.2887	16.148	16.1355	16.3247	16.2309	16.2425	Protein FAM208A
	0.0606799	0.0200233	Q01081;Q8WU68;Q86Y38;REV__Q86Y38	Q01081	U2AF1	2280	8	8	8	44.2	44.2	44.2	27.872	0	95.914	1453100000	11	8	8	19.3111	19.2572	19.4565	19.4747	19.1537	19.2495	Splicing factor U2AF 35 kDa subunit
	0.0570417	0.0198472	Q969Q0;P83881	Q969Q0;P83881	RPL36AL;RPL36A	2239	3	3	3	24.5	24.5	24.5	12.469	0	19.58	4513800000	4	3	3	21.6984	21.5823	21.337	21.5413	21.4351	21.4064	60S ribosomal protein L36a-like;60S ribosomal protein L36a
	0.0569922	0.0198345	Q96EI5	Q96EI5	TCEAL4	4251	3	3	3	13.5	13.5	13.5	24.647	0	33.778	142250000	3	3	3	18.1318	18.4137	18.2731	18.1134	18.4057	18.343	Transcription elongation factor A protein-like 4
	0.312789	0.0198135	Q9BYD3	Q9BYD3	MRPL4	4802	5	5	5	28.6	28.6	28.6	34.919	0	42.944	430780000	6	5	5	18.6846	18.6745	18.6719	18.7411	18.6601	18.6604	39S ribosomal protein L4, mitochondrial
	0.16807	0.0197525	Q8NF91	Q8NF91	SYNE1	3804	52	52	50	7.9	7.9	7.7	1011.1	0	323.31	1642100000	53	50	51	20.6478	20.6596	20.601	20.7235	20.6576	20.5825	Nesprin-1
	0.165763	0.0197144	P06756	P06756	ITGAV	949	19	19	19	22.8	22.8	22.8	116.04	0	185.15	1153400000	22	19	19	20.2444	20.3556	20.2481	20.2044	20.2642	20.2557	Integrin alpha-V;Integrin alpha-V heavy chain;Integrin alpha-V light chain
	0.0631964	0.0197093	Q96M96	Q96M96	FGD4	4402	4	4	4	6.9	6.9	6.9	86.625	0	23.209	65075000	4	4	4	17.1696	16.9926	16.9095	17.128	17.1848	17.2024	FYVE, RhoGEF and PH domain-containing protein 4
	0.0466511	0.0197067	Q9H0A8	Q9H0A8	COMMD4	4884	5	5	5	40.2	40.2	40.2	21.764	0	32.149	174360000	5	5	5	17.5948	17.6437	17.4626	17.312	17.2358	17.3966	COMM domain-containing protein 4
	0.173356	0.0195592	Q96GY0	Q96GY0	ZC2HC1A	4322	5	5	5	14.5	14.5	14.5	35.092	0	38.674	47241000	5	5	5	17.9553	17.9338	17.837	17.8677	17.8449	17.8944	Zinc finger C2HC domain-containing protein 1A
	0.118288	0.0195382	Q562E7	Q562E7	WDR81	3005	4	4	4	2.4	2.4	2.4	211.69	0	25.453	67121000	4	4	4	16.1457	16.1266	15.9681	16.1146	16.1269	16.0582	WD repeat-containing protein 81
	0.080119	0.0195134	Q96I24	Q96I24	FUBP3	4343	19	17	17	49.8	46.9	46.9	61.64	0	157.23	3049700000	17	17	17	20.5689	20.616	20.5282	20.5333	20.3853	20.3917	Far upstream element-binding protein 3
	0.188281	0.0194416	Q14157	Q14157	UBAP2L	2634	17	17	17	24.4	24.4	24.4	114.53	0	171.34	2524100000	22	17	17	20.8084	20.8372	20.7451	20.817	20.7664	20.7241	Ubiquitin-associated protein 2-like
	0.0800794	0.0193192	Q8N4J0	Q8N4J0	C9orf41	3682	2	2	2	3.9	3.9	3.9	47.185	0.00019205	12.278	89388000	2	2	2	15.3468	15.3316	15.161	15.2668	15.4217	15.389	UPF0586 protein C9orf41
	0.101907	0.0192776	Q9H269	Q9H269	VPS16	4930	5	5	5	8.8	8.8	8.8	94.693	0	35.625	108470000	5	5	5	17.6593	17.8231	17.6961	17.7515	17.8162	17.6547	Vacuolar protein sorting-associated protein 16 homolog
	0.10313	0.0191574	Q00535	Q00535	CDK5	2269	5	4	4	18.5	15.8	15.8	33.304	0	31.753	227480000	5	4	4	18.8646	18.9131	18.748	18.8255	18.7838	18.7152	Cyclin-dependent-like kinase 5
	0.108399	0.0191574	Q15397	Q15397	KIAA0020	2800	10	10	10	17.4	17.4	17.4	73.584	0	62.825	794630000	10	10	10	20.2024	20.1124	20.0957	20.1762	20.007	20.074	Pumilio domain-containing protein KIAA0020
	0.0886483	0.0191402	Q9H2P9	Q9H2P9	DPH5	4945	5	5	5	30.2	30.2	30.2	31.651	0	37.505	107240000	5	5	5	16.577	16.6263	16.4503	16.6234	16.6143	16.4492	Diphthine synthase
	0.0895883	0.0190614	P49903	P49903	SEPHS1	1788	6	6	6	27	27	27	42.91	0	49.338	294700000	7	6	6	18.8229	18.9683	18.8121	18.8192	18.803	18.7077	Selenide, water dikinase 1
	0.0766283	0.0189292	Q01658	Q01658	DR1	2293	4	4	3	30.1	30.1	22.2	19.443	0	21.219	143800000	3	3	3	17.508	17.3631	17.2294	17.3283	17.2845	17.3873	Protein Dr1
	0.147106	0.0189025	A0MZ66	A0MZ66	KIAA1598	10	19	19	19	37.1	37.1	37.1	71.639	0	166.36	2094100000	22	19	19	21.2578	21.2833	21.1796	21.3057	21.2816	21.1866	Shootin-1
	0.0865326	0.0187321	O95777	O95777	LSM8	807	4	4	4	61.5	61.5	61.5	10.403	0	60.407	476310000	6	4	4	18.0588	18.2407	18.0575	18.0821	18.2173	18.067	U6 snRNA-associated Sm-like protein LSm8
	0.168167	0.0185521	P10746	P10746	UROS	1061	5	5	5	24.5	24.5	24.5	28.627	0	56.567	301700000	5	5	5	18.128	18.1474	18.0166	18.0786	18.0893	18.0634	Uroporphyrinogen-III synthase
	0.144272	0.0185216	P31937	P31937	HIBADH	1475	6	6	6	32.1	32.1	32.1	35.329	0	67.873	549140000	6	6	6	19.5645	19.6245	19.4929	19.4851	19.5104	19.5138	3-hydroxyisobutyrate dehydrogenase, mitochondrial
	0.0996058	0.0183767	Q9Y3C4	Q9Y3C4	TPRKB	5904	5	5	5	56	56	56	19.661	0	63.133	84033000	6	5	5	16.3473	16.3182	16.2555	16.4513	16.3787	16.2671	EKC/KEOPS complex subunit TPRKB
	0.153785	0.0183481	P04843	P04843	RPN1	908	30	30	30	57	57	57	68.569	0	277.07	14984000000	40	30	30	23.5194	23.5409	23.467	23.4613	23.4047	23.444	Dolichyl-diphosphooligosaccharide--protein glycosyltransferase subunit 1
	0.0392196	0.018315	A9UHW6	A9UHW6	MIF4GD	47	2	2	2	7.7	7.7	7.7	25.423	0.00057176	12.093	41896000	2	2	2	15.7514	15.8786	15.5929	15.4575	15.8288	15.8919	MIF4G domain-containing protein
	0.110569	0.0183048	Q9NQW7	Q9NQW7	XPNPEP1	5203	13	13	13	29.2	29.2	29.2	69.917	0	125.84	836890000	16	13	13	20.0813	20.1777	20.0129	20.0011	20.0454	20.0158	Xaa-Pro aminopeptidase 1
	0.796709	0.0181408	Q9Y2R0	Q9Y2R0	COA3	5848	5	5	5	47.2	47.2	47.2	11.731	0	36.849	973250000	6	5	5	19.7825	19.821	19.8042	19.796	19.797	19.8211	Cytochrome c oxidase assembly factor 3 homolog, mitochondrial
	0.126692	0.0181224	Q96SI9	Q96SI9	STRBP	4482	8	6	6	10.6	7.3	7.3	73.652	0	36.422	239950000	7	6	6	18.029	17.9884	17.8884	17.9222	17.9741	18.0352	Spermatid perinuclear RNA-binding protein
	0.102764	0.0181147	Q9Y6B6	Q9Y6B6	SAR1B	6042	4	2	2	27.3	17.7	17.7	22.41	0	20.935	75702000	5	2	2	15.9935	15.9721	15.9792	15.8849	15.8258	15.9959	GTP-binding protein SAR1b
	0.0430158	0.0180321	Q9BXP2	Q9BXP2	SLC12A9	4781	2	2	2	2.8	2.8	2.8	96.109	0.00019716	13.246	21425000	2	2	2	15.0694	15.3426	14.9677	15.0322	15.2724	14.9889	Solute carrier family 12 member 9
	0.106482	0.018006	Q7Z3J2	Q7Z3J2	C16orf62	3394	14	14	14	17	17	17	109.56	0	92.414	298330000	14	14	14	19.2855	19.4602	19.3537	19.3078	19.3512	19.2763	UPF0505 protein C16orf62
	0.0556776	0.0179049	Q9BZH6	Q9BZH6	WDR11	4826	20	20	20	23.2	23.2	23.2	136.68	0	159.07	31604000000	25	20	20	20.9562	20.7962	20.6312	20.7664	20.6323	20.7108	WD repeat-containing protein 11
	0.119055	0.0177657	P14625;Q58FF3	P14625	HSP90B1	1139	42	42	41	58	58	56.5	92.468	0	323.31	52130000000	99	41	42	24.5916	24.5896	24.545	24.5695	24.4479	24.4787	Endoplasmin
	0.0576418	0.0177259	Q8NB15	Q8NB15	ZNF511	3737	2	2	2	10.3	10.3	10.3	28.265	0.00020408	14.761	15944000	2	2	2	14.007	14.1719	13.9721	13.9691	14.2457	14.137	Zinc finger protein 511
	0.144911	0.0177085	Q15286	Q15286	RAB35	2781	7	7	7	50.7	50.7	50.7	23.025	0	59.825	1300700000	10	7	7	20.3977	20.5294	20.4517	20.4588	20.4849	20.3993	Ras-related protein Rab-35
	0.0405543	0.0176487	Q9Y696	Q9Y696	CLIC4	6036	9	9	9	45.5	45.5	45.5	28.772	0	80.795	868200000	16	9	9	19.9472	20.1047	19.9411	20.1303	19.9685	19.6747	Chloride intracellular channel protein 4
	0.17672	0.0174828	Q8ND04	Q8ND04	SMG8	3774	8	8	8	11.7	11.7	11.7	109.68	0	82.525	308460000	8	8	8	18.3652	18.4648	18.3623	18.3698	18.4226	18.3679	Protein SMG8
	0.106405	0.0174669	Q96DX4	Q96DX4	RSPRY1	4236	4	4	4	8.2	8.2	8.2	64.18	0	28.686	72049000	5	4	4	16.5831	16.5435	16.49	16.6357	16.5093	16.4556	RING finger and SPRY domain-containing protein 1
	0.0918489	0.0174357	O75937	O75937	DNAJC8	657	9	9	8	45.5	45.5	34.8	29.841	0	54.926	1037500000	8	8	8	19.7589	19.8159	19.6678	19.7169	19.8715	19.8176	DnaJ homolog subfamily C member 8
	0.042566	0.0173709	O75438	O75438	NDUFB1	596	4	4	4	36.2	36.2	36.2	6.9611	0	27.237	547500000	6	4	4	19.4789	19.3724	19.1216	19.498	19.523	19.3052	NADH dehydrogenase [ubiquinone] 1 beta subcomplex subunit 1
	0.095883	0.0173105	O43353	O43353	RIPK2	383	2	2	2	6.5	6.5	6.5	61.194	0.000207	15.492	42721000	2	2	2	16.2041	16.3281	16.2248	16.3096	16.3826	16.2257	Receptor-interacting serine/threonine-protein kinase 2
	0.0693249	0.017203	P45880	P45880	VDAC2	1659	15	15	15	66.7	66.7	66.7	31.566	0	151.54	12052000000	27	15	15	23.2613	23.2387	23.1208	23.1841	23.0367	23.0475	Voltage-dependent anion-selective channel protein 2
	0.094268	0.0170345	P20810	P20810	CAST	1267	28	28	28	49.2	49.2	49.2	76.572	0	301.21	7519900000	38	28	28	22.2086	22.3239	22.2327	22.1706	22.1375	22.1354	Calpastatin
	0.051537	0.0170272	Q68DQ2	Q68DQ2	CRYBG3	3151	5	5	5	2.9	2.9	2.9	330.63	0	33.718	34625000	5	5	5	15.3018	15.2732	15.2806	15.4048	15.1154	15.0709	Very large A-kinase anchor protein
	0.176279	0.0170123	Q6ZRP7	Q6ZRP7	QSOX2	3305	13	13	13	28.4	28.4	28.4	77.528	0	122.06	1633400000	14	13	13	19.6184	19.5341	19.5238	19.5936	19.5401	19.6055	Sulfhydryl oxidase 2
	0.127486	0.0169926	Q9BYC9	Q9BYC9	MRPL20	4799	5	5	5	34.9	34.9	34.9	17.442	0	31.379	433460000	5	5	5	19.3103	19.3895	19.3865	19.2777	19.2606	19.3412	39S ribosomal protein L20, mitochondrial
	0.0772825	0.0167936	Q9UMY4	Q9UMY4	SNX12	5743	7	7	5	56.2	56.2	46.3	18.884	0	87.911	1700500000	8	5	7	21.0047	21.144	20.9246	20.9383	21.0607	20.9581	Sorting nexin-12
	0.0240438	0.0166613	Q9H0N5	Q9H0N5	PCBD2	4899	1	1	1	7.7	7.7	7.7	14.365	0.00021146	17.008	64785000	1	1	1	15.2625	15.5536	15.915	15.5853	15.2541	15.3427	Pterin-4-alpha-carbinolamine dehydratase 2
	0.0520371	0.0166562	O43776;REV__H7BZ55	O43776	NARS	436	21	21	21	46	46	46	62.942	0	221.72	6548600000	28	21	21	22.1109	22.2307	22.0776	22.1556	22.0258	21.8779	Asparagine--tRNA ligase, cytoplasmic
	0.163164	0.0165157	Q9UJ68	Q9UJ68	MSRA	5643	3	3	3	18.7	18.7	18.7	26.132	0	18.028	81759000	3	3	3	17.3193	17.3609	17.439	17.4106	17.3659	17.4022	Mitochondrial peptide methionine sulfoxide reductase
	0.128669	0.0164922	Q9NZ32	Q9NZ32	ACTR10	5434	7	7	7	25.4	25.4	25.4	46.306	0	55.589	250250000	7	7	7	17.8355	17.7833	17.7998	17.9312	17.8436	17.8138	Actin-related protein 10
	0.0837893	0.0164839	Q07021	Q07021	C1QBP	2368	6	6	6	39.7	39.7	39.7	31.362	0	92.952	5070900000	13	6	6	20.063	20.0254	19.9456	20.1484	20.0695	19.9538	Complement component 1 Q subcomponent-binding protein, mitochondrial
	0.0650324	0.0163199	Q9H6S0	Q9H6S0	YTHDC2	5009	13	13	13	12.9	12.9	12.9	160.25	0	98.318	308790000	13	13	13	19.033	19.0697	18.8428	19.0178	19.1142	18.9515	Probable ATP-dependent RNA helicase YTHDC2
	0.105546	0.016304	Q8N6H7	Q8N6H7	ARFGAP2	3711	12	12	12	23.2	23.2	23.2	56.72	0	74.423	815950000	15	12	12	19.4792	19.5748	19.4409	19.3864	19.4743	19.4821	ADP-ribosylation factor GTPase-activating protein 2
	0.154027	0.0161635	P48637	P48637	GSS	1721	21	21	21	54.6	54.6	54.6	52.384	0	176.1	3538400000	25	21	21	21.6472	21.6762	21.5672	21.61	21.5921	21.5687	Glutathione synthetase
	0.120845	0.016161	A1L0T0	A1L0T0	ILVBL	13	13	13	13	31.8	31.8	31.8	67.867	0	188.37	821180000	17	13	13	19.9963	20.0918	20.0286	19.936	19.9634	20.0089	Acetolactate synthase-like protein
	0.0377367	0.0161254	O15037	O15037	KHNYN	282	2	2	2	4.1	4.1	4.1	74.533	0.00020317	14.552	5349900	2	2	2	14.6866	14.6509	14.3105	14.6443	14.6566	14.4068	Protein KHNYN
	0.101439	0.0158838	Q8IZP0;Q9NYB9	Q8IZP0	ABI1	3632	9	9	9	24.8	24.8	24.8	55.08	0	74.713	540600000	9	9	9	19.4409	19.4581	19.4297	19.3496	19.2954	19.4059	Abl interactor 1
	0.230997	0.0156911	Q8NFQ8	Q8NFQ8	TOR1AIP2	3814	10	9	9	32.8	30.6	30.6	51.263	0	93.983	434500000	15	9	9	18.4908	18.519	18.5287	18.4927	18.4412	18.4962	Torsin-1A-interacting protein 2
	0.0508682	0.0155862	Q8TEA8	Q8TEA8	DTD1	3902	4	4	4	18.7	18.7	18.7	23.423	0	71.84	762030000	5	4	4	19.4374	19.6148	19.4761	19.3141	19.3213	19.3526	D-tyrosyl-tRNA(Tyr) deacylase 1
	0.0375451	0.0155789	Q13099	Q13099	IFT88	2477	1	1	1	1.8	1.8	1.8	93.19	0.0041258	6.8923	12179000	1	1	1	14.016	14.1744	13.9239	14.1812	14.2061	13.8371	Intraflagellar transport protein 88 homolog
	0.051399	0.0154171	Q9UNN8	Q9UNN8	PROCR	5758	3	3	3	16	16	16	26.671	0	24.265	222520000	3	3	3	18.3339	18.1201	18.3232	18.3805	18.2397	18.4424	Endothelial protein C receptor
	0.119133	0.0153923	Q96B36	Q96B36	AKT1S1	4168	5	5	5	26.6	26.6	26.6	27.383	0	47.549	238150000	5	5	5	18.2402	18.315	18.2813	18.182	18.1879	18.2586	Proline-rich AKT1 substrate 1
	0.0319007	0.0153859	Q96S55	Q96S55	WRNIP1	4473	2	2	2	4.5	4.5	4.5	72.132	0.0031164	10.677	2386500	2	2	2	14.3063	14.1435	13.7871	14.1496	14.2165	14.0631	ATPase WRNIP1
	0.0268768	0.0153319	Q9Y617	Q9Y617	PSAT1	6021	16	16	16	53.2	53.2	53.2	40.422	0	183.72	10168000000	25	16	16	23.2297	23.3226	23.1278	23.324	23.0215	22.7783	Phosphoserine aminotransferase
	0.171066	0.0151024	Q5JSZ5	Q5JSZ5	PRRC2B	3037	8	7	7	4.3	3.9	3.9	242.96	0	89.195	83650000	7	7	7	16.7449	16.7033	16.7607	16.8123	16.7221	16.7575	Protein PRRC2B
	0.0444599	0.0149002	Q5BJD5	Q5BJD5	TMEM41B	3012	3	3	3	9.3	9.3	9.3	32.513	0	20.185	506290000	3	3	3	17.8314	18.1561	18.0291	17.836	18.0109	17.924	Transmembrane protein 41B
	0.124591	0.0148519	O43156	O43156	TTI1	361	7	7	7	9.9	9.9	9.9	122.07	0	61.734	455690000	7	7	7	17.5853	17.5641	17.5243	17.6259	17.5273	17.4915	TELO2-interacting protein 1 homolog
	0.142896	0.0148245	P83916	P83916	CBX1	2240	7	7	6	49.7	49.7	41.1	21.418	0	52.947	1428000000	17	6	7	20.1422	20.1053	20.0714	20.0562	20.0348	20.1314	Chromobox protein homolog 1
	0.0824645	0.0147578	Q8TBX8	Q8TBX8	PIP4K2C	3865	8	8	8	20.2	20.2	20.2	47.299	0	58.629	797160000	9	8	8	19.5929	19.6312	19.4896	19.5178	19.4772	19.4549	Phosphatidylinositol 5-phosphate 4-kinase type-2 gamma
	0.08115	0.0146942	Q969G5	Q969G5	PRKCDBP	4117	4	4	4	17.2	17.2	17.2	27.701	0	25.362	531930000	4	4	4	18.3367	18.3872	18.5254	18.4784	18.3722	18.4127	Protein kinase C delta-binding protein
	0.0617752	0.0143585	Q86TX2;P49753;Q3I5F7	Q86TX2;P49753	ACOT1;ACOT2	3456	13	13	13	39.7	39.7	39.7	46.277	0	113.15	3328500000	16	13	13	21.6953	21.7533	21.5148	21.6227	21.7188	21.5961	Acyl-coenzyme A thioesterase 1;Acyl-coenzyme A thioesterase 2, mitochondrial
	0.0777404	0.0143197	P00390	P00390	GSR	851	20	20	20	54.8	54.8	54.8	56.256	0	221.05	12450000000	33	20	20	23.4732	23.59	23.435	23.4136	23.4392	23.3868	Glutathione reductase, mitochondrial
	0.0795887	0.0142988	Q15363	Q15363	TMED2	2789	4	4	4	20.9	20.9	20.9	22.761	0	35.53	3068500000	14	4	4	20.8962	21.055	20.9312	20.9206	20.9506	20.8453	Transmembrane emp24 domain-containing protein 2
	0.0671414	0.0142752	Q9BZQ6	Q9BZQ6	EDEM3	4832	2	2	2	2.7	2.7	2.7	104.66	0.00020416	14.782	16161000	2	2	2	15.568	15.6967	15.5173	15.4752	15.6453	15.6015	ER degradation-enhancing alpha-mannosidase-like protein 3
	0.0680876	0.014267	P40123	P40123	CAP2	1587	11	10	10	28.5	26.8	26.8	52.823	0	73.843	625840000	11	10	10	20.1396	20.2855	20.1139	20.1694	20.2118	20.0532	Adenylyl cyclase-associated protein 2
	0.0992673	0.014225	P80723	P80723	BASP1	2219	14	14	14	74	74	74	22.693	0	168.15	10416000000	23	14	14	22.8514	22.8671	22.7702	22.8353	22.7636	22.7254	Brain acid soluble protein 1
	0.0337196	0.0139917	P56192	P56192	MARS	1982	27	27	27	39.6	39.6	39.6	101.11	0	252.33	4703900000	37	27	27	22.1308	22.2635	22.0322	22.1227	21.9914	21.8102	Methionine--tRNA ligase, cytoplasmic
	0.0374919	0.0139513	Q9Y294	Q9Y294	ASF1A	5823	3	2	2	29.9	26	26	22.968	0.00019558	12.956	23777000	3	2	2	14.5031	14.7249	14.4496	14.5587	14.6107	14.3218	Histone chaperone ASF1A
	0.103279	0.0139364	Q9BXK5	Q9BXK5	BCL2L13	4780	6	6	6	20.6	20.6	20.6	52.723	0	49.97	390140000	6	6	6	18.9729	18.977	18.8336	18.8994	18.944	18.9159	Bcl-2-like protein 13
	0.149142	0.0138582	Q14160	Q14160	SCRIB	2635	26	26	24	25.8	25.8	24.4	174.91	0	238.05	1016900000	28	24	26	19.7708	19.8134	19.7246	19.7059	19.7606	19.7783	Protein scribble homolog
	0.0653037	0.0136859	P56182	P56182	RRP1	1981	11	11	11	27.8	27.8	27.8	52.839	0	114.67	1071400000	12	11	11	20.3458	20.3227	20.2315	20.4271	20.3413	20.2099	Ribosomal RNA processing protein 1 homolog A
	0.0859474	0.0136115	Q53GS7	Q53GS7	GLE1	2991	4	4	4	6.9	6.9	6.9	79.835	0	24.93	63114000	4	4	4	16.7248	16.7439	16.6994	16.822	16.7324	16.6315	Nucleoporin GLE1
	0.0702243	0.0134195	Q9NRG4	Q9NRG4	SMYD2	5225	2	2	2	7.9	7.9	7.9	49.688	0.001123	11.466	31772000	2	2	2	14.8038	14.938	14.9973	14.8331	14.8466	14.9168	N-lysine methyltransferase SMYD2
	0.0857135	0.0133305	A4D1E9	A4D1E9	GTPBP10	19	6	6	6	19.1	19.1	19.1	42.932	0	55.252	430060000	8	6	6	19.6854	19.5804	19.5021	19.6342	19.594	19.6069	GTP-binding protein 10
	0.357527	0.0133298	Q96C01	Q96C01	FAM136A	4189	5	5	5	41.3	41.3	41.3	15.641	0	35.177	1011900000	7	5	5	19.7139	19.6991	19.6851	19.7171	19.7169	19.7397	Protein FAM136A
	0.159975	0.0133254	Q8TD19;REV__Q9P0M6	Q8TD19	NEK9	3882	16	16	16	25.1	25.1	25.1	107.17	0	125.43	763490000	18	16	16	19.5322	19.5418	19.4565	19.4932	19.4753	19.469	Serine/threonine-protein kinase Nek9
	0.103282	0.0132745	Q9NXF1	Q9NXF1	TEX10	5390	14	14	14	18.2	18.2	18.2	105.67	0	120.06	700420000	16	14	14	19.5261	19.4858	19.4321	19.5234	19.4237	19.4124	Testis-expressed sequence 10 protein
	0.0914312	0.0131855	Q9Y3A2	Q9Y3A2	UTP11L	5890	7	7	7	28.1	28.1	28.1	30.446	0	49.159	449940000	8	7	7	19.4539	19.3386	19.4209	19.4666	19.3532	19.4624	Probable U3 small nucleolar RNA-associated protein 11
	0.0317106	0.0131486	Q9P013	Q9P013	CWC15	5468	3	3	3	12.2	12.2	12.2	26.624	0	56.043	284040000	3	3	3	18.1622	17.9316	18.1979	18.1558	18.091	18.4032	Spliceosome-associated protein CWC15 homolog
	0.0785267	0.0130259	Q14677	Q14677	CLINT1	2688	12	12	12	25	25	25	68.259	0	116.84	2146100000	14	12	12	20.8701	21.0253	20.9046	20.8689	20.9284	20.848	Clathrin interactor 1
	0.0866472	0.0130138	Q96N67;Q8NF50	Q96N67	DOCK7	4415	14	14	14	7.8	7.8	7.8	242.56	0	140.88	308930000	15	14	14	18.7536	18.8844	18.7674	18.7096	18.7921	18.7582	Dedicator of cytokinesis protein 7
	0.107306	0.0128644	O95822	O95822	MLYCD	816	3	3	3	7.7	7.7	7.7	55.003	0	22.381	126610000	3	3	3	17.78	17.7108	17.7601	17.7638	17.6512	17.7552	Malonyl-CoA decarboxylase, mitochondrial
	0.0734254	0.0128072	Q9Y3D7	Q9Y3D7	PAM16	5910	2	2	2	24.8	24.8	24.8	13.825	0.00019482	12.852	24413000	2	2	2	16.5495	16.5396	16.5827	16.5226	16.6002	16.7086	Mitochondrial import inner membrane translocase subunit TIM16
	0.148173	0.0127926	Q03169	Q03169	TNFAIP2	2326	21	21	21	38.7	38.7	38.7	72.66	0	169.94	913160000	25	21	21	20.5308	20.5769	20.4948	20.4896	20.49	20.4875	Tumor necrosis factor alpha-induced protein 2
	0.0155971	0.0127805	Q8IX18	Q8IX18	DHX40	3581	2	2	2	4.4	4.4	4.4	88.559	0.0011221	11.452	4665500	2	2	2	12.3323	12.961	13.0524	12.9298	12.9676	12.4999	Probable ATP-dependent RNA helicase DHX40
	0.0694889	0.0126921	Q86UP2	Q86UP2	KTN1	3469	52	52	52	42.8	42.8	42.8	156.27	0	323.31	7987300000	68	52	52	23.4167	23.48	23.3181	23.3889	23.3786	23.2826	Kinectin
	0.0298888	0.012647	Q92506	Q92506	HSD17B8	4011	5	5	5	24.5	24.5	24.5	26.973	0	38.757	71230000	5	5	5	16.8585	16.8086	16.7099	16.8294	16.5316	16.5	Estradiol 17-beta-dehydrogenase 8
	0.0440059	0.0123746	Q5JVS0	Q5JVS0	HABP4	3047	2	2	2	7.5	7.5	7.5	45.785	0.00019885	13.512	19896000	2	2	2	15.21	15.0548	14.9655	15.2308	15.0941	15.0211	Intracellular hyaluronan-binding protein 4
	0.152057	0.0123189	O95861	O95861	BPNT1	823	9	9	9	39.9	39.9	39.9	33.392	0	83.788	772150000	9	9	9	19.7071	19.7658	19.6815	19.7018	19.709	19.6671	3(2),5-bisphosphate nucleotidase 1
	0.0678678	0.0122623	Q12906	Q12906	ILF3	2449	25	25	23	42.6	42.6	40.2	95.337	0	255.24	9013700000	46	23	25	22.4472	22.4517	22.3498	22.3623	22.2864	22.3063	Interleukin enhancer-binding factor 3
	0.0777592	0.0122566	Q676U5	Q676U5	ATG16L1	3144	6	6	6	11.9	11.9	11.9	68.264	0	92.481	154600000	6	6	6	17.7064	17.7529	17.6844	17.7248	17.6364	17.5862	Autophagy-related protein 16-1
	0.0952455	0.0121148	Q13620	Q13620	CUL4B	2582	26	26	20	27.9	27.9	21.8	103.98	0	186.07	2154100000	33	20	26	21.7118	21.7881	21.6589	21.6647	21.7032	21.6574	Cullin-4B
	0.041866	0.0121009	Q9BUN8	Q9BUN8	DERL1	4702	5	5	5	21.9	21.9	21.9	28.8	0	53.3	309450000	6	5	5	17.1382	17.3126	17.123	17.1819	17.1754	16.9785	Derlin-1
	0.079888	0.0120856	Q02218;Q9ULD0	Q02218	OGDH	2305	25	25	25	32.9	32.9	32.9	115.93	0	245	2607600000	29	25	25	21.3971	21.5022	21.3597	21.3352	21.4142	21.3699	2-oxoglutarate dehydrogenase, mitochondrial
	0.125036	0.0120544	Q9BQ39	Q9BQ39	DDX50	4589	10	8	8	17.9	14.2	14.2	82.564	0	71.886	292670000	8	8	8	18.6885	18.6079	18.5985	18.6738	18.6003	18.6417	ATP-dependent RNA helicase DDX50
	0.0235584	0.0120125	Q9NX14	Q9NX14	NDUFB11	5372	2	2	2	13.1	13.1	13.1	17.316	0	19.99	175810000	2	2	2	18.7921	19.0025	18.8771	18.7746	18.5741	18.5022	NADH dehydrogenase [ubiquinone] 1 beta subcomplex subunit 11, mitochondrial
	0.0343052	0.0117213	P10599	P10599	TXN	1056	7	7	7	83.8	83.8	83.8	11.737	0	70.542	54111000000	55	7	7	24.1279	24.3847	24.1737	24.0359	24.1304	24.0465	Thioredoxin
	0.0771713	0.0117168	Q96P16	Q96P16	RPRD1A	4423	7	7	5	24.4	24.4	16.3	35.719	0	53.387	208890000	7	5	6	18.3189	18.218	18.2083	18.2212	18.1444	18.2675	Regulation of nuclear pre-mRNA domain-containing protein 1A
	0.0362981	0.0116622	Q01415	Q01415	GALK2	2287	5	5	5	17.2	17.2	17.2	50.378	0	42.304	106720000	6	5	5	16.6754	16.9154	16.6774	16.6393	16.7283	16.5612	N-acetylgalactosamine kinase
	0.0665852	0.0115929	P63151;Q66LE6;Q00005	P63151;Q66LE6	PPP2R2A;PPP2R2D	2161	13	13	8	36.9	36.9	26.4	51.691	0	116.18	1406100000	18	8	13	20.612	20.7621	20.6667	20.6363	20.6463	20.5614	Serine/threonine-protein phosphatase 2A 55 kDa regulatory subunit B alpha isoform;Serine/threonine-protein phosphatase 2A 55 kDa regulatory subunit B delta isoform
	0.0399305	0.0115334	Q14457	Q14457	BECN1	2667	3	3	3	10.2	10.2	10.2	51.896	0	23.798	34519000	4	3	3	15.8749	15.9817	15.7529	15.8153	15.7994	15.6648	Beclin-1
	0.139102	0.011495	Q9HBK9	Q9HBK9	AS3MT	5105	3	3	3	15.7	15.7	15.7	41.747	0	19.404	41003000	3	3	3	16.458	16.4613	16.3805	16.4472	16.4797	16.4442	Arsenite methyltransferase
	0.060531	0.0114937	Q6YN16	Q6YN16	HSDL2	3296	13	13	13	48.1	48.1	48.1	45.394	0	99.624	1399700000	14	13	13	20.5165	20.6511	20.5921	20.4443	20.5512	20.5991	Hydroxysteroid dehydrogenase-like protein 2
	0.0701316	0.0114721	O75340	O75340	PDCD6	573	5	5	5	49.7	49.7	49.7	21.868	0	75.198	728630000	5	5	5	18.6214	18.7328	18.5839	18.6264	18.6834	18.5639	Programmed cell death protein 6
	0.0744783	0.0111841	Q567U6	Q567U6	CCDC93	3006	9	9	9	16.3	16.3	16.3	73.197	0	67.952	374380000	9	9	9	18.1707	18.2555	18.1611	18.1536	18.1241	18.0804	Coiled-coil domain-containing protein 93
	0.0901197	0.0111446	Q9HBU6	Q9HBU6	ETNK1	5111	5	5	5	14.4	14.4	14.4	50.968	0	36.905	275860000	5	5	5	18.2216	18.2454	18.1981	18.2745	18.1993	18.1324	Ethanolamine kinase 1
	0.0384939	0.0110722	Q9UBN7	Q9UBN7	HDAC6	5539	3	3	3	2.2	2.2	2.2	131.42	0	21.053	191950000	3	3	3	17.8841	17.9962	17.7767	17.9084	17.9071	17.6964	Histone deacetylase 6
	0.0733185	0.0109253	O94842;O15405;O94900;Q96NM4	O94842;O15405	TOX4;TOX3	692	3	3	3	6.6	6.6	6.6	66.194	0	25.279	101880000	3	3	3	17.718	17.6192	17.6018	17.6542	17.5443	17.6234	TOX high mobility group box family member 4;TOX high mobility group box family member 3
	0.0957733	0.0108229	P25686	P25686	DNAJB2	1355	2	2	1	7.1	7.1	3.7	35.58	0.0036271	9.5465	13325000	1	1	1	15.0323	15.0933	15.1176	15.1479	15.1549	15.0961	DnaJ homolog subfamily B member 2
	0.0730257	0.0107594	P01112;P01111	P01112;P01111	HRAS;NRAS	867	6	6	2	49.2	49.2	12.7	21.298	0	64.853	562830000	7	2	6	19.4234	19.4985	19.4202	19.4504	19.3997	19.3268	GTPase HRas;GTPase HRas, N-terminally processed;GTPase NRas
	0.0774982	0.0106544	P28066	P28066	PSMA5	1398	9	9	9	56	56	56	26.411	0	112.37	9300400000	21	9	9	21.7844	21.7376	21.7536	21.741	21.6277	21.7191	Proteasome subunit alpha type-5
	0.0152969	0.0106023	Q8NFZ8	Q8NFZ8	CADM4	3818	3	3	3	11.3	11.3	11.3	42.785	0	33.052	102010000	3	3	3	16.7878	17.0823	16.8391	17.0443	17.4994	17.0314	Cell adhesion molecule 4
	0.0539281	0.0105778	Q68D91	Q68D91	MBLAC2	3149	2	2	2	11.5	11.5	11.5	31.371	0.00020387	14.705	28957000	2	2	2	15.5811	15.5728	15.4099	15.5619	15.6201	15.5081	Metallo-beta-lactamase domain-containing protein 2
	0.057025	0.0105667	P00367;P49448	P00367;P49448	GLUD1;GLUD2	848	20	20	20	41.6	41.6	41.6	61.397	0	200.66	7459900000	27	20	20	22.8297	22.8952	22.7349	22.7666	22.7642	22.6988	Glutamate dehydrogenase 1, mitochondrial;Glutamate dehydrogenase 2, mitochondrial
	0.0225432	0.0104351	P31949	P31949	S100A11	1483	4	4	4	42.9	42.9	42.9	11.74	0	30.498	27328000000	16	4	4	21.6593	21.9785	21.6988	21.7993	21.9048	21.5163	Protein S100-A11;Protein S100-A11, N-terminally processed
	0.0515189	0.0103556	Q9UBK9	Q9UBK9	UXT	5536	3	3	3	20.4	20.4	20.4	18.246	0	17.94	133960000	3	3	3	18.1128	18.0742	17.9104	18.0523	18.0275	17.9553	Protein UXT
	0.0437174	0.0103194	P63000;P15153;P60763	P63000;P15153;P60763	RAC1;RAC2;RAC3	2153	6	5	5	38.5	32.8	32.8	21.45	0	61.66	2515500000	10	5	5	21.3668	21.273	21.2241	21.3306	21.1471	21.1654	Ras-related C3 botulinum toxin substrate 1;Ras-related C3 botulinum toxin substrate 2;Ras-related C3 botulinum toxin substrate 3
	0.0720153	0.0102946	O43414	O43414	ERI3	390	2	2	2	6.2	6.2	6.2	37.238	0.0016691	11.14	83761000	2	2	2	17.4816	17.6301	17.5679	17.5264	17.6059	17.5298	ERI1 exoribonuclease 3
	0.086268	0.0101248	Q9Y394	Q9Y394	DHRS7	5887	7	7	7	24.2	24.2	24.2	38.298	0	98.346	567250000	9	7	7	19.3106	19.2318	19.2221	19.3112	19.2094	19.2295	Dehydrogenase/reductase SDR family member 7
	0.0506522	0.00999959	P36542	P36542	ATP5C1	1550	9	9	9	32.2	32.2	32.2	32.996	0	100.56	3614900000	11	9	9	21.6267	21.6068	21.4751	21.4891	21.4509	21.4867	ATP synthase subunit gamma, mitochondrial
	0.0530981	0.00997416	Q96BJ3	Q96BJ3	AIDA	4177	4	4	4	25.8	25.8	25.8	35.023	0	39.727	127300000	5	4	4	16.4388	16.476	16.3453	16.288	16.3247	16.3746	Axin interactor, dorsalization-associated protein
	0.036397	0.00996844	Q9UPM8	Q9UPM8	AP4E1	5772	3	3	3	3.6	3.6	3.6	127.29	0	17.372	42814000	3	3	3	15.1764	15.0522	14.928	15.1802	15.0795	14.9815	AP-4 complex subunit epsilon-1
	0.0444266	0.00990804	Q9NR45	Q9NR45	NANS	5216	12	12	12	48.5	48.5	48.5	40.307	0	97.663	1979700000	15	12	12	20.7685	20.8225	20.7177	20.7652	20.6625	20.5907	Sialic acid synthase
	0.0492892	0.00975164	Q96EP0	Q96EP0	RNF31	4260	6	6	6	10	10	10	119.65	0	48.811	72098000	6	6	6	16.411	16.3773	16.5573	16.5159	16.3917	16.4961	E3 ubiquitin-protein ligase RNF31
	0.0723134	0.00971603	Q9H2G2	Q9H2G2	SLK	4937	30	30	28	32.1	32.1	30.5	142.69	0	250.44	2739700000	33	28	30	21.2432	21.3027	21.2122	21.2063	21.1794	21.1549	STE20-like serine/threonine-protein kinase
	0.0556666	0.00966899	Q6NYC8	Q6NYC8	PPP1R18	3205	5	5	5	9.6	9.6	9.6	67.942	0	42.777	109450000	5	5	5	17.2975	17.1748	17.2944	17.3278	17.1868	17.305	Phostensin
	0.124292	0.00954119	P10155	P10155	TROVE2	1045	11	11	11	24.9	24.9	24.9	60.67	0	109.97	970270000	12	11	11	20.9777	20.981	20.9693	20.9765	21.0259	21.0441	60 kDa SS-A/Ro ribonucleoprotein
	0.0283765	0.00953484	P82921	P82921	MRPS21	2229	2	2	2	29.9	29.9	29.9	10.688	0	20.13	52258000	2	2	2	16.3835	16.3305	16.1414	16.3878	16.5237	16.3589	28S ribosomal protein S21, mitochondrial
	0.0535847	0.00929197	P35573	P35573	AGL	1527	10	10	10	8.4	8.4	8.4	174.76	0	67.051	122980000	10	10	10	17.5149	17.4979	17.4017	17.3564	17.4053	17.4954	Glycogen debranching enzyme;4-alpha-glucanotransferase;Amylo-alpha-1,6-glucosidase
	0.0705222	0.00925891	Q9Y6I9	Q9Y6I9	TEX264	6055	4	4	4	17.9	17.9	17.9	34.188	0	45.001	288230000	4	4	4	18.5689	18.6786	18.5762	18.5317	18.6204	18.583	Testis-expressed sequence 264 protein
	0.0714605	0.00923157	Q4VC31	Q4VC31	CCDC58	2979	4	4	3	39.6	39.6	25.7	16.62	0	24.481	416260000	6	3	3	19.1062	19.1653	19.1307	19.1558	19.0869	19.0305	Coiled-coil domain-containing protein 58
	0.0784476	0.00920804	Q86UE4	Q86UE4	MTDH	3465	22	22	22	49	49	49	63.836	0	197.37	2682700000	25	22	22	21.4706	21.495	21.3759	21.3928	21.429	21.4153	Protein LYRIC
	0.0543025	0.00915655	Q9NTK5	Q9NTK5	OLA1	5270	22	22	22	61.9	61.9	61.9	44.743	0	165.3	6690100000	29	22	22	22.7987	22.8155	22.7146	22.7658	22.6927	22.6522	Obg-like ATPase 1
	0.0217536	0.00910505	Q9HCE5	Q9HCE5	METTL14	5125	4	4	4	13.2	13.2	13.2	52.15	0	29.439	74896000	4	4	4	16.1229	16.4693	16.2397	16.1796	16.2787	16.0197	N6-adenosine-methyltransferase subunit METTL14
	0.0824014	0.00910187	Q14573	Q14573	ITPR3	2679	22	22	20	10.5	10.5	9.8	304.1	0	208.91	1056300000	23	20	22	20.3732	20.4341	20.3475	20.4087	20.4209	20.3261	Inositol 1,4,5-trisphosphate receptor type 3
	0.0144624	0.00905164	Q6UXH1	Q6UXH1	CRELD2	3281	2	2	2	5.7	5.7	5.7	38.191	0	36.549	29304000	2	2	2	15.3209	15.7116	15.6527	15.7776	15.7548	15.2664	Cysteine-rich with EGF-like domain protein 2
	0.0701584	0.00897789	Q7L0Y3	Q7L0Y3	TRMT10C	3346	13	13	13	37.7	37.7	37.7	47.346	0	98.77	1263800000	15	13	13	20.7405	20.711	20.8036	20.8141	20.6917	20.7378	Mitochondrial ribonuclease P protein 1
	0.0302799	0.00870705	Q96N66	Q96N66	MBOAT7	4414	7	7	7	19.9	19.9	19.9	52.764	0	146.5	1317300000	9	7	7	19.878	19.9662	19.7523	19.669	19.7507	19.7718	Lysophospholipid acyltransferase 7
	0.0357061	0.00863965	Q9NUD5	Q9NUD5	ZCCHC3	5278	4	4	4	10.9	10.9	10.9	43.547	0	26.116	32750000	4	4	4	16.441	16.6266	16.4434	16.396	16.4877	16.3755	Zinc finger CCHC domain-containing protein 3
	0.0350994	0.00856209	Q00059	Q00059	TFAM	2263	8	8	8	26	26	26	29.096	0	62.216	2256400000	9	8	8	20.8576	21.0364	20.8544	20.8367	20.9007	20.7652	Transcription factor A, mitochondrial
	0.0712469	0.00853093	P50570	P50570	DNM2	1811	24	24	14	34.9	34.9	24.9	98.063	0	185.65	3105800000	29	14	24	21.7351	21.7815	21.6752	21.6843	21.6873	21.6573	Dynamin-2
	0.0738868	0.00809797	Q9Y5S2;Q6DT37;Q09013	Q9Y5S2	CDC42BPB	6004	27	27	23	20.2	20.2	18	194.31	0	221.2	1180600000	30	23	27	20.7435	20.7278	20.6312	20.6569	20.6876	20.7019	Serine/threonine-protein kinase MRCK beta
	0.0318928	0.00801214	Q96JJ7	Q96JJ7	TMX3	4368	13	13	13	36.1	36.1	36.1	51.871	0	120.97	903700000	15	13	13	19.2344	19.3617	19.2947	19.2568	19.1654	19.1	Protein disulfide-isomerase TMX3
	0.00783331	0.00791423	Q9BVM4	Q9BVM4	GGACT	4736	2	2	1	14.4	14.4	7.8	17.328	0.0034741	10.45	9878000	1	1	1	13.1332	13.6488	12.9251	12.6738	13.5132	13.2727	Gamma-glutamylaminecyclotransferase
	0.0399468	0.00788053	Q5T8D3;Q8NC06	Q5T8D3	ACBD5	3088	11	11	11	23.8	23.8	23.8	60.091	0	100.37	644750000	13	11	11	19.9388	20.0089	19.917	19.9	19.8342	19.8046	Acyl-CoA-binding domain-containing protein 5
	0.0313516	0.00787099	Q8IUC4;A8MT19	Q8IUC4;A8MT19	RHPN2;RHPN2P1	3532	11	11	10	17.3	17.3	15.3	76.992	0	80.103	526170000	12	10	10	19.2788	19.2296	19.2335	19.1932	19.3345	19.4476	Rhophilin-2;Putative rhophilin-2-like protein RHPN2P1
	0.030924	0.00783348	Q9Y3X0	Q9Y3X0	CCDC9	5930	5	5	5	9.4	9.4	9.4	59.702	0	35.605	314200000	5	5	5	18.3611	18.1509	18.2471	18.3785	18.2919	18.3943	Coiled-coil domain-containing protein 9
	0.0314961	0.00756518	P49441	P49441	INPP1	1750	5	5	5	18	18	18	43.998	0	46.933	100130000	5	5	5	17.2069	17.2643	17.0794	17.1456	17.3318	17.2309	Inositol polyphosphate 1-phosphatase
	0.0360021	0.00753085	P27824	P27824	CANX	1395	26	26	26	44.9	44.9	44.9	67.567	0	212.41	32081000000	40	26	26	23.9336	23.9654	23.7931	23.8684	23.8495	23.765	Calnexin
	0.039063	0.00750987	P62312	P62312	LSM6	2110	2	2	2	23.8	23.8	23.8	9.1275	0.0011217	11.449	367050000	2	2	2	18.0423	18.1456	18.2018	18.2264	18.201	18.0956	U6 snRNA-associated Sm-like protein LSm6
	0.0124167	0.0073789	Q96IU4	Q96IU4	ABHD14B	4350	4	4	4	23.3	23.3	23.3	22.345	0	40.858	224190000	4	4	4	17.606	17.8151	17.6533	17.2286	17.3397	17.5773	Alpha/beta hydrolase domain-containing protein 14B
	0.0498226	0.00737762	Q99836	Q99836	MYD88	4567	7	7	7	32.1	32.1	32.1	33.233	0	50.652	248440000	7	7	7	17.4388	17.4885	17.4443	17.5161	17.5917	17.4923	Myeloid differentiation primary response protein MyD88
	0.0282179	0.00732104	Q9HDC9	Q9HDC9	APMAP	5145	17	17	17	48.3	48.3	48.3	46.48	0	163.01	3249500000	20	17	17	21.2626	21.3872	21.2056	21.0965	21.1988	21.2053	Adipocyte plasma membrane-associated protein
	0.0711918	0.0073115	O60841	O60841	EIF5B	527	27	27	27	25.3	25.3	25.3	138.83	0	238.51	3283300000	32	27	27	22.1654	22.1376	22.0901	22.1749	22.113	22.078	Eukaryotic translation initiation factor 5B
	0.045354	0.0073096	Q5VZ89	Q5VZ89	DENND4C	3122	14	14	13	10.4	10.4	9.8	212.71	0	155.86	359110000	14	13	14	18.9644	19.0184	18.8854	18.8603	18.893	18.886	DENN domain-containing protein 4C
	0.0588537	0.00727336	Q9BSJ8	Q9BSJ8	ESYT1	4653	26	26	26	35.7	35.7	35.7	122.85	0	283.25	2970000000	34	26	26	21.1663	21.2543	21.1909	21.2097	21.1981	21.1131	Extended synaptotagmin-1
	0.0431769	0.00727081	A6ND36	A6ND36	FAM83G	26	4	4	4	6.4	6.4	6.4	90.834	0	24.01	78163000	4	4	4	16.6918	16.8536	16.8297	16.7678	16.854	16.776	Protein FAM83G
	0.0348627	0.00725269	Q96KC2;Q9Y689	Q96KC2;Q9Y689	ARL5B;ARL5A	4381	2	2	2	10.6	10.6	10.6	20.374	0.0011228	11.457	25804000	2	2	2	15.9504	16.0491	15.9033	15.9491	15.9338	15.8111	ADP-ribosylation factor-like protein 5B;ADP-ribosylation factor-like protein 5A
	0.0247366	0.0071907	Q02252	Q02252	ALDH6A1	2307	5	5	5	11	11	11	57.839	0	44.868	202960000	5	5	5	18.1214	18.2921	18.0885	18.1885	18.2626	18.0134	Methylmalonate-semialdehyde dehydrogenase [acylating], mitochondrial
	0.0596038	0.00712585	P13667	P13667	PDIA4	1116	31	31	31	56	56	56	72.932	0	298.46	16956000000	59	31	31	23.7451	23.7684	23.7094	23.6758	23.6481	23.6797	Protein disulfide-isomerase A4
	0.0373552	0.00704066	Q9NZW5;Q14168	Q9NZW5	MPP6	5464	7	7	7	14.6	14.6	14.6	61.116	0	62.076	333820000	7	7	7	18.9104	18.9897	18.8079	18.851	18.9153	18.8141	MAGUK p55 subfamily member 6
	0.0577157	0.00701714	O60513	O60513	B4GALT4	495	4	4	4	15.4	15.4	15.4	40.041	0	26.598	154240000	4	4	4	17.5316	17.6546	17.6261	17.5916	17.6357	17.5683	Beta-1,4-galactosyltransferase 4;N-acetyllactosamine synthase;Lactotriaosylceramide beta-1,4-galactosyltransferase
	0.015962	0.00698026	Q9BQB6	Q9BQB6	VKORC1	4601	2	2	2	11	11	11	18.234	0.00020708	15.549	183490000	2	2	2	17.7254	17.7118	17.3638	17.5848	17.5537	17.3673	Vitamin K epoxide reductase complex subunit 1
	0.0846584	0.00678825	P51531;P51532	P51531	SMARCA2	1837	10	10	10	8.2	8.2	8.2	181.28	0	61.848	257310000	11	10	10	19.0069	18.9404	18.9347	18.9637	18.9298	18.9876	Probable global transcription activator SNF2L2
	0.0241847	0.00674184	Q14697	Q14697	GANAB	2697	29	29	29	43.4	43.4	43.4	106.87	0	251.56	15192000000	47	29	29	23.1739	23.1576	23.0161	23.038	22.9329	22.9476	Neutral alpha-glucosidase AB
	0.0240729	0.00672468	Q15293	Q15293	RCN1	2784	13	13	13	51.4	51.4	51.4	38.89	0	178.89	5789000000	21	13	13	22.4796	22.5825	22.4076	22.4153	22.3697	22.2793	Reticulocalbin-1
	0.0247112	0.00665855	P30049	P30049	ATP5D	1438	4	4	4	37.5	37.5	37.5	17.49	0	39.669	1590500000	7	4	4	20.716	20.5986	20.5621	20.5687	20.4091	20.5399	ATP synthase subunit delta, mitochondrial
	0.045699	0.00664965	Q92922	Q92922	SMARCC1	4087	18	12	12	19.2	13.8	13.8	122.87	0	107.77	455450000	13	12	12	19.5479	19.4896	19.5666	19.589	19.4433	19.4992	SWI/SNF complex subunit SMARCC1
	0.0405008	0.00639979	Q9BYJ9	Q9BYJ9	YTHDF1	4807	6	3	3	12	6.3	6.3	60.873	0	20.22	258170000	3	3	3	18.2225	18.1306	18.0573	18.2009	18.1769	18.1443	YTH domain-containing family protein 1
	0.0707471	0.00636991	Q8IWZ3	Q8IWZ3	ANKHD1	3575	19	19	11	11	11	6.6	269.45	0	178.95	778480000	21	11	19	19.6681	19.7427	19.7061	19.6991	19.6891	19.6407	Ankyrin repeat and KH domain-containing protein 1
	0.00885808	0.00629171	Q96HJ9	Q96HJ9	C7orf55	4331	1	1	1	10.6	10.6	10.6	12.749	0.0041273	6.8994	43755000	1	1	1	15.8908	15.9122	15.4977	16.0269	15.9561	15.4245	UPF0562 protein C7orf55
	0.0199931	0.0062294	P10620	P10620	MGST1	1059	4	4	4	27.1	27.1	27.1	17.598	0	35.085	5071300000	4	4	4	22.5611	22.7393	22.4982	22.3984	22.6095	22.5498	Microsomal glutathione S-transferase 1
	0.0724438	0.00613912	Q5T2E6	Q5T2E6	C10orf76	3076	3	3	3	4.4	4.4	4.4	78.71	0	20.308	55860000	3	3	3	16.0633	16.1494	16.1016	16.0809	16.131	16.084	UPF0668 protein C10orf76
	0.0253888	0.00608889	Q15836	Q15836	VAMP3	2853	3	3	2	45	45	28	11.309	0	22.427	1225500000	3	2	3	20.1368	20.0789	20.1288	20.3117	20.2564	20.1497	Vesicle-associated membrane protein 3
	0.0317456	0.00600306	Q9NP97;Q8TF09	Q9NP97	DYNLRB1	5158	5	5	5	60.4	60.4	60.4	10.921	0	34.239	1393100000	5	5	5	20.5555	20.5971	20.469	20.4149	20.4418	20.4724	Dynein light chain roadblock-type 1
	0.037555	0.00586128	P40939	P40939	HADHA	1603	30	30	30	53.9	53.9	53.9	82.999	0	323.31	9976600000	49	30	30	23.2096	23.279	23.1488	23.1702	23.1812	23.1081	Trifunctional enzyme subunit alpha, mitochondrial;Long-chain enoyl-CoA hydratase;Long chain 3-hydroxyacyl-CoA dehydrogenase
	0.0221202	0.00582059	Q9H5N1	Q9H5N1	RABEP2	4992	3	3	3	5.4	5.4	5.4	63.542	0	35.317	65016000	4	3	3	15.3167	15.4566	15.5799	15.5048	15.5674	15.5201	Rab GTPase-binding effector protein 2
	0.0311656	0.00578308	Q9UMX5	Q9UMX5	NENF	5741	7	7	7	57.6	57.6	57.6	18.856	0	54.503	848930000	7	7	7	19.8463	19.8345	19.9795	20.0011	19.9345	19.9419	Neudesin
	0.0351578	0.00564575	Q9UQ35	Q9UQ35	SRRM2	5791	30	30	30	15.7	15.7	15.7	299.61	0	307.97	3388200000	33	30	30	21.5495	21.5236	21.5203	21.503	21.3885	21.4486	Serine/arginine repetitive matrix protein 2
	0.0373754	0.00542704	Q9H6Y2	Q9H6Y2	WDR55	5017	8	8	8	30.5	30.5	30.5	42.07	0	82.875	456980000	9	8	8	18.7006	18.7196	18.6483	18.5774	18.636	18.7042	WD repeat-containing protein 55
	0.0588348	0.00528463	Q53EP0	Q53EP0	FNDC3B	2983	7	7	7	10.9	10.9	10.9	132.89	0	67.982	205140000	7	7	7	17.912	17.9596	17.9211	17.9265	17.8945	17.8574	Fibronectin type III domain-containing protein 3B
	0.0796859	0.00522423	Q15813	Q15813	TBCE	2849	18	18	17	50.5	50.5	48.4	59.345	0	179.97	1205900000	21	17	17	20.7596	20.7999	20.7398	20.7258	20.7539	20.7433	Tubulin-specific chaperone E
	0.025491	0.00507482	Q7LGA3	Q7LGA3	HS2ST1	3376	3	3	3	11.2	11.2	11.2	41.881	0	21.692	80501000	3	3	3	17.8503	17.9264	17.7425	17.7679	17.8256	17.7393	Heparan sulfate 2-O-sulfotransferase 1
	0.035606	0.00506846	Q7L576	Q7L576	CYFIP1	3358	26	26	15	25.1	25.1	16	145.18	0	230.76	2287100000	26	15	26	21.3544	21.3867	21.2604	21.287	21.2985	21.2548	Cytoplasmic FMR1-interacting protein 1
	0.0521828	0.00505447	Q96RU3	Q96RU3	FNBP1	4467	7	7	6	16.5	16.5	14.1	71.306	0	50.084	103430000	6	6	6	17.875	17.9301	17.8449	17.8363	17.912	17.8806	Formin-binding protein 1
	0.0186423	0.00498009	P28070	P28070	PSMB4	1399	8	8	8	48.5	48.5	48.5	29.204	0	95.071	2492300000	23	8	8	21.1731	21.2332	21.028	21.0973	21.0775	20.9631	Proteasome subunit beta type-4
	0.0260771	0.00496928	P46821	P46821	MAP1B	1686	80	80	78	49	49	48.2	270.63	0	323.31	15744000000	99	78	80	23.7869	23.8532	23.7319	23.7652	23.7276	23.643	Microtubule-associated protein 1B;MAP1B heavy chain;MAP1 light chain LC1
	0.0325508	0.00495974	Q15907	Q15907	RAB11B	2857	10	10	2	49.5	49.5	13.3	24.488	0	90.43	8521900000	12	2	10	21.5585	21.5512	21.482	21.4219	21.4702	21.5525	Ras-related protein Rab-11B
	0.0237076	0.00480588	P30622	P30622	CLIP1	1454	35	35	33	29.5	29.5	28.1	162.24	0	288.79	2356100000	37	33	35	21.3648	21.4814	21.3788	21.4365	21.4275	21.2677	CAP-Gly domain-containing linker protein 1
	0.0218462	0.00475438	O94913	O94913	PCF11	706	6	6	6	5	5	5	173.05	0	42.925	127480000	6	6	6	17.806	17.6956	17.7975	17.7128	17.6415	17.8508	Pre-mRNA cleavage complex 2 protein Pcf11
	0.0339768	0.00475311	Q14980	Q14980	NUMA1	2717	73	73	72	45.5	45.5	45.2	238.26	0	323.31	6461400000	84	72	73	22.6604	22.6725	22.5844	22.5859	22.5543	22.5549	Nuclear mitotic apparatus protein 1
	0.0728651	0.0046711	Q9HAU5	Q9HAU5	UPF2	5088	5	5	5	4.6	4.6	4.6	147.81	0	31.346	103870000	5	5	5	17.1833	17.2011	17.1889	17.1929	17.1491	17.1413	Regulator of nonsense transcripts 2
	0.0205016	0.00449944	Q9NRY2	Q9NRY2	INIP	5245	3	3	3	39.4	39.4	39.4	11.425	0	22.659	60648000	3	3	3	16.5974	16.5715	16.674	16.6702	16.4749	16.518	SOSS complex subunit C
	0.0146584	0.00448227	Q93062;Q6ZRY4	Q93062	RBPMS	4106	5	5	5	27.6	27.6	27.6	21.802	0	41.184	467280000	5	5	5	18.5736	18.5268	18.4239	18.4566	18.6701	18.6976	RNA-binding protein with multiple splicing
	0.0353194	0.004474	Q1ED39	Q1ED39	KNOP1	2917	5	5	5	16.8	16.8	16.8	51.588	0	44.498	280860000	5	5	5	18.6716	18.7376	18.681	18.5991	18.6314	18.6606	Lysine-rich nucleolar protein 1
	0.0241784	0.00428009	Q5RI15	Q5RI15	COX20	3057	2	2	2	22	22	22	13.291	0	31.026	372830000	2	2	2	17.0474	17.1198	16.9685	17.0475	17.1128	16.9742	Cytochrome c oxidase protein 20 homolog
	0.0116463	0.00409476	Q8N5H3	Q8N5H3	FAM89B	3696	1	1	1	7.9	7.9	7.9	20.147	0.0034686	7.1953	7446000	1	1	1	13.6946	13.8167	13.5716	13.5633	13.5555	13.454	Protein FAM89B
	0.00817577	0.00386937	P41250	P41250	GARS	1613	22	22	22	36.8	36.8	36.8	83.165	0	182.9	7295700000	32	22	22	22.1966	22.3094	22.1941	22.3332	22.1042	21.864	Glycine--tRNA ligase
	0.0236558	0.00379244	P38606	P38606	ATP6V1A	1575	24	24	24	52.5	52.5	52.5	68.303	0	275.22	3367600000	30	24	24	21.7364	21.8153	21.6765	21.703	21.7417	21.6476	V-type proton ATPase catalytic subunit A
	0.010208	0.00363731	Q9H2K8	Q9H2K8	TAOK3	4942	3	2	2	3.3	2.6	2.6	105.4	0.0011265	11.558	21254000	2	2	2	15.7964	16.1146	16.0212	15.8329	16.0705	15.9515	Serine/threonine-protein kinase TAO3
	0.0119611	0.00341225	Q9GZT8;A6NNP5	Q9GZT8	NIF3L1	4868	5	5	5	14.6	14.6	14.6	41.968	0	33.218	239510000	5	5	5	18.1615	18.3841	18.2664	18.2295	18.2541	18.0786	NIF3-like protein 1
	0.0205808	0.00338618	O75608	O75608	LYPLA1	616	7	7	7	42.2	42.2	42.2	24.669	0	73.924	1346400000	7	7	7	20.2705	20.28	20.1489	20.2535	20.255	20.151	Acyl-protein thioesterase 1
	0.00895601	0.00338618	P17066;P48741	P17066;P48741	HSPA6;HSPA7	1192	8	1	1	13.7	1.7	1.7	71.027	0.0035008	7.4918	16511000000	2	1	1	18.7599	19.0647	19.1234	18.9842	19.1198	18.9645	Heat shock 70 kDa protein 6;Putative heat shock 70 kDa protein 7
	0.0120489	0.00334485	Q9BUR5	Q9BUR5	APOO	4706	2	2	2	12.6	12.6	12.6	22.284	0.00020756	15.723	104810000	2	2	2	18.0862	18.1684	18.1726	18.107	17.9537	17.9471	Apolipoprotein O
	0.0229972	0.00330607	Q9P015	Q9P015	MRPL15	5469	7	7	7	29.1	29.1	29.1	33.419	0	46.877	414310000	7	7	7	19.7709	19.7553	19.6825	19.7202	19.6555	19.6434	39S ribosomal protein L15, mitochondrial
	0.0124129	0.00321261	Q8NBM4	Q8NBM4	UBAC2	3751	3	3	3	15.4	15.4	15.4	38.963	0	22.706	94380000	5	3	3	16.7801	16.9775	16.7974	16.7973	16.9426	16.755	Ubiquitin-associated domain-containing protein 2
	0.0115169	0.00320752	P12931	P12931	SRC	1104	16	16	13	38.8	38.8	32.5	59.834	0	185.32	2304600000	17	13	16	21.2745	21.3517	21.1094	21.2176	21.2713	21.0955	Proto-oncogene tyrosine-protein kinase Src
	0.0208029	0.00317383	P62937;F5H284;Q9Y536;P0DN26;A0A0B4J2A2;A0A075B767;A0A075B759;P0DN37	P62937	PPIA	2148	10	10	10	67.9	67.9	67.9	18.012	0	100.1	90987000000	40	10	10	24.7646	24.8485	24.9325	24.8635	24.8856	24.8803	Peptidyl-prolyl cis-trans isomerase A;Peptidyl-prolyl cis-trans isomerase A, N-terminally processed
	0.032715	0.00286039	P06744;Q8N196	P06744	GPI	945	22	22	15	50.9	50.9	35.3	63.146	0	234.73	48533000000	79	15	22	24.213	24.2339	24.2127	24.1632	24.15	24.1872	Glucose-6-phosphate isomerase
	0.0059504	0.00271734	Q8IZT6	Q8IZT6	ASPM	3633	2	2	2	0.8	0.8	0.8	409.8	0.00019455	12.822	15668000	2	2	2	14.7722	14.8117	14.8868	14.6763	14.9647	15.1439	Abnormal spindle-like microcephaly-associated protein
	0.00763889	0.00263151	O43924	O43924	PDE6D	455	1	1	1	12.7	12.7	12.7	17.42	0.003614	9.2751	71075000	1	1	1	15.2319	15.0501	15.1376	15.3187	15.0153	15.0238	Retinal rod rhodopsin-sensitive cGMP 3,5-cyclic phosphodiesterase subunit delta
	0.0127001	0.0026296	P16152	P16152	CBR1	1173	14	14	12	71.8	71.8	61.4	30.375	0	168.51	10367000000	23	12	14	22.2784	22.3059	22.1626	22.3092	22.3479	22.1818	Carbonyl reductase [NADPH] 1
	0.0122477	0.00258509	P62256	P62256	UBE2H	2099	4	4	4	25.7	25.7	25.7	20.655	0	26.372	590210000	5	4	4	19.7253	19.7432	19.5672	19.6047	19.6216	19.574	Ubiquitin-conjugating enzyme E2 H
	0.0148727	0.00242488	Q14258	Q14258	TRIM25	2655	20	20	19	41.3	41.3	38.1	70.973	0	290.18	3830600000	22	19	19	22.0153	22.04	22.017	21.9931	21.9022	21.9087	E3 ubiquitin/ISG15 ligase TRIM25
	0.00356746	0.00233777	Q0VGL1	Q0VGL1	LAMTOR4	2411	1	1	1	10.1	10.1	10.1	10.741	0.0054091	6.525	32393000	1	1	1	13.533	13.5863	13.0864	13.2074	13.1882	13.0208	Ragulator complex protein LAMTOR4;Ragulator complex protein LAMTOR4, N-terminally processed
	0.01255	0.00232442	P18615	P18615	NELFE	1227	7	7	7	28.9	28.9	28.9	43.239	0	172.38	354020000	8	7	7	18.219	18.2561	18.2769	18.362	18.2762	18.1609	Negative elongation factor E
	0.00431606	0.00216103	Q9UKG1	Q9UKG1	APPL1	5672	4	4	4	7.8	7.8	7.8	79.663	0	105.87	214180000	4	4	4	18.3315	18.1417	17.9293	18.359	18.2009	17.9675	DCC-interacting protein 13-alpha
	0.00453855	0.00208378	Q7Z3B3	Q7Z3B3	KANSL1	3389	1	1	1	0.9	0.9	0.9	120.96	0.003567	8.3165	6644200	1	1	1	12.8056	12.821	12.6242	12.8695	13.1341	12.8796	KAT8 regulatory NSL complex subunit 1
	0.00999253	0.00207583	Q9ULF5	Q9ULF5	SLC39A10	5711	8	8	8	10.3	10.3	10.3	94.131	0	57.338	140360000	8	8	8	17.8175	17.9048	17.9232	17.8354	17.9896	17.9963	Zinc transporter ZIP10
	0.0059153	0.0020202	Q9H9Q4	Q9H9Q4	NHEJ1	5072	4	4	4	23.7	23.7	23.7	33.337	0	41.265	44911000	4	4	4	15.5475	15.4955	15.6064	15.6206	15.7653	15.8092	Non-homologous end-joining factor 1
	0.0188055	0.0019563	Q96GG9;Q6PH85	Q96GG9	DCUN1D1	4311	6	6	6	27.4	27.4	27.4	30.124	0	50.584	394890000	7	6	6	19.0318	19.0766	19.0277	19.0015	18.9847	18.972	DCN1-like protein 1
	0.0137369	0.00188637	P06733	P06733	ENO1	943	21	21	18	67.1	67.1	54.4	47.168	0	225.12	214420000000	113	18	21	25.9874	26.0628	25.9935	25.9743	25.9605	25.91	Alpha-enolase
	0.0105814	0.00184186	Q8N0Z6	Q8N0Z6	TTC5	3639	5	5	5	12.5	12.5	12.5	48.927	0	32.074	121000000	6	5	5	18.25	18.2056	18.0982	18.1951	18.2799	18.2329	Tetratricopeptide repeat protein 5
	0.00532873	0.00184059	Q07812	Q07812	BAX	2374	3	3	3	24	24	24	21.184	0	33.127	332540000	4	3	3	18.4277	18.5515	18.48	18.3744	18.2531	18.2406	Apoptosis regulator BAX
	0.0206707	0.0016969	Q9Y6D6	Q9Y6D6	ARFGEF1	6046	14	11	11	9.1	7.2	7.2	208.76	0	74.991	306650000	14	11	11	18.9535	18.9021	18.8947	18.9407	18.8792	18.8897	Brefeldin A-inhibited guanine nucleotide-exchange protein 1
	0.00698222	0.0016435	Q9UIQ6	Q9UIQ6	LNPEP	5639	13	13	13	17.1	17.1	17.1	117.35	0	139.1	645410000	13	13	13	18.7435	18.811	18.7352	18.6622	18.5967	18.6071	Leucyl-cystinyl aminopeptidase;Leucyl-cystinyl aminopeptidase, pregnancy serum form
	0.0139488	0.00160154	Q9H4A4	Q9H4A4	RNPEP	4978	23	23	23	46.2	46.2	46.2	72.595	0	195.4	4098400000	25	23	23	22.1196	22.1444	22.0485	22.1026	22.1676	22.0936	Aminopeptidase B
	0.013167	0.00149473	Q16537	Q16537	PPP2R5E	2872	6	5	3	13.9	11.3	7.1	54.699	0	33.216	410130000	4	3	4	18.2674	18.2601	18.2996	18.2154	18.2261	18.3221	Serine/threonine-protein phosphatase 2A 56 kDa regulatory subunit epsilon isoform
	0.00346265	0.00127792	Q9UNA1	Q9UNA1	ARHGAP26	5747	6	6	6	8.6	8.6	8.6	92.234	0	39.857	160710000	9	6	6	19.266	19.2079	18.8985	19.066	19.132	19.0266	Rho GTPase-activating protein 26
	0.00626721	0.00127157	Q8TEQ8	Q8TEQ8	PIGO	3908	3	3	3	3.3	3.3	3.3	118.7	0	21.088	17600000	3	3	3	15.3978	15.5753	15.4744	15.3861	15.4914	15.4061	GPI ethanolamine phosphate transferase 3
	0.00329892	0.00117906	Q9UGU5	Q9UGU5	HMGXB4	5587	2	2	2	7.7	7.7	7.7	65.711	0.00020362	14.662	23661000	2	2	2	13.8365	13.7443	13.5742	13.8865	13.8308	13.6144	HMG domain-containing protein 4
	0.00675198	0.00115204	Q15629	Q15629	TRAM1	2823	3	3	3	7	7	7	43.071	0	17.686	1510300000	4	3	3	20.9916	21.0557	20.962	20.8739	20.9886	21.0161	Translocating chain-associated membrane protein 1
	0.00532077	0.00103505	P78362;Q9UPE1	P78362	SRPK2	2201	10	9	9	20.2	18.9	18.9	77.526	0	64.522	324150000	9	9	9	19.0292	19.0932	18.9448	18.9725	18.9792	18.8906	SRSF protein kinase 2;SRSF protein kinase 2 N-terminal;SRSF protein kinase 2 C-terminal
	0.00481391	0.000988642	P52597	P52597	HNRNPF	1881	13	11	11	44.8	38.3	38.3	45.671	0	111.04	7453800000	24	11	11	22.4379	22.5821	22.4893	22.3768	22.4305	22.4018	Heterogeneous nuclear ribonucleoprotein F;Heterogeneous nuclear ribonucleoprotein F, N-terminally processed
	0.0039956	0.000934601	P34897	P34897	SHMT2	1504	19	19	18	56	56	53.2	55.992	0	158.97	5499300000	40	18	19	22.0519	22.0972	22.0223	22.0477	21.9388	21.871	Serine hydroxymethyltransferase, mitochondrial
	0.0114188	0.000804901	O00443	O00443	PIK3C2A	172	13	13	13	9.1	9.1	9.1	190.68	0	96.472	266260000	13	13	13	19.0204	19.0612	19.0561	19.0293	19.0089	18.9974	Phosphatidylinositol 4-phosphate 3-kinase C2 domain-containing subunit alpha
	0.0026945	0.000725428	Q9Y312	Q9Y312	AAR2	5874	7	7	7	27.3	27.3	27.3	43.472	0	81.29	328630000	9	7	7	19.0818	18.8605	19.0167	19.0626	18.8984	19.076	Protein AAR2 homolog
	0.00160171	0.000544866	Q6QNY1	Q6QNY1	BLOC1S2	3265	3	3	3	33.1	33.1	33.1	15.961	0	28.138	47731000	4	3	3	16.104	16.3858	16.3268	16.2289	16.2587	16.0764	Biogenesis of lysosome-related organelles complex 1 subunit 2
	0.00228978	0.000414213	Q96CB9	Q96CB9	NSUN4	4200	3	3	3	9.4	9.4	9.4	43.088	0	19.906	19902000	3	3	3	15.9318	15.9015	15.7714	15.8949	15.9562	15.8643	5-methylcytosine rRNA methyltransferase NSUN4
	0.0028976	0.000360489	Q9NXA8	Q9NXA8	SIRT5	5386	4	4	4	14.5	14.5	14.5	33.881	0	25.192	73010000	4	4	4	17.1417	17.1139	17.0958	17.1686	17.0855	17.0415	NAD-dependent protein deacylase sirtuin-5, mitochondrial
	0.00244262	0.000343005	Q07617	Q07617	SPAG1	2372	1	1	1	1.5	1.5	1.5	103.64	0.005256	6.5979	6639000	1	1	1	14.3185	14.3034	14.3196	14.3617	14.2504	14.2245	Sperm-associated antigen 1
	0.00112821	0.00025622	P24539	P24539	ATP5F1	1338	8	8	8	34.8	34.8	34.8	28.908	0	57.497	3482400000	9	8	8	21.5355	21.6289	21.4693	21.4146	21.4603	21.4224	ATP synthase F(0) complex subunit B1, mitochondrial
	0.00223172	0.000247955	Q9BWM7	Q9BWM7	SFXN3	4761	11	11	11	43.3	43.3	43.3	35.503	0	95.662	890130000	12	11	11	19.9651	20.0002	19.9311	19.9948	20.0289	19.9309	Sideroflexin-3
	0.000443115	0.000155767	P48426	P48426	PIP4K2A	1711	4	4	3	13.3	13.3	9.9	46.224	0	27.022	186650000	4	3	3	17.879	17.7206	17.5052	17.6632	17.7652	17.766	Phosphatidylinositol 5-phosphate 4-kinase type-2 alpha
	0.000331674	3.68754e-05	Q86U42;A6NDY0	Q86U42	PABPN1	3459	8	8	8	31.4	31.4	31.4	32.749	0	94.442	1671700000	11	8	8	19.6679	19.6559	19.6089	19.6805	19.6342	19.5748	Polyadenylate-binding protein 2
	0.000239406	-1.58946e-05	Q9H0U3	Q9H0U3	MAGT1	4905	7	7	6	15.5	15.5	13.4	38.036	0	42.104	1006500000	7	6	7	19.4531	19.4826	19.4267	19.4429	19.4655	19.4197	Magnesium transporter protein 1
	8.39255928210286E-05	-2.09808e-05	P54619;Q9UGJ0;Q9UGI9	P54619	PRKAG1	1939	9	9	9	29.3	29.3	29.3	37.579	0	103.69	499860000	11	9	9	20.1034	20.1495	19.977	19.9869	19.972	19.9159	5-AMP-activated protein kinase subunit gamma-1
	0.000156464	-2.67029e-05	Q4G0F5	Q4G0F5	VPS26B	2967	6	5	5	23.8	21.7	21.7	39.154	0	52.991	126570000	5	5	5	16.2248	16.2893	16.1764	16.1267	16.1571	16.1422	Vacuolar protein sorting-associated protein 26B
	0.000594447	-0.000103633	Q9NQC3	Q9NQC3	RTN4	5189	8	8	8	10.8	10.8	10.8	129.93	0	71.126	4633600000	17	8	8	21.4865	21.5842	21.5213	21.5078	21.4784	21.3939	Reticulon-4
	0.00108827	-0.000248591	P46108	P46108	CRK	1672	7	7	7	30.3	30.3	30.3	33.83	0	60.067	1525300000	12	7	7	19.8533	19.9181	19.7311	19.84	19.9195	19.7451	Adapter molecule crk
	0.00283724	-0.000500361	Q8WXE1	Q8WXE1	ATRIP	3983	5	5	5	10.1	10.1	10.1	85.837	0	30.932	1467400000	6	5	5	19.0379	18.9146	18.8902	18.9212	18.8502	18.9409	ATR-interacting protein
	0.00254519	-0.000518163	Q13838	Q13838	DDX39B	2600	17	17	8	50.9	50.9	32.5	48.991	0	183.69	11452000000	35	8	17	23.1108	23.1945	23.0483	23.0652	23.0761	22.9739	Spliceosome RNA helicase DDX39B
	0.00429998	-0.000612895	P50995	P50995	ANXA11	1825	13	12	12	28.5	26.7	26.7	54.389	0	165.94	4308900000	16	12	12	21.7871	21.8046	21.7578	21.751	21.6902	21.6777	Annexin A11
	0.00200975	-0.000650406	Q6DKI1	Q6DKI1	RPL7L1	3162	5	5	5	21.2	21.2	21.2	29.669	0	31.202	370530000	6	5	5	18.7722	18.7128	18.7011	18.8089	18.5654	18.515	60S ribosomal protein L7-like 1
	0.00245631	-0.000677109	P09497	P09497	CLTB	1021	3	3	3	12.2	12.2	12.2	25.19	0	29.665	637230000	4	3	3	18.358	18.5043	18.3845	18.2136	18.2889	18.3115	Clathrin light chain B
	0.0024093	-0.000680923	Q9NRX4	Q9NRX4	PHPT1	5243	7	7	6	64	64	48	13.832	0	59.196	5602400000	8	6	6	22.4486	22.5035	22.4383	22.3532	22.2505	22.2787	14 kDa phosphohistidine phosphatase
	0.00470506	-0.000724792	Q9BRJ2	Q9BRJ2	MRPL45	4619	6	6	6	25.5	25.5	25.5	35.351	0	36.388	310200000	8	6	6	18.9482	18.9497	18.8872	18.9546	18.8853	18.8142	39S ribosomal protein L45, mitochondrial
	0.00224882	-0.000739415	Q13576	Q13576	IQGAP2	2570	5	4	4	3.2	2.6	2.6	180.58	0	23.979	48117000	4	4	4	16.9295	16.8787	16.9007	16.7006	16.7966	17.0453	Ras GTPase-activating-like protein IQGAP2
	0.00587443	-0.000807444	Q16836	Q16836	HADH	2907	6	6	6	25.2	25.2	25.2	34.293	0	42.773	743710000	7	6	6	19.7447	19.7478	19.7186	19.7697	19.6902	19.6335	Hydroxyacyl-coenzyme A dehydrogenase, mitochondrial
	0.00329788	-0.000970205	Q9BZ67;Q9BZ68	Q9BZ67;Q9BZ68	FRMD8;FRMD8P1	4816	4	4	4	13.1	13.1	13.1	51.217	0	31.63	99948000	4	4	4	17.2617	17.4805	17.2997	17.168	17.3464	17.2564	FERM domain-containing protein 8;Putative FERM domain-containing protein FRMD8P1
	0.00501634	-0.0012544	Q9BTV4	Q9BTV4	TMEM43	4679	12	12	12	41.8	41.8	41.8	44.875	0	147.35	1914400000	20	12	12	21.0804	21.0147	20.9394	21.0625	20.9139	20.8527	Transmembrane protein 43
	0.00547064	-0.00139427	A0AV96;Q9NQ94;Q8TBY0	A0AV96	RBM47	4	10	10	10	25.3	25.3	25.3	64.098	0	85.653	509780000	11	10	10	19.3708	19.4901	19.2896	19.26	19.4649	19.371	RNA-binding protein 47
	0.00646958	-0.00161521	Q9NPE2	Q9NPE2	NGRN	5165	2	2	2	5.8	5.8	5.8	32.407	0.0023976	10.947	364370000	2	2	2	15.6083	15.7412	15.6243	15.7107	15.7397	15.5155	Neugrin
	0.0111349	-0.00166829	Q8TEM1	Q8TEM1	NUP210	3906	19	19	19	13.7	13.7	13.7	205.11	0	134.93	1468600000	21	19	19	21.1772	21.2184	21.1052	21.1749	21.1951	21.0793	Nuclear pore membrane glycoprotein 210
	0.0019528	-0.00171057	Q9C0F1	Q9C0F1	CEP44	4850	1	1	1	3.8	3.8	3.8	44.139	0.0070375	6.3844	20419000	1	1	1	14.559	15.181	14.6788	14.4969	15.228	14.7828	Centrosomal protein of 44 kDa
	0.00693844	-0.00178083	O43633	O43633	CHMP2A	411	3	3	3	12.6	12.6	12.6	25.104	0	30.041	457440000	4	3	3	18.7935	18.8015	18.6231	18.7852	18.7755	18.6	Charged multivesicular body protein 2a
	0.00854348	-0.00187429	O95159	O95159	ZFPL1	731	3	3	3	11.6	11.6	11.6	34.114	0	24.262	213070000	3	3	3	18.2028	18.2824	18.0993	18.1627	18.2172	18.0686	Zinc finger protein-like 1
	0.00943609	-0.00189845	Q8WWC4	Q8WWC4	C2orf47	3967	4	4	4	12.4	12.4	12.4	32.544	0	24.47	234600000	4	4	4	18.5637	18.5675	18.3923	18.4786	18.5201	18.4243	Uncharacterized protein C2orf47, mitochondrial
	0.00859786	-0.00197919	Q15084	Q15084	PDIA6	2760	12	12	12	33.6	33.6	33.6	48.121	0	248.96	7175800000	16	12	12	21.8639	21.9548	21.7803	21.7735	21.8076	21.7176	Protein disulfide-isomerase A6
	0.0101358	-0.00199699	Q96BR5	Q96BR5	COA7	4183	3	3	3	15.6	15.6	15.6	25.709	0	26.623	106620000	3	3	3	16.5812	16.5461	16.5064	16.5468	16.4211	16.4098	Cytochrome c oxidase assembly factor 7
	0.0137232	-0.00213178	Q8IY81	Q8IY81	FTSJ3	3608	17	17	17	30.6	30.6	30.6	96.557	0	224.87	1996700000	21	17	17	21.0639	20.9713	20.9144	21.029	20.9657	20.9373	pre-rRNA processing protein FTSJ3
	0.0212393	-0.00215848	Q9Y4P1	Q9Y4P1	ATG4B	5962	8	8	7	31.3	31.3	28.2	44.294	0	60.216	207610000	7	7	7	18.0365	17.9752	17.9614	17.9553	17.926	17.9869	Cysteine protease ATG4B
	0.0226781	-0.00217311	Q10567	Q10567	AP1B1	2415	27	14	14	36.6	22	22	104.61	0	132.6	705070000	17	14	14	20.0143	19.9934	19.93	19.9506	19.9399	19.9336	AP-1 complex subunit beta-1
	0.00767504	-0.00224177	Q6UX04	Q6UX04	CWC27	3280	8	8	8	27.5	27.5	27.5	53.846	0	77.417	244490000	9	8	8	18.6526	18.5736	18.7638	18.8617	18.6524	18.6267	Peptidyl-prolyl cis-trans isomerase CWC27 homolog
	0.0120992	-0.00226212	P46779	P46779	RPL28	1682	6	6	6	39.4	39.4	39.4	15.747	0	42.609	10371000000	8	6	6	22.2311	22.224	22.112	22.1629	22.1123	22.0617	60S ribosomal protein L28
	0.00992731	-0.00229963	Q9NR31	Q9NR31	SAR1A	5214	6	6	4	41.4	41.4	31.8	22.367	0	62.122	1404700000	10	4	6	20.5035	20.4839	20.3311	20.3077	20.3377	20.3737	GTP-binding protein SAR1a
	0.0184759	-0.00233269	P85037	P85037	FOXK1	2251	4	4	3	5.9	5.9	4.9	75.456	0	25.554	230570000	5	3	4	19.022	19.0748	19.0877	19.1254	19.11	19.0125	Forkhead box protein K1
	0.0346063	-0.00259972	Q9BQ75	Q9BQ75	CMSS1	4597	3	3	3	12.5	12.5	12.5	31.884	0	18.757	34526000	3	3	3	17.4228	17.4282	17.4448	17.3808	17.4101	17.461	Protein CMSS1
	0.00510686	-0.00260226	Q9Y388	Q9Y388	RBMX2	5886	1	1	1	3.7	3.7	3.7	37.335	0.0036332	7.0904	24015000	1	1	1	13.1217	12.8781	13.3187	13.2234	13.0292	13.3603	RNA-binding motif protein, X-linked 2
	0.018763	-0.00263468	Q15428	Q15428	SF3A2	2807	5	5	5	16.6	16.6	16.6	49.255	0	65.991	532640000	9	5	5	20.2347	20.2136	20.105	20.1502	20.153	20.121	Splicing factor 3A subunit 2
	0.0216809	-0.00285594	Q9UMX0	Q9UMX0	UBQLN1	5739	9	9	5	27	27	17.1	62.518	0	114.89	1355000000	12	5	9	20.4767	20.5551	20.504	20.4466	20.5703	20.5409	Ubiquilin-1
	0.0105922	-0.0028712	Q6UW02	Q6UW02	CYP20A1	3274	5	5	5	11.3	11.3	11.3	52.432	0	30.458	158400000	5	5	5	17.4373	17.3406	17.4061	17.3637	17.1624	17.2929	Cytochrome P450 20A1
	0.0151857	-0.0029583	Q12765	Q12765	SCRN1	2419	10	10	10	30.2	30.2	30.2	46.382	0	80.033	1355400000	12	10	10	20.6859	20.8382	20.7562	20.6726	20.718	20.6404	Secernin-1
	0.00875533	-0.00302251	P57076	P57076	C21orf59	1997	5	5	5	24.8	24.8	24.8	33.224	0	35.045	97513000	5	5	5	17.235	17.5108	17.446	17.413	17.5811	17.3291	UPF0769 protein C21orf59
	0.0134159	-0.0030632	Q8N3R9	Q8N3R9	MPP5	3672	7	7	7	12.7	12.7	12.7	77.293	0	55.904	135390000	7	7	7	17.4276	17.4245	17.2408	17.3766	17.4677	17.3258	MAGUK p55 subfamily member 5
	0.0517761	-0.00307274	P82673	P82673	MRPS35	2224	7	7	7	27.6	27.6	27.6	36.844	0	90.77	636420000	8	7	7	19.4858	19.5029	19.4762	19.4923	19.4801	19.4376	28S ribosomal protein S35, mitochondrial
	0.0121801	-0.00310262	Q9Y2A7	Q9Y2A7	NCKAP1	5826	28	28	28	31.6	31.6	31.6	128.79	0	237.21	2044900000	28	28	28	21.2357	21.3728	21.1641	21.2035	21.3177	21.1318	Nck-associated protein 1
	0.0101935	-0.00315348	Q15417	Q15417	CNN3	2803	10	9	9	45	41.6	41.6	36.413	0	74.404	789800000	11	9	9	19.6983	19.793	19.69	19.5155	19.7607	19.8311	Calponin-3
	0.0340008	-0.00318495	Q14699	Q14699	RFTN1	2698	3	3	3	6.4	6.4	6.4	63.145	0	27.094	28085000	3	3	3	16.005	15.9897	16.0463	16.0756	16.0115	15.988	Raftlin
	0.0197791	-0.0032196	Q9NVQ4	Q9NVQ4	FAIM	5329	4	4	3	37.4	37.4	27.9	20.215	0	21.735	84875000	3	3	3	16.4463	16.4626	16.3647	16.4039	16.5373	16.4721	Fas apoptotic inhibitory molecule 1
	0.012159	-0.00325648	O95197	O95197	RTN3	736	2	2	2	1.8	1.8	1.8	112.61	0.00019952	13.646	1353700000	3	2	2	19.3124	19.4305	19.3132	19.4368	19.4763	19.2248	Reticulon-3
	0.0185624	-0.00341924	Q7L7X3	Q7L7X3	TAOK1	3367	6	6	5	7.3	7.3	6.6	116.07	0	43.624	258370000	6	5	6	18.3002	18.2342	18.1327	18.2351	18.3218	18.2751	Serine/threonine-protein kinase TAO1
	0.00847316	-0.00344276	P26440	P26440	IVD	1371	3	3	3	6.6	6.6	6.6	46.65	0	17.733	128440000	3	3	3	17.7589	17.7958	17.8571	17.9362	17.6535	17.5272	Isovaleryl-CoA dehydrogenase, mitochondrial
	0.00566977	-0.00358264	P53675	P53675	CLTCL1	1918	20	4	4	14.3	3.4	3.4	187.03	0	28.205	300850000	4	4	4	17.8223	18.1068	17.6119	17.7145	17.8355	17.4378	Clathrin heavy chain 2
	0.0213847	-0.00360743	P42330;P17516	P42330	AKR1C3	1625	21	12	12	71.5	49.5	49.5	36.853	0	176.68	39660000000	56	12	12	23.5967	23.7041	23.6723	23.5882	23.5765	23.5424	Aldo-keto reductase family 1 member C3
	0.0195541	-0.00373459	Q9H4A6	Q9H4A6	GOLPH3	4980	8	8	7	37.6	37.6	32.2	33.81	0	106.6	749610000	10	7	8	20.1521	20.1446	20.1326	20.1819	20.0522	19.9992	Golgi phosphoprotein 3
	0.0240488	-0.00391324	Q14C86	Q14C86	GAPVD1	2720	18	18	18	15.6	15.6	15.6	164.98	0	145.14	623680000	19	18	18	19.7141	19.8248	19.7354	19.7552	19.8042	19.662	GTPase-activating protein and VPS9 domain-containing protein 1
	0.0221834	-0.00393867	O60493	O60493	SNX3	489	7	5	5	54.9	45.1	45.1	18.762	0	45.997	643470000	6	5	5	19.7135	19.832	19.7119	19.6571	19.8043	19.7287	Sorting nexin-3
	0.0125417	-0.00400861	O60318	O60318	MCM3AP	476	3	3	3	2.3	2.3	2.3	218.4	0	22.135	32791000	3	3	3	15.5494	15.5851	15.3553	15.4985	15.4761	15.2851	Germinal-center associated nuclear protein
	0.0173139	-0.00402451	Q6NUK1	Q6NUK1	SLC25A24	3194	18	18	18	47.2	47.2	47.2	53.354	0	176.67	2385600000	22	18	18	21.5577	21.5994	21.481	21.4775	21.4205	21.3702	Calcium-binding mitochondrial carrier protein SCaMC-1
	0.0195726	-0.00402832	O14975	O14975	SLC27A2	272	18	18	18	39	39	39	70.311	0	135.3	1517100000	21	18	18	20.6281	20.7521	20.6415	20.5924	20.6098	20.5228	Very long-chain acyl-CoA synthetase
	0.0234421	-0.00409381	P49585;Q9Y5K3	P49585;Q9Y5K3	PCYT1A;PCYT1B	1755	8	8	8	29.7	29.7	29.7	41.731	0	59.207	440620000	10	8	8	18.6468	18.705	18.5786	18.632	18.6431	18.5193	Choline-phosphate cytidylyltransferase A;Choline-phosphate cytidylyltransferase B
	0.0221153	-0.00422923	O00422	O00422	SAP18	167	3	3	3	24.8	24.8	24.8	17.561	0	36.754	635340000	4	3	3	19.4992	19.5529	19.3983	19.4834	19.5366	19.3852	Histone deacetylase complex subunit SAP18
	0.0474424	-0.00426356	P63220	P63220	RPS21	2168	4	4	4	57.8	57.8	57.8	9.1113	0	40.563	6481900000	18	4	4	22.5994	22.5771	22.5785	22.6452	22.6005	22.5434	40S ribosomal protein S21
	0.00827964	-0.0045894	Q96AY4	Q96AY4	TTC28	4165	2	2	2	1.2	1.2	1.2	270.88	0	18.562	12404000	2	2	2	13.0034	13.1674	13.3099	12.9093	13.2313	13.4542	Tetratricopeptide repeat protein 28
	0.0368525	-0.00469335	P78316	P78316	NOP14	2191	11	11	11	16	16	16	97.667	0	119.14	565660000	12	11	11	19.3881	19.3948	19.2845	19.3475	19.3958	19.3121	Nucleolar protein 14
	0.00906943	-0.00488599	O75531	O75531	BANF1	607	4	4	4	43.8	43.8	43.8	10.058	0	26.229	4143800000	7	4	4	21.2138	21.4072	21.2452	21.1476	20.9777	20.8673	Barrier-to-autointegration factor;Barrier-to-autointegration factor, N-terminally processed
	0.0196613	-0.00489871	P30044	P30044	PRDX5	1435	9	9	9	55.6	55.6	55.6	22.086	0	85.753	6843900000	16	9	9	21.9331	22.0263	21.8537	21.8416	21.8559	21.7602	Peroxiredoxin-5, mitochondrial
	0.0144429	-0.00491206	O75844	O75844	ZMPSTE24	643	8	8	8	19.4	19.4	19.4	54.812	0	54.795	1413500000	8	8	8	20.5335	20.7756	20.6483	20.648	20.678	20.4213	CAAX prenyl protease 1 homolog
	0.0145269	-0.00497691	O15111	O15111	CHUK	292	5	5	4	8.5	8.5	7.4	84.639	0	32.69	153040000	5	4	5	17.854	17.7982	17.5241	17.7305	17.8388	17.6733	Inhibitor of nuclear factor kappa-B kinase subunit alpha
	0.0161463	-0.00501315	P11766	P11766	ADH5	1088	12	12	12	37.2	37.2	37.2	39.724	0	110.86	5452400000	15	12	12	22.5764	22.7573	22.5891	22.4807	22.5216	22.4341	Alcohol dehydrogenase class-3
	0.0150767	-0.00509834	P61009	P61009	SPCS3	2036	1	1	1	5	5	5	20.313	0.0034886	7.3677	398720000	1	1	1	19.0918	19.1094	18.9841	19.2396	19.2755	18.9872	Signal peptidase complex subunit 3
	0.0356617	-0.00537554	Q8NCG7	Q8NCG7	DAGLB	3770	5	5	5	9.1	9.1	9.1	73.731	0	36.58	216790000	5	5	5	17.752	17.6711	17.8033	17.8012	17.6854	17.7523	Sn1-specific diacylglycerol lipase beta
	0.0296128	-0.0053908	P30837	P30837	ALDH1B1	1458	13	11	10	31.1	29.4	27.9	57.249	0	144.25	2048100000	13	10	11	21.1941	21.1774	21.2896	21.153	21.0926	21.2299	Aldehyde dehydrogenase X, mitochondrial
	0.0108509	-0.00551923	Q53QV2	Q53QV2	LBH	3000	4	4	4	55.2	55.2	55.2	12.217	0	38.808	224550000	4	4	4	16.6626	16.8795	16.9525	16.5713	16.9076	17.0554	Protein LBH
	0.0257418	-0.00556246	Q9UPQ0	Q9UPQ0	LIMCH1	5778	13	12	12	12.7	12.1	12.1	121.87	0	94.447	434590000	12	12	12	19.2859	19.3688	19.3272	19.3315	19.2499	19.1461	LIM and calponin homology domains-containing protein 1
	0.00937446	-0.00568899	Q04828	Q04828	AKR1C1	2340	23	4	1	73.4	17.3	5.3	36.788	0	31.263	18879000000	8	1	4	23.0749	23.2403	23.2698	22.7389	22.8837	23.2322	Aldo-keto reductase family 1 member C1
	0.02955	-0.00571887	Q8WX93;Q86TC9	Q8WX93	PALLD	3978	22	22	22	24	24	24	150.56	0	168.01	2797500000	24	22	22	21.0779	21.0256	21.1567	21.1244	20.962	21.0294	Palladin
	0.0225341	-0.00575829	Q8IUH4	Q8IUH4	ZDHHC13	3538	3	3	2	7.2	7.2	5.6	70.86	0	26.864	91718000	3	2	3	17.0101	16.8386	16.83	16.8664	16.9357	17.0535	Palmitoyltransferase ZDHHC13
	0.0145609	-0.00598272	Q96B23	Q96B23	C18orf25	4166	5	5	5	20.3	20.3	20.3	43.395	0	43.615	108280000	5	5	5	17.3346	17.4621	17.3251	17.2414	17.1203	17.0584	Uncharacterized protein C18orf25
	0.0113347	-0.00600878	Q8IXQ6	Q8IXQ6	PARP9	3594	1	1	1	1.4	1.4	1.4	96.342	0.0059042	6.4924	2696100	1	1	1	12.9053	12.9415	12.5348	12.8155	12.8276	12.4927	Poly [ADP-ribose] polymerase 9
	0.030529	-0.00611369	Q9BU89	Q9BU89	DOHH	4690	8	8	8	51	51	51	32.904	0	106.25	286540000	9	8	8	17.7713	17.8593	17.7991	17.6609	17.8246	17.8565	Deoxyhypusine hydroxylase
	0.0617333	-0.00611877	P30520	P30520	ADSS	1450	14	14	13	41.4	41.4	38.4	50.097	0	132.22	3234400000	19	13	14	21.6221	21.6402	21.5701	21.6262	21.667	21.5744	Adenylosuccinate synthetase isozyme 2
	0.0224669	-0.00612005	Q9Y3A3	Q9Y3A3	MOB4	5891	7	7	7	55.6	55.6	55.6	26.032	0	50.719	665780000	8	7	7	19.3527	19.5181	19.3274	19.3412	19.4157	19.2181	MOB-like protein phocein
	0.0181551	-0.00613276	Q8NHG8	Q8NHG8	ZNRF2	3820	2	2	2	14	14	14	24.115	0	20.23	30607000	2	2	2	14.5632	14.8139	14.6104	14.4695	14.7333	14.6052	E3 ubiquitin-protein ligase ZNRF2
	0.0567409	-0.00613721	P05455	P05455	SSB	929	21	21	21	50	50	50	46.836	0	255.74	4401000000	31	21	21	21.9684	21.9309	21.9673	21.9017	21.8633	21.9479	Lupus La protein
	0.0284402	-0.00620842	P42356;A4QPH2	P42356	PI4KA	1628	9	9	9	5.6	5.6	5.6	236.83	0	55.611	104410000	11	9	9	17.1055	17.2027	17.1309	17.2075	17.191	16.9987	Phosphatidylinositol 4-kinase alpha
	0.0262914	-0.00629298	O75191	O75191	XYLB	565	2	2	2	4.9	4.9	4.9	58.382	0.00019391	12.651	59431000	2	2	2	16.809	16.8471	16.7699	16.7828	16.6803	16.6105	Xylulose kinase
	0.0406144	-0.00636228	Q7Z7E8	Q7Z7E8	UBE2Q1	3433	4	4	4	13.3	13.3	13.3	46.126	0	24.061	116990000	5	4	4	17.7345	17.8011	17.7847	17.6835	17.6633	17.6789	Ubiquitin-conjugating enzyme E2 Q1
	0.0468074	-0.00636292	Q8NHU6	Q8NHU6	TDRD7	3825	5	5	5	6.8	6.8	6.8	123.58	0	40.995	65356000	5	5	5	17.4489	17.5058	17.5334	17.4096	17.4947	17.5425	Tudor domain-containing protein 7
	0.0432642	-0.00637945	Q86V81	Q86V81	ALYREF	3478	6	6	6	33.1	33.1	33.1	26.888	0	64.832	4887200000	11	6	6	21.0313	21.1538	21.1001	20.9996	21.0905	21.0493	THO complex subunit 4
	0.0421413	-0.00646845	Q6PK04	Q6PK04	CCDC137	3259	3	3	3	11.1	11.1	11.1	33.231	0	18.695	115380000	3	3	3	17.109	17.1325	17.0406	17.0987	17.0743	16.9733	Coiled-coil domain-containing protein 137
	0.0489773	-0.00650279	O60506	O60506	SYNCRIP	493	23	16	16	44	34.5	34.5	69.602	0	166.12	9100900000	26	16	16	22.6338	22.6758	22.6282	22.6302	22.5918	22.5283	Heterogeneous nuclear ribonucleoprotein Q
	0.0182435	-0.00656001	Q96FZ7	Q96FZ7	CHMP6	4295	4	4	4	28.9	28.9	28.9	23.485	0	63.996	140270000	4	4	4	17.4529	17.5267	17.2733	17.2774	17.2758	17.1782	Charged multivesicular body protein 6
	0.0506439	-0.00659307	Q9BV20	Q9BV20	MRI1	4711	3	3	3	8.7	8.7	8.7	39.149	0	18.21	286940000	3	3	3	18.1202	18.148	18.1968	18.084	18.056	18.1212	Methylthioribose-1-phosphate isomerase
	0.0275284	-0.00661659	O00186	O00186	STXBP3	137	11	11	11	22.5	22.5	22.5	67.764	0	76.076	442520000	12	11	11	19.2839	19.4549	19.2932	19.2941	19.4441	19.2524	Syntaxin-binding protein 3
	0.0448641	-0.00680733	Q07157	Q07157	TJP1	2370	42	42	42	30.8	30.8	30.8	195.46	0	323.31	5336300000	48	42	42	22.3444	22.3226	22.3011	22.2785	22.199	22.2231	Tight junction protein ZO-1
	0.0271568	-0.00680987	Q96FL9;Q8N428	Q96FL9	GALNT14	4284	5	5	5	12.5	12.5	12.5	64.32	0	42.638	92496000	5	5	5	17.1449	17.2758	17.0803	17.1302	17.2254	17.0242	Polypeptide N-acetylgalactosaminyltransferase 14
	0.0237474	-0.00682386	Q9NZN5	Q9NZN5	ARHGEF12	5458	4	4	4	4.1	4.1	4.1	173.23	0	33.332	69204000	4	4	4	16.3889	16.436	16.3194	16.2003	16.4408	16.4922	Rho guanine nucleotide exchange factor 12
	0.0209635	-0.00701523	Q9H2C2	Q9H2C2	ARV1	4934	3	3	3	14	14	14	31.052	0	28.134	68214000	3	3	3	16.2659	16.4502	16.4275	16.3359	16.2399	16.1261	Protein ARV1
	0.0305538	-0.00704002	Q9BRP8	Q9BRP8	WIBG	4625	4	4	4	28.4	28.4	28.4	22.655	0	77.767	577720000	5	4	4	19.3393	19.3461	19.4524	19.3962	19.2257	19.2539	Partner of Y14 and mago
	0.0246539	-0.00708834	P53365	P53365	ARFIP2	1905	2	2	2	7.9	7.9	7.9	37.855	0	17.761	143150000	2	2	2	17.0552	16.8751	16.8454	16.9595	16.7666	16.8113	Arfaptin-2
	0.0254451	-0.00716782	Q96CP2;Q4VC44	Q96CP2	FLYWCH2	4207	5	5	5	48.6	48.6	48.6	14.563	0	36.953	258840000	5	5	5	17.9537	17.9849	17.7981	17.7814	17.7751	17.7391	FLYWCH family member 2
	0.0945623	-0.0072333	Q8N766	Q8N766	EMC1	3717	15	15	15	21.8	21.8	21.8	111.76	0	177.36	885300000	16	15	15	19.7248	19.7432	19.7612	19.7882	19.778	19.711	ER membrane protein complex subunit 1
	0.0554045	-0.00728861	P40818	P40818	USP8	1597	17	17	17	18	18	18	127.52	0	109.69	1172600000	17	17	17	20.4414	20.4819	20.5368	20.4473	20.3944	20.4215	Ubiquitin carboxyl-terminal hydrolase 8
	0.0719631	-0.00738907	O43252	O43252	PAPSS1	371	11	10	10	26.1	23.9	23.9	70.832	0	77.53	523240000	10	10	10	19.1685	19.2224	19.2146	19.1254	19.1406	19.1537	Bifunctional 3-phosphoadenosine 5-phosphosulfate synthase 1;Sulfate adenylyltransferase;Adenylyl-sulfate kinase
	0.0310876	-0.00744375	Q9BWS9	Q9BWS9	CHID1	4763	3	3	3	8.9	8.9	8.9	44.94	0	19.353	78579000	3	3	3	16.7589	16.8669	16.7495	16.7236	16.6994	16.595	Chitinase domain-containing protein 1
	0.0297471	-0.00749906	P28074	P28074	PSMB5	1401	12	12	11	55.1	55.1	52.1	28.48	0	130.16	4124100000	15	11	11	22.4396	22.4399	22.4825	22.3795	22.2341	22.3143	Proteasome subunit beta type-5
	0.041571	-0.0075264	Q7Z434	Q7Z434	MAVS	3404	10	10	10	38.3	38.3	38.3	56.527	0	84.811	625920000	12	10	10	18.1327	18.2558	18.2466	18.1033	18.245	18.2425	Mitochondrial antiviral-signaling protein
	0.0836832	-0.00753212	O75688	O75688	PPM1B	623	6	5	5	16.3	13.8	13.8	52.642	0	60.122	345820000	5	5	5	18.9487	18.9176	18.9009	18.9379	18.883	18.8545	Protein phosphatase 1B
	0.0182063	-0.00755787	Q5TEU4	Q5TEU4	NDUFAF5	3098	2	2	2	9	9	9	38.918	0.00056754	11.87	23547000	2	2	2	14.5105	14.8835	14.8729	14.6664	14.8131	14.6239	NADH dehydrogenase [ubiquinone] 1 alpha subcomplex assembly factor 5
	0.0302785	-0.00772158	Q96QE5	Q96QE5	TEFM	4447	2	2	2	8.1	8.1	8.1	41.676	0.00020141	14.022	12505000	3	2	2	14.4742	14.3771	14.2924	14.3982	14.259	14.2272	Transcription elongation factor, mitochondrial
	0.0497987	-0.00776037	O43583	O43583	DENR	406	7	7	7	49	49	49	22.092	0	80.577	1680100000	10	7	7	20.3844	20.4371	20.3321	20.2597	20.3482	20.3446	Density-regulated protein
	0.0502096	-0.00778071	Q15019	Q15019	SEPT2	2733	13	13	13	52.1	52.1	52.1	41.487	0	171.5	4239400000	19	13	13	21.9277	21.9506	21.8105	21.8626	21.9452	21.8468	Septin-2
	0.0383691	-0.00780042	Q8WWH5	Q8WWH5	TRUB1	3968	6	6	5	17.8	17.8	13.8	37.252	0	34.161	355300000	5	5	5	18.834	18.9142	18.7991	18.8949	18.9476	18.7481	Probable tRNA pseudouridine synthase 1
	0.00824441	-0.00788562	P35520	P35520	CBS	1525	9	9	9	21.1	21.1	21.1	60.586	0	95.649	315580000	10	9	9	18.7357	18.9599	18.6079	18.844	18.4754	17.9914	Cystathionine beta-synthase
	0.062961	-0.0079085	P07437	P07437	TUBB	964	18	5	4	57	19.4	16	49.67	0	39.598	32690000000	25	4	5	22.1963	22.1638	22.147	22.1297	22.0651	22.0912	Tubulin beta chain
	0.0585223	-0.00798353	Q9BVK6	Q9BVK6	TMED9	4732	6	6	5	28.1	28.1	20.9	27.277	0	56.96	2030300000	14	5	6	21.291	21.305	21.1881	21.2223	21.2534	21.1812	Transmembrane emp24 domain-containing protein 9
	0.0582877	-0.00800769	Q6UXN9	Q6UXN9	WDR82	3282	8	8	8	36.7	36.7	36.7	35.079	0	58.043	584260000	10	8	8	19.5797	19.6772	19.5892	19.5304	19.6448	19.5821	WD repeat-containing protein 82
	0.129278	-0.00802485	P82094	P82094	TMF1	2220	6	6	6	6.6	6.6	6.6	122.84	0	38.867	63270000	7	6	6	16.9678	16.9564	16.965	16.9105	16.9412	16.983	TATA element modulatory factor
	0.0430332	-0.00809288	P62820	P62820	RAB1A	2128	13	13	5	75.6	75.6	32.2	22.677	0	134.4	13597000000	20	5	12	22.8202	22.8552	22.6969	22.7843	22.8525	22.7057	Ras-related protein Rab-1A
	0.0482095	-0.00812085	Q15165	Q15165	PON2	2769	8	8	8	33.3	33.3	33.3	39.38	0	71.652	2610300000	9	8	8	21.4275	21.4489	21.3542	21.3158	21.3106	21.3032	Serum paraoxonase/arylesterase 2
	0.0419672	-0.0081234	Q9NPA0	Q9NPA0	EMC7	5159	2	2	2	15.7	15.7	15.7	26.47	0	34.67	379950000	3	2	2	19.0008	18.9839	18.961	19.0505	18.934	18.8371	ER membrane protein complex subunit 7
	0.0366834	-0.00831858	P83111	P83111	LACTB	2235	10	10	10	23	23	23	60.693	0	106.17	925710000	10	10	10	19.698	19.7551	19.6294	19.7592	19.7773	19.5656	Serine beta-lactamase-like protein LACTB, mitochondrial
	0.0498908	-0.00832876	P35270;REV__Q16649	P35270	SPR	1524	10	10	10	49	49	49	28.048	0	112.94	2927800000	12	10	10	20.5589	20.5918	20.4891	20.4831	20.4703	20.4184	Sepiapterin reductase
	0.0436198	-0.00853539	Q9BQ69	Q9BQ69	MACROD1	4595	2	2	2	7.7	7.7	7.7	35.505	0	18.854	54386000	2	2	2	14.735	14.8246	14.8898	14.723	14.8392	14.8908	O-acetyl-ADP-ribose deacetylase MACROD1
	0.0107001	-0.00865968	Q96D09	Q96D09	GPRASP2	4218	1	1	1	1.3	1.3	1.3	93.772	0.0034674	7.1895	7560800	1	1	1	12.4556	11.8974	11.9091	12.3226	12.4493	12.568	G-protein coupled receptor-associated sorting protein 2
	0.0456066	-0.00884819	Q5VWZ2	Q5VWZ2	LYPLAL1	3119	3	3	3	13.9	13.9	13.9	26.316	0	18.919	152610000	4	3	3	19.1384	19.1241	19.0267	19.0579	18.9953	18.9519	Lysophospholipase-like protein 1
	0.0333308	-0.00891558	P07947;P06241;P06239	P07947	YES1	977	6	3	3	12.3	6.1	6.1	60.801	0	18.043	74216000	3	3	3	16.4981	16.6324	16.6837	16.6828	16.6043	16.4443	Tyrosine-protein kinase Yes
	0.0323484	-0.00906817	Q86Y79	Q86Y79	PTRH1	3521	2	2	2	14.5	14.5	14.5	22.936	0	23.542	5559500	2	2	2	16.2791	16.1961	16.1887	16.3192	16.1126	16.0379	Probable peptidyl-tRNA hydrolase
	0.034165	-0.00922648	Q9Y584	Q9Y584	TIMM22	5978	1	1	1	7.7	7.7	7.7	20.031	0.0087923	6.2366	52878000	1	1	1	16.6949	16.7603	16.9206	16.911	16.9458	16.8623	Mitochondrial import inner membrane translocase subunit Tim22
	0.0441562	-0.0092411	Q04323	Q04323	UBXN1	2334	10	10	10	42.4	42.4	42.4	33.325	0	153.45	1282600000	12	10	10	19.9694	20.061	20.0133	19.9837	19.9238	19.8341	UBX domain-containing protein 1
	0.0532031	-0.00924365	Q9BY43	Q9BY43	CHMP4A	4792	8	8	8	49.1	49.1	49.1	25.098	0	60.306	1003200000	10	8	8	20.0451	20.0546	20.0015	20.0538	19.9749	19.8855	Charged multivesicular body protein 4a
	0.0858514	-0.00927798	P59998	P59998	ARPC4	2014	5	5	5	31.5	31.5	31.5	19.667	0	62.181	2126100000	5	5	5	21.0201	21.0402	20.9789	21.043	21.0713	20.9592	Actin-related protein 2/3 complex subunit 4
	0.0314494	-0.00937843	P19367;P52789	P19367	HK1	1238	21	18	18	26.9	24.4	24.4	102.48	0	191.08	1795600000	19	18	18	21.2416	21.2748	21.0143	21.0509	21.1408	21.0428	Hexokinase-1
	0.0252989	-0.00938733	Q86UA6	Q86UA6	RPAIN	3463	2	2	2	6.8	6.8	6.8	24.77	0.0011251	11.514	79521000	2	2	2	17.2779	17.2341	17.0095	17.2526	17.1822	16.9548	RPA-interacting protein
	0.0354463	-0.00939242	Q9ULA0	Q9ULA0	DNPEP	5705	9	9	9	29.5	29.5	29.5	53.41	0	59.666	411100000	12	9	9	18.3461	18.3298	18.4097	18.5172	18.3392	18.2198	Aspartyl aminopeptidase
	0.0424486	-0.00943247	P39023;Q92901	P39023	RPL3	1579	16	16	16	38	38	38	46.108	0	114.46	22796000000	33	16	16	24.2241	24.1189	24.1002	24.129	23.9842	24.0325	60S ribosomal protein L3
	0.0403594	-0.00944328	Q96GC5	Q96GC5	MRPL48	4306	3	3	3	14.6	14.6	14.6	23.934	0	22.16	380050000	3	3	3	18.4864	18.4835	18.487	18.6428	18.5665	18.3854	39S ribosomal protein L48, mitochondrial
	0.0564894	-0.00946109	O43488;Q8NHP1;O95154	O43488;Q8NHP1	AKR7A2;AKR7L	396	3	3	3	10.6	10.6	10.6	39.589	0	18.061	200900000	3	3	3	17.3679	17.2027	17.2838	17.3673	17.2729	17.3263	Aflatoxin B1 aldehyde reductase member 2;Aflatoxin B1 aldehyde reductase member 4
	0.041693	-0.00960223	Q14847	Q14847	LASP1	2710	14	14	14	64.4	64.4	64.4	29.717	0	152.31	27606000000	29	14	14	23.0894	23.2531	23.1214	23.0761	23.1387	22.9914	LIM and SH3 domain protein 1
	0.0260974	-0.00962385	P49591	P49591	SARS	1759	20	20	20	51.8	51.8	51.8	58.777	0	207.02	3563100000	25	20	20	21.6361	21.8057	21.6701	21.6538	21.5753	21.3932	Serine--tRNA ligase, cytoplasmic
	0.0826141	-0.00966644	Q969X5	Q969X5	ERGIC1	4137	6	6	6	21	21	21	32.592	0	57.419	670540000	6	6	6	19.3876	19.3145	19.3314	19.4065	19.3199	19.289	Endoplasmic reticulum-Golgi intermediate compartment protein 1
	0.0628973	-0.00967026	P25325	P25325	MPST	1349	8	8	8	37.4	37.4	37.4	33.178	0	59.849	933500000	10	8	8	19.5653	19.6734	19.631	19.605	19.7349	19.6238	3-mercaptopyruvate sulfurtransferase
	0.0594308	-0.00969505	P01034	P01034	CST3	866	2	2	2	18.5	18.5	18.5	15.799	0.00019658	13.118	83238000	2	2	2	16.8721	16.9824	16.995	16.9011	16.8862	16.8407	Cystatin-C
	0.055207	-0.00981712	P15559	P15559	NQO1	1162	14	14	14	47.4	47.4	47.4	30.867	0	132.13	97583000000	53	14	14	24.9376	24.937	24.821	24.8048	24.8087	24.7962	NAD(P)H dehydrogenase [quinone] 1
	0.0320055	-0.0098292	O43615	O43615	TIMM44	409	16	16	16	38.5	38.5	38.5	51.355	0	136.48	1136800000	16	16	16	19.9908	20.0417	19.9093	20.0204	19.9218	19.7303	Mitochondrial import inner membrane translocase subunit TIM44
	0.104069	-0.00985146	P54886	P54886	ALDH18A1	1949	26	26	26	37	37	37	87.301	0	284.1	3712200000	29	26	26	21.9101	21.8865	21.8995	21.8351	21.814	21.8726	Delta-1-pyrroline-5-carboxylate synthase;Glutamate 5-kinase;Gamma-glutamyl phosphate reductase
	0.0470092	-0.00993029	Q9H6H4	Q9H6H4	REEP4	5001	2	2	2	12.8	12.8	12.8	29.395	0	24.715	197930000	2	2	2	17.5846	17.5113	17.7075	17.6693	17.5158	17.5976	Receptor expression-enhancing protein 4
	0.0416326	-0.0100082	Q5JTD0	Q5JTD0	TJAP1	3038	4	4	4	8.6	8.6	8.6	61.82	0	31.843	38157000	5	4	4	15.9838	16.1556	16.144	16.1242	16.2522	16.0702	Tight junction-associated protein 1
	0.116708	-0.0101738	Q8IY22	Q8IY22	CMIP	3601	6	6	6	10.6	10.6	10.6	86.33	0	36.998	225560000	7	6	6	18.9328	18.9224	18.9502	18.8723	18.9201	18.9778	C-Maf-inducing protein
	0.0310936	-0.0101827	Q8NCN5	Q8NCN5	PDPR	3772	4	4	4	4.9	4.9	4.9	99.363	0	27.635	109980000	4	4	4	17.3843	17.434	17.1402	17.2143	17.319	17.1647	Pyruvate dehydrogenase phosphatase regulatory subunit, mitochondrial
	0.123237	-0.0102234	Q7L5Y9	Q7L5Y9	MAEA	3364	4	4	4	12.9	12.9	12.9	45.287	0	29.996	76497000	5	4	4	16.7276	16.6822	16.6541	16.6357	16.6738	16.707	Macrophage erythroblast attacher
	0.0697537	-0.010299	Q16875	Q16875	PFKFB3	2911	13	13	11	30.4	30.4	27.1	59.608	0	104.61	778450000	18	11	13	20.1799	20.2092	20.1848	20.0746	20.1932	20.2432	6-phosphofructo-2-kinase/fructose-2,6-bisphosphatase 3;6-phosphofructo-2-kinase;Fructose-2,6-bisphosphatase
	0.0228969	-0.0103168	Q9C0B5;Q9ULC8	Q9C0B5	ZDHHC5	4842	4	4	4	6.4	6.4	6.4	77.544	0	36.914	85751000	4	4	4	16.0758	15.907	16.0393	16.2156	15.8232	15.7847	Palmitoyltransferase ZDHHC5
	0.0686794	-0.0107288	P30838	P30838	ALDH3A1	1459	21	21	20	55.4	55.4	52.8	50.394	0	224.12	131720000000	79	20	21	24.9923	24.9774	24.9844	24.874	24.853	24.946	Aldehyde dehydrogenase, dimeric NADP-preferring
	0.0191374	-0.0107387	P16157	P16157	ANK1	1174	3	3	3	2.3	2.3	2.3	206.26	0	22.352	28691000	3	3	3	14.304	14.5103	14.3517	14.1101	14.627	14.6302	Ankyrin-1
	0.080297	-0.0108414	Q9H267	Q9H267	VPS33B	4929	12	12	11	22.9	22.9	19.9	70.584	0	81.888	547110000	11	11	11	19.3802	19.296	19.27	19.3335	19.2541	19.2423	Vacuolar protein sorting-associated protein 33B
	0.0555337	-0.0111065	P04049;P15056	P04049;P15056	RAF1;BRAF	889	4	4	2	6.6	6.6	3.1	73.051	0	26.545	276940000	4	2	4	18.6583	18.5979	18.5164	18.5175	18.4562	18.482	RAF proto-oncogene serine/threonine-protein kinase;Serine/threonine-protein kinase B-raf
	0.0575244	-0.0111987	Q13895	Q13895	BYSL	2605	10	10	10	29.5	29.5	29.5	49.601	0	113.81	531670000	13	10	10	19.3159	19.2507	19.2373	19.3422	19.2103	19.1369	Bystin
	0.0481411	-0.0113214	Q96GK7;Q6P2I3	Q96GK7;Q6P2I3	FAHD2A;FAHD2B	4313	2	2	2	9.2	9.2	9.2	34.596	0.00020105	13.939	70110000	2	2	2	17.1734	17.1596	17.0834	17.2562	17.2003	17.0073	Fumarylacetoacetate hydrolase domain-containing protein 2A;Fumarylacetoacetate hydrolase domain-containing protein 2B
	0.0412497	-0.0114136	Q9UK73	Q9UK73	FEM1B	5664	2	2	2	4.9	4.9	4.9	70.263	0.00020329	14.579	32638000	2	2	2	15.5	15.4691	15.6373	15.6855	15.7187	15.6671	Protein fem-1 homolog B
	0.0700317	-0.0114276	Q9H270	Q9H270	VPS11	4931	5	5	5	6.9	6.9	6.9	107.84	0	35.655	138700000	5	5	5	17.0644	17.0833	16.9789	16.968	16.9648	16.9225	Vacuolar protein sorting-associated protein 11 homolog
	0.0877325	-0.0114377	Q9NYK5	Q9NYK5	MRPL39	5419	7	7	7	31.4	31.4	31.4	38.711	0	74.465	406050000	7	7	7	18.6269	18.7265	18.6804	18.6437	18.7612	18.664	39S ribosomal protein L39, mitochondrial
	0.0664942	-0.0114892	Q15386	Q15386	UBE3C	2795	7	7	7	9.3	9.3	9.3	123.92	0	64.589	153630000	7	7	7	18.0498	18.1074	18.0661	17.9545	17.9515	17.971	Ubiquitin-protein ligase E3C
	0.101553	-0.0115178	O95292	O95292	VAPB	750	9	9	8	42.4	42.4	37.4	27.228	0	81.862	2904100000	10	8	9	21.4445	21.4809	21.4299	21.4293	21.4147	21.3443	Vesicle-associated membrane protein-associated protein B/C
	0.0996211	-0.0116049	Q9H1C4	Q9H1C4	UNC93B1	4916	3	3	3	6.5	6.5	6.5	66.63	0	45.08	76715000	5	3	3	16.8496	16.8177	16.7418	16.7546	16.8434	16.8277	Protein unc-93 homolog B1
	0.0910446	-0.0116316	Q99733	Q99733	NAP1L4	4553	12	12	11	48	48	45.3	42.823	0	114.78	5669400000	18	11	12	21.2954	21.2958	21.2104	21.1657	21.2414	21.2507	Nucleosome assembly protein 1-like 4
	0.189352	-0.0117245	P41208	P41208	CETN2	1605	8	8	8	52.9	52.9	52.9	19.738	0	64.343	285390000	9	8	8	17.8552	17.7973	17.8465	17.8514	17.8588	17.8766	Centrin-2
	0.0465352	-0.0118567	Q15067	Q15067	ACOX1	2757	13	13	13	33.5	33.5	33.5	74.423	0	106.84	784110000	14	13	13	20.142	20.0642	20.1366	19.9641	19.9298	20.1444	Peroxisomal acyl-coenzyme A oxidase 1
	0.0329853	-0.0118758	P51608	P51608	MECP2	1843	4	4	4	10.7	10.7	10.7	52.44	0	26.784	107640000	4	4	4	17.4893	17.555	17.3759	17.6138	17.6726	17.3332	Methyl-CpG-binding protein 2
	0.0589546	-0.011891	Q9BR61	Q9BR61	ACBD6	4612	5	5	5	16.7	16.7	16.7	31.15	0	28.783	197310000	5	5	5	17.8742	18.0014	17.8898	17.8975	17.9407	17.7701	Acyl-CoA-binding domain-containing protein 6
	0.0338507	-0.0119235	O43676	O43676	NDUFB3	418	2	2	2	21.4	21.4	21.4	11.402	0	18.197	153850000	2	2	2	16.7399	16.8334	16.7337	16.5739	16.5115	16.542	NADH dehydrogenase [ubiquinone] 1 beta subcomplex subunit 3
	0.0709732	-0.0119629	Q9Y3D8	Q9Y3D8	AK6	5911	3	3	3	30.2	30.2	30.2	20.061	0	52.296	158950000	3	3	3	16.8969	16.8315	16.9914	16.894	16.8369	16.9638	Adenylate kinase isoenzyme 6
	0.124392	-0.0120004	Q13769	Q13769	THOC5	2594	12	12	12	25.2	25.2	25.2	78.507	0	82.097	406100000	12	12	12	19.1115	19.0758	19.0398	19.1209	19.1132	19.0318	THO complex subunit 5 homolog
	0.0974901	-0.0120881	P07199	P07199	CENPB	955	4	4	4	5.7	5.7	5.7	65.171	0	30.614	179720000	4	4	4	16.9399	16.9475	16.9701	16.9376	16.8623	16.8509	Major centromere autoantigen B
	0.0827736	-0.0121117	Q8NBF6	Q8NBF6	AVL9	3746	4	4	4	8.2	8.2	8.2	71.947	0	25.546	77386000	4	4	4	16.8354	16.6857	16.7752	16.8223	16.7312	16.7975	Late secretory pathway protein AVL9 homolog
	0.0377248	-0.0121867	A3KMH1	A3KMH1	VWA8	17	4	4	4	3.2	3.2	3.2	214.82	0	42.986	98241000	4	4	4	17.0914	16.8163	16.958	17.1562	16.9355	16.9758	von Willebrand factor A domain-containing protein 8
	0.0730018	-0.0122579	Q9H147	Q9H147	DNTTIP1	4912	3	3	3	9.1	9.1	9.1	37.013	0	18.122	63651000	3	3	3	15.9873	16.0909	15.9955	16.0145	16.1366	15.9771	Deoxynucleotidyltransferase terminal-interacting protein 1
	0.0473847	-0.0122827	P53004	P53004	BLVRA	1900	8	8	8	31.4	31.4	31.4	33.428	0	58.904	1600500000	10	8	8	20.7627	20.8175	20.6976	20.5812	20.592	20.6168	Biliverdin reductase A
	0.045568	-0.0122916	O95218	O95218	ZRANB2	740	4	4	4	13.3	13.3	13.3	37.404	0	25.39	734120000	5	4	4	18.3781	18.2465	18.084	18.2704	18.2453	18.1536	Zinc finger Ran-binding domain-containing protein 2
	0.037041	-0.0123679	Q8N4V1	Q8N4V1	MMGT1	3686	2	2	2	22.1	22.1	22.1	14.686	0	22.992	140050000	2	2	2	17.0287	17.2643	17.3426	17.2552	17.2532	17.0679	Membrane magnesium transporter 1
	0.136479	-0.0123685	Q9Y6D5	Q9Y6D5	ARFGEF2	6045	15	15	12	12.3	12.3	10.4	202.04	0	111.35	287520000	16	12	15	19.028	18.9975	18.926	18.9542	19.0059	18.971	Brefeldin A-inhibited guanine nucleotide-exchange protein 2
	0.0652	-0.0124404	O15305	O15305	PMM2	322	8	8	8	34.1	34.1	34.1	28.082	0	51.87	1943700000	8	8	8	21.3751	21.3357	21.301	21.4608	21.4552	21.2975	Phosphomannomutase 2
	0.0750772	-0.0124893	Q13438	Q13438	OS9	2536	9	9	9	18.1	18.1	18.1	75.561	0	57.275	335070000	10	9	9	18.668	18.6478	18.5756	18.6294	18.5652	18.4941	Protein OS-9
	0.546442	-0.0125821	Q9UPN3;O15169	Q9UPN3	MACF1	5773	92	91	53	15.5	15.4	8.7	838.3	0	323.31	3256600000	98	53	91	22.0033	22.0122	22.0183	21.9848	22.0213	22.0082	Microtubule-actin cross-linking factor 1, isoforms 1/2/3/5
	0.0135398	-0.0125863	Q969T7	Q969T7	NT5C3B	4129	1	1	1	3	3	3	34.389	0.007187	6.3507	60923000	1	1	1	14.3228	14.9565	15.3627	14.8312	15.0075	14.8676	7-methylguanosine phosphate-specific 5-nucleotidase
	0.0923205	-0.0126597	Q9H3P7	Q9H3P7	ACBD3	4960	13	13	13	36	36	36	60.593	0	118.61	1363400000	18	13	13	20.3287	20.3647	20.3114	20.3687	20.3568	20.2255	Golgi resident protein GCP60
	0.142856	-0.0129598	O75962	O75962	TRIO	662	13	13	12	5.1	5.1	4.8	346.9	0	89.044	195030000	14	12	13	18.4631	18.3784	18.423	18.4674	18.3949	18.3962	Triple functional domain protein
	0.0699652	-0.013038	P49755	P49755	TMED10	1771	5	5	5	29.2	29.2	29.2	24.976	0	77.856	2040600000	15	5	5	20.3622	20.3405	20.24	20.3444	20.2998	20.178	Transmembrane emp24 domain-containing protein 10
	0.0637207	-0.0131696	Q8TE77	Q8TE77	SSH3	3900	2	2	2	5.2	5.2	5.2	72.995	0	25.99	47270000	3	2	2	15.1352	15.1012	15.2925	15.2024	15.2094	15.294	Protein phosphatase Slingshot homolog 3
	0.11261	-0.013223	Q5VZK9	Q5VZK9	LRRC16A	3124	13	13	13	11.7	11.7	11.7	151.56	0	96.978	348990000	14	13	13	19.1413	19.1776	19.1134	19.0816	19.2128	19.1686	Leucine-rich repeat-containing protein 16A
	0.0605725	-0.013443	P07311	P07311	ACYP1	960	3	3	3	38.4	38.4	38.4	11.261	0	28.214	84214000	3	3	3	16.7839	16.8389	16.9011	16.8851	17.027	16.9478	Acylphosphatase-1
	0.0806319	-0.0135428	P62244	P62244	RPS15A	2096	6	6	6	51.5	51.5	51.5	14.839	0	56.078	12201000000	14	6	6	22.6399	22.663	22.5443	22.5456	22.555	22.49	40S ribosomal protein S15a
	0.129041	-0.013546	P46379	P46379	BAG6	1675	14	14	14	19.3	19.3	19.3	119.41	0	139.12	959110000	16	14	14	20.0944	20.1139	20.0834	19.9984	20.0317	20.0567	Large proline-rich protein BAG6
	0.271355	-0.0136973	Q6NXE6	Q6NXE6	ARMC6	3200	5	5	5	13.6	13.6	13.6	54.141	0	31.982	198770000	7	5	5	18.223	18.1781	18.2387	18.2413	18.2307	18.2321	Armadillo repeat-containing protein 6
	0.11953	-0.0137011	Q8N201	Q8N201	INTS1	3653	6	6	6	3.3	3.3	3.3	244.29	0	42.401	389790000	6	6	6	18.1012	17.9893	18.0498	18.0461	17.9737	18.0483	Integrator complex subunit 1
	0.0531664	-0.0137075	Q86Y39	Q86Y39	NDUFA11	3519	2	2	2	22.7	22.7	22.7	14.852	0.00019234	12.312	45220000	2	2	2	17.304	17.3297	17.1575	17.0791	17.1526	17.1642	NADH dehydrogenase [ubiquinone] 1 alpha subcomplex subunit 11
	0.0451991	-0.0137609	Q8NFH5	Q8NFH5	NUP35	3810	4	4	4	19	19	19	34.773	0	44.736	284590000	5	4	4	17.6306	17.8749	17.7618	17.6203	17.7025	17.5582	Nucleoporin NUP53
	0.0529423	-0.013806	Q8N2Z9	Q8N2Z9	APITD1	3662	3	3	3	21.7	21.7	21.7	15.893	0	19.748	88829000	3	3	3	16.6867	16.5087	16.4972	16.7112	16.7114	16.6341	Centromere protein S
	0.0821427	-0.0138105	Q13813;REV__Q04637	Q13813	SPTAN1	2597	136	136	136	63.1	63.1	63.1	284.54	0	323.31	46177000000	201	136	136	25.086	25.1199	25.016	25.0525	25.041	24.9293	Spectrin alpha chain, non-erythrocytic 1
	0.0873258	-0.0138823	P60981	P60981	DSTN	2033	12	11	11	63	58.8	58.8	18.506	0	106.78	12235000000	19	11	11	22.7016	22.7824	22.6693	22.6438	22.6943	22.5973	Destrin
	0.127398	-0.013909	Q5SSJ5	Q5SSJ5	HP1BP3	3061	15	15	14	27.7	27.7	25.3	61.206	0	134.63	1724000000	17	14	14	20.8973	20.8331	20.7718	20.8512	20.8785	20.8217	Heterochromatin protein 1-binding protein 3
	0.284994	-0.013909	Q9NYU2;Q9NYU1	Q9NYU2	UGGT1	5428	34	34	34	31.6	31.6	31.6	177.19	0	311.26	2219800000	40	34	34	21.7942	21.8158	21.8447	21.8236	21.8585	21.8163	UDP-glucose:glycoprotein glucosyltransferase 1
	0.209889	-0.0140101	Q9UPN7	Q9UPN7	PPP6R1	5776	12	12	12	24.6	24.6	24.6	96.723	0	107.68	605640000	14	12	12	18.7149	18.7088	18.6933	18.6505	18.6522	18.6591	Serine/threonine-protein phosphatase 6 regulatory subunit 1
	0.102727	-0.0141074	O43909	O43909	EXTL3	452	2	2	2	2.2	2.2	2.2	104.75	0.0023968	10.945	49060000	2	2	2	17.25	17.3253	17.3276	17.3425	17.3507	17.2182	Exostosin-like 3
	0.107538	-0.0141735	Q9BTW9	Q9BTW9	TBCD	4680	30	30	30	36.1	36.1	36.1	132.6	0	255.29	2568100000	34	30	30	21.2801	21.3866	21.3134	21.2675	21.3642	21.261	Tubulin-specific chaperone D
	0.309254	-0.0141932	P33176;O60282;Q12840	P33176	KIF5B	1492	44	44	44	54.1	54.1	54.1	109.68	0	323.31	9016200000	50	44	44	23.2701	23.2659	23.2644	23.2706	23.2577	23.2132	Kinesin-1 heavy chain
	0.0984314	-0.0142434	Q93008;O00507	Q93008	USP9X	4100	48	48	48	23.8	23.8	23.8	290.46	0	323.31	4161500000	54	48	48	21.7956	21.7742	21.6617	21.7108	21.7249	21.6545	Probable ubiquitin carboxyl-terminal hydrolase FAF-X
	0.0466546	-0.0142517	Q9H1E3	Q9H1E3	NUCKS1	4918	5	5	5	25.1	25.1	25.1	27.296	0	50.917	870190000	6	5	5	19.4644	19.3959	19.2857	19.3436	19.1987	19.1666	Nuclear ubiquitous casein and cyclin-dependent kinase substrate 1
	0.172547	-0.0143159	O43432	O43432	EIF4G3	393	15	10	10	8.7	6	6	176.65	0	74.574	277870000	10	10	10	18.4126	18.4541	18.4109	18.4166	18.4946	18.4045	Eukaryotic translation initiation factor 4 gamma 3
	0.0716225	-0.0143286	Q12768	Q12768	KIAA0196	2420	19	19	19	21.1	21.1	21.1	134.28	0	155.14	1023100000	20	19	19	20.4056	20.4197	20.3095	20.4356	20.4341	20.251	WASH complex subunit strumpellin
	0.194593	-0.0143636	Q9BV38	Q9BV38	WDR18	4715	8	8	8	24.3	24.3	24.3	47.405	0	103.8	785880000	9	8	8	20.3628	20.3572	20.327	20.3064	20.3004	20.2834	WD repeat-containing protein 18
	0.0782747	-0.0144234	P51159	P51159	RAB27A	1833	2	2	2	9.5	9.5	9.5	24.868	0.00019708	13.225	36711000	2	2	2	16.3797	16.4786	16.3423	16.3743	16.4773	16.3031	Ras-related protein Rab-27A
	0.0401715	-0.0144285	P52209	P52209	PGD	1869	21	21	21	59.4	59.4	59.4	53.139	0	276.18	64380000000	67	21	21	23.9438	24.0183	23.7406	23.7899	23.819	23.6518	6-phosphogluconate dehydrogenase, decarboxylating
	0.10147	-0.0145486	P68363;Q9H853	P68363	TUBA1B	2183	22	22	0	69.4	69.4	0	50.151	0	296.68	226330000000	112	0	22	25.8596	25.8086	25.7039	25.7227	25.7703	25.759	Tubulin alpha-1B chain
	0.0636376	-0.0147444	Q9UIS9	Q9UIS9	MBD1	5640	1	1	1	2	2	2	66.606	0.0070234	6.3581	28955000	1	1	1	16.1861	16.1197	16.1611	16.244	16.3564	16.2956	Methyl-CpG-binding domain protein 1
	0.0449567	-0.0148703	Q9BUB7	Q9BUB7	TMEM70	4691	4	4	4	16.5	16.5	16.5	28.969	0	33.337	361140000	4	4	4	19.4836	19.655	19.4632	19.3037	19.4042	19.3478	Transmembrane protein 70, mitochondrial
	0.0823038	-0.014878	P23368	P23368	ME2	1317	16	16	15	41.6	41.6	40.1	65.443	0	184.33	968760000	18	15	16	20.0713	20.0169	20.0523	20.0475	19.9078	19.9224	NAD-dependent malic enzyme, mitochondrial
	0.071268	-0.014897	O14656	O14656	TOR1A	225	6	6	6	21.7	21.7	21.7	37.808	0	52.581	320640000	7	6	6	18.8212	18.9728	18.9618	18.8593	18.8591	18.7654	Torsin-1A
	0.0612382	-0.0149164	Q9H4Z3	Q9H4Z3	PCIF1	4988	1	1	1	2.3	2.3	2.3	80.669	0.0052721	6.6571	8675800	1	1	1	14.1506	14.1257	14.0873	14.2645	14.1867	13.9896	Phosphorylated CTD-interacting factor 1
	0.101096	-0.0149193	P68400;Q8NEV1	P68400;Q8NEV1	CSNK2A1;CSNK2A3	2186	10	10	10	39.1	39.1	39.1	45.143	0	84.65	2097700000	12	10	10	21.071	21.048	21.1034	21.1146	20.9987	20.9657	Casein kinase II subunit alpha;Casein kinase II subunit alpha 3
	0.0835795	-0.0150439	P19623	P19623	SRM	1247	13	13	13	72.5	72.5	72.5	33.824	0	133.66	1530300000	18	13	13	20.4777	20.6177	20.5508	20.4141	20.5487	20.5003	Spermidine synthase
	0.0896961	-0.0152181	Q9UNP9	Q9UNP9	PPIE	5759	6	6	6	21.6	21.6	21.6	33.43	0	44.941	300990000	6	6	6	18.99	19.0643	19.0394	18.9189	18.9167	18.9173	Peptidyl-prolyl cis-trans isomerase E
	0.144749	-0.0152512	Q9Y5J9	Q9Y5J9	TIMM8B	5991	4	4	4	44.6	44.6	44.6	9.3435	0	64.686	369190000	6	4	4	19.2098	19.2153	19.1335	19.1774	19.2077	19.1125	Mitochondrial import inner membrane translocase subunit Tim8 B
	0.187251	-0.0153942	Q96T23	Q96T23	RSF1	4494	11	11	11	10.8	10.8	10.8	163.82	0	85.169	160470000	12	11	11	18.4199	18.4334	18.4159	18.3403	18.3693	18.3852	Remodeling and spacing factor 1
	0.0357628	-0.0154775	P16083	P16083	NQO2	1170	3	3	3	27.3	27.3	27.3	25.918	0	40.2	144180000	4	3	3	17.8922	17.7612	17.434	17.5894	17.6336	17.5627	Ribosyldihydronicotinamide dehydrogenase [quinone]
	0.110917	-0.0155385	Q16204	Q16204	CCDC6	2863	17	17	17	39	39	39	53.29	0	148.14	2387500000	19	17	17	21.3883	21.3961	21.311	21.3695	21.3615	21.2486	Coiled-coil domain-containing protein 6
	0.0500172	-0.0155417	Q9H6K1	Q9H6K1	C6orf106	5002	2	2	2	6	6	6	32.871	0.0016707	11.156	20547000	3	2	2	14.7286	14.9084	14.9564	14.9044	14.8292	14.6547	Uncharacterized protein C6orf106
	0.0960508	-0.0156212	Q9NZI8	Q9NZI8	IGF2BP1	5447	22	22	19	39.7	39.7	34.3	63.48	0	172.03	5328200000	24	19	22	22.5404	22.4427	22.3816	22.4571	22.3927	22.368	Insulin-like growth factor 2 mRNA-binding protein 1
	0.251928	-0.0156485	Q7L7V1	Q7L7V1	DHX32	3366	7	7	7	13.1	13.1	13.1	84.418	0	44.514	124410000	7	7	7	17.9927	17.9598	17.9312	17.9685	17.9649	17.9136	Putative pre-mRNA-splicing factor ATP-dependent RNA helicase DHX32
	0.160014	-0.015838	P01116	P01116	KRAS	868	5	1	1	43.4	6.9	6.9	21.656	0.0036088	9.0997	61184000	1	1	1	17.5273	17.5308	17.5057	17.5055	17.6142	17.5635	GTPase KRas;GTPase KRas, N-terminally processed
	0.0613179	-0.0158507	Q96EY4	Q96EY4	TMA16	4270	4	4	4	27.1	27.1	27.1	23.864	0	28.746	212400000	4	4	4	17.9811	17.9424	18.1956	18.0713	18.0449	18.1603	Translation machinery-associated protein 16
	0.0463949	-0.0159257	O00401	O00401	WASL	163	3	3	3	9.5	9.5	9.5	54.826	0	39.451	64433000	4	3	3	15.689	15.8303	15.5703	15.554	15.8669	15.6942	Neural Wiskott-Aldrich syndrome protein
	0.0701675	-0.0159384	P30048	P30048	PRDX3	1437	8	8	8	40.2	40.2	40.2	27.692	0	93.772	11532000000	10	8	8	22.5898	22.4821	22.4752	22.5326	22.3692	22.3717	Thioredoxin-dependent peroxide reductase, mitochondrial
	0.215006	-0.0159861	P41743	P41743	PRKCI	1616	6	6	6	19.1	19.1	19.1	68.262	0	62.311	220740000	7	6	6	18.1102	18.088	18.1456	18.0772	18.0478	18.0904	Protein kinase C iota type
	0.0449752	-0.0161819	P51397	P51397	DAP	1834	3	3	3	27.5	27.5	27.5	11.164	0	18.784	405610000	3	3	3	18.3968	18.3819	18.4231	18.2087	18.0761	18.2568	Death-associated protein 1
	0.194236	-0.0162195	O43896	O43896	KIF1C	451	8	7	4	9.4	8.6	5.7	122.95	0	56.315	168020000	7	4	7	17.5188	17.4188	17.4348	17.4896	17.4646	17.4611	Kinesin-like protein KIF1C
	0.118204	-0.0162334	P67775	P67775	PPP2CA	2175	13	13	2	60.8	60.8	6.8	35.594	0	134.9	4035000000	15	2	13	21.3512	21.4399	21.3938	21.2831	21.3445	21.3178	Serine/threonine-protein phosphatase 2A catalytic subunit alpha isoform
	0.144244	-0.0162582	O00330	O00330	PDHX	160	7	7	7	16.8	16.8	16.8	54.122	0	58.052	297730000	9	7	7	18.6969	18.7083	18.8174	18.7871	18.7683	18.7384	Pyruvate dehydrogenase protein X component, mitochondrial
	0.0810794	-0.0163085	Q9Y5B0	Q9Y5B0	CTDP1	5983	6	6	6	6.2	6.2	6.2	104.4	0	37.538	140820000	6	6	6	17.583	17.3715	17.3934	17.4786	17.4182	17.4955	RNA polymerase II subunit A C-terminal domain phosphatase
	0.0709613	-0.0163422	O43464	O43464	HTRA2	395	4	4	4	14.2	14.2	14.2	48.84	0	33.207	108420000	4	4	4	16.9192	17.1096	16.9878	16.9077	17.0869	16.9275	Serine protease HTRA2, mitochondrial
	0.12285	-0.0163701	P43034	P43034	PAFAH1B1	1645	10	10	10	37.1	37.1	37.1	46.637	0	105.4	3177700000	15	10	10	21.2899	21.3156	21.3046	21.2887	21.2327	21.1738	Platelet-activating factor acetylhydrolase IB subunit alpha
	0.019808	-0.0163927	O00635	O00635	TRIM38	197	1	1	1	1.7	1.7	1.7	53.415	0.0079893	6.2894	27676000	1	1	1	13.9507	13.2194	13.6762	14.0302	13.5666	13.8947	E3 ubiquitin-protein ligase TRIM38
	0.44453	-0.0165291	Q9Y4F1	Q9Y4F1	FARP1	5953	5	5	5	7.7	7.7	7.7	118.63	0	34.02	77438000	5	5	5	16.9388	16.9272	16.9446	16.9054	16.9563	16.9575	FERM, RhoGEF and pleckstrin domain-containing protein 1
	0.056193	-0.0166219	Q5T447	Q5T447	HECTD3	3079	5	5	5	8.5	8.5	8.5	97.112	0	42.581	332950000	5	5	5	18.2572	18.0983	18.0851	18.0962	17.9165	18.0144	E3 ubiquitin-protein ligase HECTD3
	0.0721492	-0.0166499	Q96CS2	Q96CS2	HAUS1	4210	4	4	4	20.1	20.1	20.1	31.863	0	29.876	81667000	4	4	4	16.6942	16.6144	16.6461	16.6673	16.4864	16.4951	HAUS augmin-like complex subunit 1
	0.133809	-0.0167007	P51812;Q9UK32;Q15349;O60307;Q9Y2H9	P51812	RPS6KA3	1859	24	24	21	34.5	34.5	30.8	83.735	0	212.76	2014000000	29	21	24	21.5458	21.5733	21.4847	21.4439	21.4902	21.4533	Ribosomal protein S6 kinase alpha-3
	0.129638	-0.0167942	Q8TAG9	Q8TAG9	EXOC6	3842	17	17	16	30.1	30.1	29.2	93.721	0	142.45	370360000	17	16	17	19.1325	19.2035	19.1174	19.0446	19.1412	19.0925	Exocyst complex component 6
	0.466444	-0.0169029	Q9BVC6	Q9BVC6	TMEM109	4724	4	4	4	9.5	9.5	9.5	26.21	0	49.104	1633100000	6	4	4	21.4993	21.483	21.4683	21.4447	21.466	21.4551	Transmembrane protein 109
	0.111076	-0.0169849	A0AVT1	A0AVT1	UBA6	6	29	29	29	40.1	40.1	40.1	117.97	0	265.18	1710400000	31	29	29	21.2138	21.2946	21.2476	21.1479	21.17	21.138	Ubiquitin-like modifier-activating enzyme 6
	0.179144	-0.0169938	Q10471;Q7Z7M9	Q10471	GALNT2	2413	19	19	18	41.7	41.7	39.9	64.732	0	158.29	2747500000	22	18	19	21.3313	21.2509	21.2098	21.2551	21.2522	21.2363	Polypeptide N-acetylgalactosaminyltransferase 2;Polypeptide N-acetylgalactosaminyltransferase 2 soluble form
	0.147365	-0.0170593	Q01973	Q01973	ROR1	2302	5	5	5	7.2	7.2	7.2	104.28	0	60.428	155610000	5	5	5	16.7846	16.8548	16.9312	16.8474	16.8781	16.8405	Tyrosine-protein kinase transmembrane receptor ROR1
	0.139958	-0.0170886	O96017	O96017	CHEK2	841	2	2	2	7.6	7.6	7.6	60.914	0.00057296	12.157	17445000	2	2	2	13.6328	13.7117	13.7618	13.7025	13.7017	13.6308	Serine/threonine-protein kinase Chk2
	0.0622422	-0.017121	Q02833	Q02833	RASSF7	2317	2	2	2	8	8	8	39.945	0.00019701	13.21	33126000	2	2	2	15.5172	15.6039	15.4685	15.4175	15.7015	15.6144	Ras association domain-containing protein 7
	0.0650886	-0.0172221	P51148	P51148	RAB5C	1829	10	10	7	58.8	58.8	44	23.482	0	118.56	4124300000	27	7	10	20.82	20.9797	20.7694	20.7582	20.9297	20.7294	Ras-related protein Rab-5C
	0.285377	-0.0172749	P08621	P08621	SNRNP70	999	12	12	11	35.7	35.7	32.3	51.556	0	89.155	5230900000	15	11	11	22.1805	22.1466	22.1209	22.1166	22.1162	22.1026	U1 small nuclear ribonucleoprotein 70 kDa
	0.105199	-0.0173575	O75390	O75390	CS	587	13	13	13	33.3	33.3	33.3	51.712	0	110.98	6875200000	14	13	13	21.5556	21.5787	21.4466	21.4806	21.5143	21.4051	Citrate synthase, mitochondrial
	0.069718	-0.017463	P78345	P78345	RPP38	2197	6	6	6	26.9	26.9	26.9	31.834	0	40.031	227910000	7	6	6	18.0396	18.0038	17.835	17.7879	17.8934	17.9238	Ribonuclease P protein subunit p38
	0.0851064	-0.0174707	Q9BTA9	Q9BTA9	WAC	4666	2	2	2	5.9	5.9	5.9	70.723	0	32.961	64745000	2	2	2	16.7899	16.6953	16.9164	16.8712	16.7676	16.8549	WW domain-containing adapter protein with coiled-coil
	0.0309589	-0.0175734	P50747	P50747	HLCS	1815	1	1	1	4	4	4	80.759	0.003639	9.8001	10534000	1	1	1	12.4166	12.2819	12.1652	12.4921	12.1528	11.9079	Biotin--protein ligase;Biotin--[methylmalonyl-CoA-carboxytransferase] ligase;Biotin--[propionyl-CoA-carboxylase [ATP-hydrolyzing]] ligase;Biotin--[methylcrotonoyl-CoA-carboxylase] ligase;Biotin--[acetyl-CoA-carboxylase] ligase
	0.146953	-0.0175877	O00233	O00233	PSMD9	148	6	6	6	27.8	27.8	27.8	24.682	0	47.949	1476000000	6	6	6	20.1729	20.1777	20.08	20.1017	20.2099	20.1307	26S proteasome non-ATPase regulatory subunit 9
	0.188318	-0.0176379	O76081;P49795;Q9UGC6	O76081	RGS20	677	3	3	3	11.9	11.9	11.9	43.691	0	18.823	91743000	6	3	3	18.3061	18.247	18.2588	18.3367	18.3393	18.2676	Regulator of G-protein signaling 20
	0.269684	-0.0176404	Q8IWJ2	Q8IWJ2	GCC2	3567	13	11	11	9.3	7.8	7.8	195.91	0	85.626	223070000	11	11	11	18.3454	18.3997	18.3969	18.3514	18.3933	18.3315	GRIP and coiled-coil domain-containing protein 2
	0.115986	-0.0176662	Q9NVU7	Q9NVU7	SDAD1	5336	2	2	2	3.3	3.3	3.3	79.87	0.00020631	15.332	28954000	2	2	2	14.955	15.0021	14.9985	14.9699	14.912	14.8404	Protein SDA1 homolog
	0.225896	-0.0176799	Q9P2R3	Q9P2R3	ANKFY1	5515	29	29	29	33.3	33.3	33.3	128.4	0	302.73	1873700000	30	29	29	21.2518	21.1826	21.2014	21.1644	21.1559	21.2092	Rabankyrin-5
	0.096752	-0.0178439	P57081	P57081	WDR4	1998	7	7	6	26.9	26.9	23.1	45.489	0	55.883	325820000	7	6	6	18.4706	18.5056	18.5382	18.4234	18.3519	18.3781	tRNA (guanine-N(7)-)-methyltransferase non-catalytic subunit WDR4
	0.0611217	-0.0178502	P61586	P61586	RHOA	2065	6	1	1	38.9	12.4	12.4	21.768	0.00020268	14.366	213370000	3	1	1	15.8527	15.8603	16.1287	16.0732	15.9576	15.9521	Transforming protein RhoA
	0.0883757	-0.0179024	Q9NQ50	Q9NQ50	MRPL40	5182	6	6	6	39.8	39.8	39.8	24.49	0	40.862	506170000	6	6	6	18.9186	18.9582	18.8856	18.9728	18.9348	18.7543	39S ribosomal protein L40, mitochondrial
	0.108015	-0.0179914	Q9NY33	Q9NY33	DPP3	5410	29	29	29	57.7	57.7	57.7	82.588	0	321.56	4767500000	41	29	29	22.2677	22.3253	22.2079	22.2132	22.2433	22.1263	Dipeptidyl peptidase 3
	0.126001	-0.0180543	P61981	P61981	YWHAG	2086	15	12	11	66.4	56.3	52.6	28.302	0	124.31	14893000000	22	11	12	22.7583	22.7201	22.6244	22.6011	22.6717	22.6791	14-3-3 protein gamma;14-3-3 protein gamma, N-terminally processed
	0.105729	-0.0180759	Q9H6W3	Q9H6W3	NO66	5015	7	7	7	18.1	18.1	18.1	71.085	0	76.592	331130000	7	7	7	18.6255	18.7513	18.7087	18.6408	18.6674	18.5552	Bifunctional lysine-specific demethylase and histidyl-hydroxylase NO66
	0.138731	-0.0182692	Q13596	Q13596	SNX1	2573	14	14	12	34.3	34.3	30.3	59.069	0	124.89	1450000000	17	12	14	20.3497	20.3864	20.2731	20.2859	20.3987	20.2945	Sorting nexin-1
[truncated: 3,963 more rows]

## Sheet: (B) Significantly upregulated
Gene names	Increase (Fold)	"-LOG(P-@value)"	Difference	Protein IDs	Majority protein IDs	Protein names	id	Symbol color	Symbol type	Symbol size	Show label	Taxonomy IDs	Peptides	Razor + unique peptides	Unique peptides	Sequence coverage [%]	Unique + razor sequence coverage [%]	Unique sequence coverage [%]	Mol. weight [kDa]	Q-value	Score	Intensity	MS/MS count	Unique peptides TMT	Razor + unique peptides TMT	C1	N1	C2	N2	C3	N3
ITM2B	8.68186	3.6378	3.118	Q9Y287	Q9Y287	Integral membrane protein 2B;BRI2, membrane form;BRI2 intracellular domain;BRI2C, soluble form;Bri23 peptide	5820	Color2 [DarkGray]	1	4		-1	6	6	6	37.6	37.6	37.6	30.338	0	41.064	255520000	7	6	6	16.4151	19.257	15.6702	19.0613	15.8074	18.9284
TMEM59	8.15532	4.25742	3.02774	Q9BXS4	Q9BXS4	Transmembrane protein 59	4784	Color2 [DarkGray]	1	4		-1	4	4	4	19.8	19.8	19.8	36.223	0	57.226	163870000	4	4	4	16.4753	19.2723	16.1276	19.1512	15.914	19.1766
SLC38A2	6.83138	3.79015	2.77218	Q96QD8	Q96QD8	Sodium-coupled neutral amino acid transporter 2	4445	Color2 [DarkGray]	1	4		-1	5	5	5	17.6	17.6	17.6	56.025	0	49.539	411390000	6	5	5	17.7066	20.2073	17.1448	20.1254	17.1338	19.969
NFYB	5.90002	2.63056	2.56072	P25208	P25208	Nuclear transcription factor Y subunit beta	1348	Color2 [DarkGray]	1	4		-1	1	1	1	10.1	10.1	10.1	22.831	0.0036023	8.9858	3229100	1	1	1	10.9039	14.0255	10.8061	13.4598	10.8359	12.7427
NCOA4	5.79933	3.07639	2.53589	Q13772	Q13772	Nuclear receptor coactivator 4	2595	Color2 [DarkGray]	1	4		-1	5	5	5	12.7	12.7	12.7	69.725	0	41.704	73980000	5	5	5	14.9318	16.931	14.0476	17.0558	14.2072	16.8075
PMEPA1	5.28045	1.91328	2.40066	Q969W9	Q969W9	Protein TMEPAI	4135	Color2 [DarkGray]	1	4		-1	1	1	1	8	8	8	31.608	0.00020747	15.68	56392000	1	1	1	12.9431	14.5646	11.0604	14.2521	11.9208	14.3095
APP	4.99576	3.77241	2.3207	P05067	P05067	Amyloid beta A4 protein;N-APP;Soluble APP-alpha;Soluble APP-beta;C99;Beta-amyloid protein 42;Beta-amyloid protein 40;C83;P3(42);P3(40);C80;Gamma-secretase C-terminal fragment 59;Gamma-secretase C-terminal fragment 57;Gamma-secretase C-terminal fragment 50;C31	915	Color2 [DarkGray]	1	4		-1	11	11	11	20.6	20.6	20.6	86.942	0	134.93	960960000	12	11	11	19.0782	21.1957	18.5364	21.1287	18.7301	20.9825
RNF149	4.80088	3.64915	2.2633	Q8NC42	Q8NC42	E3 ubiquitin-protein ligase RNF149	3760	Color2 [DarkGray]	1	4		-1	3	3	3	14	14	14	43.164	0	26.299	65955000	3	3	3	13.6579	16.0307	13.494	16.0982	14.0478	15.8607
NRSN2	4.79208	4.18613	2.26065	Q9GZP1	Q9GZP1	Neurensin-2	4857	Color2 [DarkGray]	1	4		-1	3	3	3	25	25	25	21.983	0	24.114	61602000	3	3	3	14.5964	16.6087	14.2137	16.699	14.5226	16.807
NBR1	4.64754	3.20908	2.21647	Q14596	Q14596	Next to BRCA1 gene 1 protein	2680	Color2 [DarkGray]	1	4		-1	1	1	1	2	2	2	107.41	0.0051151	6.7115	10989000	1	1	1	12.219	14.5275	11.7858	14.4259	12.4807	14.1815
NDFIP1	4.43668	4.00161	2.14948	Q9BT67	Q9BT67	NEDD4 family-interacting protein 1	4664	Color2 [DarkGray]	1	4		-1	4	4	3	26.7	26.7	19	24.899	0	26.708	178340000	3	3	3	16.1632	18.3532	15.9406	18.2332	15.9823	17.9482
SQSTM1	4.3417	2.81261	2.11826	Q13501	Q13501	Sequestosome-1	2551	Color2 [DarkGray]	1	4		-1	15	15	15	60.2	60.2	60.2	47.687	0	177.29	6320700000	26	15	15	20.8417	23.0372	20.6239	22.8212	20.3091	22.2711
SPINT2	4.16052	3.94358	2.05676	O43291	O43291	Kunitz-type protease inhibitor 2	374	Color2 [DarkGray]	1	4		-1	5	5	5	20.2	20.2	20.2	28.228	0	69.313	1066300000	7	5	5	19.2776	21.2038	19.1201	21.2622	18.8959	20.9978
TGFBR2	4.14598	5.14171	2.05171	P37173	P37173	TGF-beta receptor type-2	1564	Color2 [DarkGray]	1	4		-1	4	4	4	6.7	6.7	6.7	64.567	0	24.917	108200000	5	4	4	15.9863	18.0652	15.9199	17.8803	15.8413	17.9571
APOB	4.14076	3.27386	2.04989	P04114	P04114	Apolipoprotein B-100;Apolipoprotein B-48	894	Color2 [DarkGray]	1	4		-1	7	5	5	1.6	1.1	1.1	515.6	0	49.341	397790000	5	5	5	18.0346	19.7174	17.3414	19.7722	17.649	19.6851
QRSL1	4.12256	1.14259	2.04354	Q9H0R6	Q9H0R6	Glutamyl-tRNA(Gln) amidotransferase subunit A, mitochondrial	4903	Color2 [DarkGray]	1	4		-1	2	2	2	7.4	7.4	7.4	57.46	0.0011225	11.453	4530000	2	2	2	10.4991	14.1263	11.1226	11.3344	10.9079	13.1995
GINM1	4.05531	3.69867	2.01981	Q9NU53	Q9NU53	Glycoprotein integral membrane protein 1	5276	Color2 [DarkGray]	1	4		-1	1	1	1	5.5	5.5	5.5	36.84	0.0034703	10.19	11750000	1	1	1	13.4798	15.2443	13.3332	15.2749	12.9636	15.3168
FDFT1	3.88943	5.10064	1.95956	P37268	P37268	Squalene synthase	1567	Color2 [DarkGray]	1	4		-1	15	15	15	42.7	42.7	42.7	48.115	0	123.83	1769700000	16	15	15	19.687	21.5311	19.5073	21.534	19.4801	21.488
PERP	3.82923	2.26511	1.93705	Q96FX8	Q96FX8	p53 apoptosis effector related to PMP-22	4292	Color2 [DarkGray]	1	4		-1	2	2	2	21.8	21.8	21.8	21.386	0.00020194	14.149	73315000	2	2	2	15.0053	16.2174	14.793	16.7749	13.9762	16.5934
SPP1	3.81268	3.59951	1.9308	P10451	P10451	Osteopontin	1051	Color2 [DarkGray]	1	4		-1	1	1	1	5.4	5.4	5.4	35.422	0.0022181	11.036	27936000	1	1	1	13.9837	15.9304	13.5861	15.7773	13.988	15.6425
SCD	3.44265	4.61796	1.78352	O00767	O00767	Acyl-CoA desaturase	204	Color2 [DarkGray]	1	4		-1	5	5	5	19.8	19.8	19.8	41.522	0	66.012	450180000	6	5	5	17.2174	19.1076	17.185	19.047	17.2516	18.85
GABARAPL2	3.39607	4.56829	1.76387	P60520	P60520	Gamma-aminobutyric acid receptor-associated protein-like 2	2022	Color2 [DarkGray]	1	4		-1	4	4	4	35	35	35	13.667	0	24.451	221150000	4	4	4	18.1813	19.8732	17.9242	19.8492	18.0984	19.7731
TAX1BP1	3.37799	3.78593	1.75617	Q86VP1	Q86VP1	Tax1-binding protein 1	3486	Color2 [DarkGray]	1	4		-1	11	11	11	14.2	14.2	14.2	90.876	0	64.55	366470000	11	11	11	18.4021	20.111	18.0383	20.0391	18.3512	19.91
APLP2	3.3401	3.76316	1.73989	Q06481	Q06481	Amyloid-like protein 2	2361	Color2 [DarkGray]	1	4		-1	11	11	11	21.2	21.2	21.2	86.955	0	85.189	449340000	11	11	11	19.1115	20.6684	18.7441	20.7223	18.8246	20.5092
BNIP3	3.19702	2.02956	1.67673	Q12983	Q12983	BCL2/adenovirus E1B 19 kDa protein-interacting protein 3	2462	Color2 [DarkGray]	1	4		-1	1	1	1	6.2	6.2	6.2	21.541	0.0036397	9.8046	7569300	1	1	1	11.0528	12.1543	10.0619	11.9324	10.5959	12.6541
CRIM1	3.18109	3.64889	1.66952	Q9NZV1	Q9NZV1	Cysteine-rich motor neuron 1 protein;Processed cysteine-rich motor neuron 1 protein	5463	Color2 [DarkGray]	1	4		-1	9	9	9	13.4	13.4	13.4	113.74	0	86.517	226020000	9	9	9	16.2195	17.6846	16.1702	17.8609	15.841	17.6936
ADIPOR1	3.07899	6.1504	1.62246	Q96A54	Q96A54	Adiponectin receptor protein 1	4148	Color2 [DarkGray]	1	4		-1	1	1	1	4.5	4.5	4.5	42.615	0.0035657	8.3057	5674000	1	1	1	12.4953	14.0577	12.4266	14.1007	12.4943	14.1251
LTBR	3.06503	3.97807	1.6159	P36941	P36941	Tumor necrosis factor receptor superfamily member 3	1560	Color2 [DarkGray]	1	4		-1	1	1	1	1.8	1.8	1.8	46.709	0.004953	6.7299	66997000	1	1	1	15.8365	17.5567	15.8811	17.573	16.1694	17.605
LRP10	3.04919	3.96473	1.60843	Q7Z4F1	Q7Z4F1	Low-density lipoprotein receptor-related protein 10	3407	Color2 [DarkGray]	1	4		-1	3	3	3	5.6	5.6	5.6	76.193	0	29.499	74313000	3	3	3	15.0596	16.6636	14.8536	16.7027	15.1819	16.5541
SLC39A1	2.9987	3.11466	1.58434	Q9NY26	Q9NY26	Zinc transporter ZIP1	5408	Color2 [DarkGray]	1	4		-1	1	1	1	3.7	3.7	3.7	34.249	0.0052649	6.6282	68760000	1	1	1	13.1609	14.594	12.8651	14.4549	12.6195	14.3496
SERINC1	2.84985	3.61738	1.51088	Q9NRX5	Q9NRX5	Serine incorporator 1	5244	Color2 [DarkGray]	1	4		-1	5	5	5	12.6	12.6	12.6	50.494	0	64.909	220670000	5	5	5	17.1523	18.5275	16.7618	18.4493	17.0659	18.5359
BMPR1A	2.83079	4.15564	1.50121	P36894	P36894	Bone morphogenetic protein receptor type-1A	1558	Color2 [DarkGray]	1	4		-1	1	1	1	3	3	3	60.197	0.0035404	7.9693	13896000	1	1	1	13.8622	15.1594	13.7002	15.3528	13.8397	15.3935
OSMR	2.7912	3.19511	1.48088	Q99650	Q99650	Oncostatin-M-specific receptor subunit beta	4543	Color2 [DarkGray]	1	4		-1	1	1	1	1.7	1.7	1.7	110.51	0.003635	9.7565	33374000	1	1	1	12.4446	13.5547	12.1183	13.7388	11.9575	13.6694
LRP6	2.76984	2.61619	1.4698	O75581	O75581	Low-density lipoprotein receptor-related protein 6	611	Color2 [DarkGray]	1	4		-1	2	2	2	2.5	2.5	2.5	180.43	0.00020786	15.793	3541300	2	2	2	13.5394	14.5816	13.4038	14.9764	12.9373	14.732
HMGCS1	2.76829	4.92613	1.46899	Q01581;P54868	Q01581	Hydroxymethylglutaryl-CoA synthase, cytoplasmic	2291	Color2 [DarkGray]	1	4		-1	17	17	17	44.4	44.4	44.4	57.293	0	175.46	4255700000	22	17	17	21.1336	22.5468	20.9734	22.4777	20.9927	22.4822
LDLR	2.73943	3.73465	1.45388	P01130	P01130	Low-density lipoprotein receptor	869	Color2 [DarkGray]	1	4		-1	4	4	4	7.2	7.2	7.2	95.375	0	32.635	148160000	5	4	4	16.6237	18.2017	16.8101	18.129	16.5123	17.977
SLC20A1	2.69365	4.09672	1.42956	Q8WUM9	Q8WUM9	Sodium-dependent phosphate transporter 1	3937	Color2 [DarkGray]	1	4		-1	3	3	3	3.8	3.8	3.8	73.699	0	19.02	109880000	3	3	3	17.4999	18.8315	17.255	18.7331	17.2598	18.7387
MFGE8	2.68645	3.88036	1.4257	Q08431	Q08431	Lactadherin;Lactadherin short form;Medin	2391	Color2 [DarkGray]	1	4		-1	5	5	5	14	14	14	43.104	0	29.276	182230000	5	5	5	17.3841	18.6899	17.0805	18.7414	17.3407	18.6512
BNIP3L	2.55557	3.49213	1.35365	O60238	O60238	BCL2/adenovirus E1B 19 kDa protein-interacting protein 3-like	464	Color2 [DarkGray]	1	4		-1	1	1	1	6.8	6.8	6.8	23.93	0.0035862	8.6837	42753000	1	1	1	14.9226	16.172	14.8027	15.9875	14.6152	16.2419
TNFRSF1A	2.53328	4.06499	1.34101	P19438	P19438	Tumor necrosis factor receptor superfamily member 1A;Tumor necrosis factor receptor superfamily member 1A, membrane form;Tumor necrosis factor-binding protein 1	1242	Color2 [DarkGray]	1	4		-1	9	9	9	25.7	25.7	25.7	50.494	0	79.156	485600000	10	9	9	17.9731	19.4181	17.9313	19.3868	18.1725	19.295
AMIGO2	2.48639	2.57286	1.31405	Q86SJ2	Q86SJ2	Amphoterin-induced protein 2	3443	Color2 [DarkGray]	1	4		-1	4	4	4	11.1	11.1	11.1	57.933	0	26.932	142510000	6	4	4	17.4981	18.7918	17.2898	18.8474	17.1995	18.2904
SDC4	2.42467	3.63774	1.27779	P31431	P31431	Syndecan-4	1468	Color2 [DarkGray]	1	4		-1	2	2	2	11.6	11.6	11.6	21.641	0	17.355	82217000	2	2	2	15.8961	17.2455	15.7541	17.2046	15.9398	16.9732
SQLE	2.42328	3.12717	1.27696	Q14534	Q14534	Squalene monooxygenase	2673	Color2 [DarkGray]	1	4		-1	9	9	9	19.3	19.3	19.3	63.922	0	66.488	766190000	10	9	9	18.8542	19.9847	18.5814	20.0054	18.4797	19.7561
SDCBP	2.4057	4.24939	1.26646	O00560	O00560	Syntenin-1	188	Color2 [DarkGray]	1	4		-1	9	9	8	50.7	50.7	47.3	32.444	0	99.769	1385300000	12	8	8	20.3123	21.5199	20.1901	21.4285	20.0893	21.4426
SCARB1	2.34874	3.92212	1.23189	Q8WTV0	Q8WTV0	Scavenger receptor class B member 1	3921	Color2 [DarkGray]	1	4		-1	5	5	5	8.9	8.9	8.9	60.877	0	33.539	379680000	5	5	5	18.2697	19.4769	18.1027	19.3747	18.0696	19.286
IDI1	2.32547	3.38422	1.21752	Q13907;Q9BXS1	Q13907	Isopentenyl-diphosphate Delta-isomerase 1	2606	Color2 [DarkGray]	1	4		-1	9	9	9	60.4	60.4	60.4	26.319	0	67.538	1621300000	11	9	9	20.0011	21.3118	19.8104	21.0663	19.8999	20.9859
TNFRSF10B	2.31903	3.61401	1.21352	O14763	O14763	Tumor necrosis factor receptor superfamily member 10B	240	Color2 [DarkGray]	1	4		-1	3	3	3	9.3	9.3	9.3	47.878	0	18.429	64655000	3	3	3	14.9608	16.4239	15.1254	16.3001	15.2482	16.251
KCT2	2.25538	3.26058	1.17337	Q8NC54	Q8NC54	Keratinocyte-associated transmembrane protein 2	3763	Color2 [DarkGray]	1	4		-1	1	1	1	4.9	4.9	4.9	29.234	0.0034904	7.3994	59772000	1	1	1	15.9994	17.0239	15.6645	16.878	15.6833	16.9656
PTTG1IP	2.24744	3.24822	1.16828	P53801	P53801	Pituitary tumor-transforming gene 1 protein-interacting protein	1922	Color2 [DarkGray]	1	4		-1	3	3	3	17.8	17.8	17.8	20.324	0	21.158	402290000	4	3	3	17.1281	18.3142	16.8392	18.1832	17.0759	18.0507
LGR4	2.23943	3.4619	1.16313	Q9BXB1	Q9BXB1	Leucine-rich repeat-containing G-protein coupled receptor 4	4773	Color2 [DarkGray]	1	4		-1	1	1	1	1.1	1.1	1.1	104.47	0.0035057	7.5313	21377000	1	1	1	14.2277	15.3701	14.4326	15.4688	14.0941	15.4048
NDFIP2	2.23799	3.50865	1.1622	Q9NV92	Q9NV92	NEDD4 family-interacting protein 2	5305	Color2 [DarkGray]	1	4		-1	1	1	1	3	3	3	36.389	0.0070305	6.3759	11822000	1	1	1	13.8861	14.8356	13.6595	14.93	13.5678	14.8345
TTYH3	2.23554	3.17542	1.16063	Q9C0H2	Q9C0H2	Protein tweety homolog 3	4851	Color2 [DarkGray]	1	4		-1	2	2	2	5.7	5.7	5.7	57.544	0	23.555	53774000	2	2	2	13.0521	14.382	12.9285	14.0129	13.1277	14.1952
CD63	2.2283	2.26876	1.15594	P08962	P08962	CD63 antigen	1007	Color2 [DarkGray]	1	4		-1	3	3	3	16	16	16	25.636	0	21.422	872050000	5	3	3	17.2967	18.4983	16.9075	17.8995	16.9849	18.2592
TIMP2	2.2152	1.28358	1.14744	P16035	P16035	Metalloproteinase inhibitor 2	1168	Color2 [DarkGray]	1	4		-1	2	2	2	14.5	14.5	14.5	24.399	0.0002002	13.762	22337000	2	2	2	14.0611	15.1191	12.9305	14.8751	14.1118	14.5515
SLC2A3	2.15409	2.07967	1.10708	P11169;Q8TDB8	P11169;Q8TDB8	Solute carrier family 2, facilitated glucose transporter member 3;Solute carrier family 2, facilitated glucose transporter member 14	1070	Color2 [DarkGray]	1	4		-1	1	1	1	1.8	1.8	1.8	53.924	0.0092562	6.1961	0	1	1	1	14.385	15.0979	13.6439	15.2982	14.1259	15.0799
MYRF	2.1381	2.78596	1.09633	Q9Y2G1	Q9Y2G1	Myelin regulatory factor;Myelin regulatory factor, N-terminal;Myelin regulatory factor, C-terminal	5834	Color2 [DarkGray]	1	4		-1	2	2	2	2	2	2	124.4	0	19.089	30332000	2	2	2	15.7656	16.6903	15.309	16.6462	15.703	16.73
SLC47A1	2.12015	2.93986	1.08417	Q96FL8	Q96FL8	Multidrug and toxin extrusion protein 1	4283	Color2 [DarkGray]	1	4		-1	2	2	2	4.2	4.2	4.2	61.921	0.00019444	12.801	43176000	2	2	2	14.9688	15.8949	14.7114	16.1006	14.7959	15.7331
HMGCR	2.11291	2.6859	1.07923	P04035	P04035	3-hydroxy-3-methylglutaryl-coenzyme A reductase	887	Color2 [DarkGray]	1	4		-1	1	1	1	1.6	1.6	1.6	97.475	0.0036345	7.0914	4843800	1	1	1	13.2006	14.3533	13.0225	14.4272	13.4055	14.0858
LHFPL2	2.10879	3.27567	1.07642	Q6ZUX7	Q6ZUX7	Lipoma HMGIC fusion partner-like 2 protein	3316	Color2 [DarkGray]	1	4		-1	1	1	1	3.9	3.9	3.9	24.486	0.0037997	7.0489	19011000	1	1	1	13.7326	15.0486	14.0073	14.9268	13.8184	14.8122
CALCOCO2	2.09943	3.04627	1.07	Q13137	Q13137	Calcium-binding and coiled-coil domain-containing protein 2	2485	Color2 [DarkGray]	1	4		-1	15	15	15	42.4	42.4	42.4	52.253	0	98.426	768030000	16	15	15	19.2708	20.3294	19.0312	20.2363	19.0639	20.0102
GJA1	2.07312	3.38028	1.0518	P17302	P17302	Gap junction alpha-1 protein	1199	Color2 [DarkGray]	1	4		-1	4	4	4	17.3	17.3	17.3	43.008	0	54.847	161050000	4	4	4	17.449	18.3035	17.3439	18.3335	17.2189	18.5303
MPZL1	2.0603	3.30401	1.04285	O95297	O95297	Myelin protein zero-like protein 1	752	Color2 [DarkGray]	1	4		-1	5	5	5	21.6	21.6	21.6	29.082	0	34.572	661700000	5	5	5	18.5149	19.5849	18.2823	19.4474	18.4333	19.3268
DHCR7	2.00674	2.5743	1.00485	Q9UBM7	Q9UBM7	7-dehydrocholesterol reductase	5538	Color2 [DarkGray]	1	4		-1	8	8	8	18.1	18.1	18.1	54.489	0	96.496	1493700000	9	8	8	19.5872	20.4521	19.0938	20.3043	19.422	20.3612
SYT13	1.99806	4.37939	0.998601	Q7L8C5	Q7L8C5	Synaptotagmin-13	3368	Color2 [DarkGray]	1	4		-1	2	2	2	6.3	6.3	6.3	46.884	0.00021	16.553	14280000	2	2	2	14.2329	15.3125	14.2922	15.1681	14.1884	15.2288
SLC38A1	1.96813	1.69303	0.976826	Q9H2H9	Q9H2H9	Sodium-coupled neutral amino acid transporter 1	4939	Color2 [DarkGray]	1	4		-1	4	4	4	7.4	7.4	7.4	54.047	0	26.571	307940000	5	4	4	18.6694	19.7736	18.6473	19.6921	18.2716	19.0532
DYNC2H1	1.95199	4.1231	0.964945	Q8NCM8	Q8NCM8	Cytoplasmic dynein 2 heavy chain 1	3771	Color2 [DarkGray]	1	4		-1	2	2	2	0.7	0.7	0.7	492.62	0.0023945	10.884	33794000	2	2	2	15.3015	16.1828	15.2204	16.3257	15.2479	16.1562
NRP1	1.92438	4.26793	0.94439	O14786	O14786	Neuropilin-1	245	Color2 [DarkGray]	1	4		-1	21	21	21	34.1	34.1	34.1	103.13	0	210.84	1459800000	25	21	21	20.2514	21.0918	20.1108	21.1702	20.1407	21.074
DHCR24	1.91993	3.56142	0.941057	Q15392	Q15392	Delta(24)-sterol reductase	2798	Color2 [DarkGray]	1	4		-1	6	6	6	12	12	12	60.101	0	44.956	617670000	6	6	6	18.7646	19.8784	18.8067	19.6169	18.7997	19.699
MVK	1.89665	3.17318	0.923452	Q03426	Q03426	Mevalonate kinase	2329	Color2 [DarkGray]	1	4		-1	5	5	5	19.4	19.4	19.4	42.45	0	43.042	241430000	7	5	5	17.6115	18.369	17.2945	18.4161	17.4228	18.3141
SPPL2B	1.89406	1.84709	0.92148	Q8TCT7	Q8TCT7	Signal peptide peptidase-like 2B	3877	Color2 [DarkGray]	1	4		-1	1	1	1	2.7	2.7	2.7	64.643	0.0039614	6.9656	9581500	1	1	1	13.7609	14.6047	13.2601	14.114	13.2427	14.3094
ACSS2	1.88313	3.42298	0.913133	Q9NR19	Q9NR19	Acetyl-coenzyme A synthetase, cytoplasmic	5211	Color2 [DarkGray]	1	4		-1	6	6	6	9.4	9.4	9.4	78.579	0	35.618	186750000	6	6	6	17.3636	18.2303	17.1722	18.1668	17.1732	18.0513
MVD	1.87911	2.83356	0.91005	P53602	P53602	Diphosphomevalonate decarboxylase	1911	Color2 [DarkGray]	1	4		-1	5	5	5	13.5	13.5	13.5	43.404	0	33.971	303630000	5	5	5	17.97	18.7757	17.5978	18.7386	17.8736	18.6573
TSPAN6	1.87251	2.73108	0.904975	O43657	O43657	Tetraspanin-6	412	Color2 [DarkGray]	1	4		-1	3	3	3	11.8	11.8	11.8	27.563	0	28.131	305980000	3	3	3	17.3378	18.1187	16.93	18.017	17.2042	18.0511
LSS	1.84339	3.1776	0.882365	P48449	P48449	Lanosterol synthase	1713	Color2 [DarkGray]	1	4		-1	12	12	12	18.7	18.7	18.7	83.308	0	89.933	670660000	13	12	12	19.3592	20.1981	19.1258	20.1741	19.4299	20.1897
STARD4	1.83548	1.56798	0.876157	Q96DR4	Q96DR4	StAR-related lipid transfer protein 4	4233	Color2 [DarkGray]	1	4		-1	1	1	1	8.3	8.3	8.3	23.516	0.0034837	7.3249	3039700	1	1	1	11.392	12.5994	11.6834	12.8209	12.2045	12.4882
HMOX1	1.82767	2.15224	0.870005	P09601	P09601	Heme oxygenase 1	1024	Color2 [DarkGray]	1	4		-1	6	6	5	32.6	32.6	26.4	32.818	0	47.169	728910000	7	5	5	19.1817	20.0687	18.9898	20.0947	18.9885	19.6067
TPBG	1.79958	3.38402	0.847658	Q13641	Q13641	Trophoblast glycoprotein	2587	Color2 [DarkGray]	1	4		-1	5	5	5	14.3	14.3	14.3	46.031	0	33.198	252570000	5	5	5	17.6638	18.5711	17.5876	18.3778	17.5206	18.366
ANTXR1	1.79425	3.56255	0.843378	Q9H6X2	Q9H6X2	Anthrax toxin receptor 1	5016	Color2 [DarkGray]	1	4		-1	3	3	3	6.6	6.6	6.6	62.788	0	24.998	220090000	3	3	3	16.3903	17.158	16.4962	17.3156	16.3137	17.2567
ADAM9	1.78743	3.97178	0.837891	Q13443	Q13443	Disintegrin and metalloproteinase domain-containing protein 9	2539	Color2 [DarkGray]	1	4		-1	16	16	16	27.5	27.5	27.5	90.555	0	137.91	1566600000	19	16	16	20.3173	21.1799	20.2649	21.2082	20.3373	21.045
LPIN1	1.78065	3.82243	0.832401	Q14693	Q14693	Phosphatidate phosphatase LPIN1	2694	Color2 [DarkGray]	1	4		-1	4	4	4	7.3	7.3	7.3	98.663	0	29.178	76396000	5	4	4	17.0191	17.8319	17.0624	17.7728	16.8838	17.8579
SERINC3	1.77193	1.74925	0.825318	Q13530	Q13530	Serine incorporator 3	2558	Color2 [DarkGray]	1	4		-1	3	3	3	9.5	9.5	9.5	52.58	0	21.294	23218000	3	3	3	14.8462	15.8813	14.8184	15.8721	14.8526	15.2397
TMEM132A	1.75047	2.02325	0.80774	Q24JP5	Q24JP5	Transmembrane protein 132A	2920	Color2 [DarkGray]	1	4		-1	1	1	1	1.9	1.9	1.9	110.11	0.0034662	7.1679	31264000	1	1	1	15.2022	15.729	14.7979	16.0709	15.2386	15.8621
FDPS	1.74399	3.45973	0.802395	P14324	P14324	Farnesyl pyrophosphate synthase	1133	Color2 [DarkGray]	1	4		-1	10	10	10	25.3	25.3	25.3	48.275	0	110.47	3450100000	18	10	10	21.1734	21.8415	20.9799	21.8144	20.9509	21.8555
ZBTB11	1.712	1.94886	0.775684	O95625	O95625	Zinc finger and BTB domain-containing protein 11	791	Color2 [DarkGray]	1	4		-1	2	2	2	1.9	1.9	1.9	119.38	0.00019928	13.584	43873000	2	2	2	14.8831	15.4895	15.0512	15.8965	14.6506	15.5259
PLPP2	1.71035	2.23493	0.774294	O43688	O43688	Lipid phosphate phosphohydrolase 2	423	Color2 [DarkGray]	1	4		-1	2	2	2	7.6	7.6	7.6	32.573	0.00019186	12.263	150390000	2	2	2	16.7567	17.4504	16.3222	17.3483	16.7179	17.321
HLA-C	1.69347	2.54965	0.759987	P10321	P10321	HLA class I histocompatibility antigen, Cw-7 alpha chain	1048	Color2 [DarkGray]	1	4		-1	4	2	2	13.7	7.1	7.1	40.648	0	18.884	138810000	3	2	2	15.436	16.1946	15.1191	16.0018	15.3977	16.0363
TMEM106B	1.6834	4.70777	0.751375	Q9NUM4	Q9NUM4	Transmembrane protein 106B	5287	Color2 [DarkGray]	1	4		-1	4	4	4	16.4	16.4	16.4	31.127	0	32.436	452270000	4	4	4	17.117	17.9044	17.1173	17.9149	17.1512	17.8202
ACAT2	1.68044	3.87342	0.748842	Q9BWD1	Q9BWD1	Acetyl-CoA acetyltransferase, cytosolic	4755	Color2 [DarkGray]	1	4		-1	10	10	10	45.6	45.6	45.6	41.35	0	107.34	1413700000	14	10	10	20.049	20.7611	20.0501	20.7057	19.9138	20.7926
CD276	1.67341	3.93179	0.742792	Q5ZPR3	Q5ZPR3	CD276 antigen	3131	Color2 [DarkGray]	1	4		-1	1	1	1	4.9	4.9	4.9	57.235	0.00020925	16.285	30630000	2	1	1	13.879	14.726	13.9036	14.5701	13.949	14.6639
IL6ST	1.67238	3.51555	0.741899	P40189	P40189	Interleukin-6 receptor subunit beta	1588	Color2 [DarkGray]	1	4		-1	1	1	1	1.7	1.7	1.7	103.54	0.0054201	6.5438	28052000	1	1	1	13.6682	14.4236	13.7843	14.5822	13.8083	14.4807
CYB5B	1.6668	1.43346	0.737082	O43169	O43169	Cytochrome b5 type B	364	Color2 [DarkGray]	1	4		-1	5	5	5	59.3	59.3	59.3	16.694	0	273.58	4991400000	20	5	5	22.1239	22.4185	22.2073	22.8083	21.6343	22.95
ATRN	1.65606	3.01082	0.727755	O75882	O75882	Attractin	648	Color2 [DarkGray]	1	4		-1	4	4	4	3.7	3.7	3.7	158.54	0	27.85	132060000	4	4	4	16.4451	17.1475	16.2633	16.9415	16.3143	17.117
TMBIM1	1.64489	1.47759	0.717992	Q969X1	Q969X1	Protein lifeguard 3	4136	Color2 [DarkGray]	1	4		-1	1	1	1	4.5	4.5	4.5	34.607	0.00020912	16.249	72991000	2	1	1	13.4298	14.5596	13.4346	14.1794	14.0179	14.2973
LMBRD1	1.63793	3.63826	0.711876	Q9NUN5	Q9NUN5	Probable lysosomal cobalamin transporter	5288	Color2 [DarkGray]	1	4		-1	2	2	2	4.6	4.6	4.6	61.388	0	19.06	54217000	2	2	2	15.9062	16.6719	15.8184	16.5609	15.8718	16.4993
SLC6A6	1.62703	2.64577	0.702239	P31641;P48029;Q01959;P23975;P48066;Q9NSD5;P48065	P31641	Sodium- and chloride-dependent taurine transporter	1470	Color2 [DarkGray]	1	4		-1	5	5	5	9.7	9.7	9.7	69.829	0	31.279	250000000	5	5	5	17.4712	18.2928	17.4621	18.235	17.4528	17.9651
GOLGA7	1.61666	2.08091	0.693019	Q7Z5G4;Q2TAP0	Q7Z5G4	Golgin subfamily A member 7	3418	Color2 [DarkGray]	1	4		-1	4	4	4	24.1	24.1	24.1	15.824	0	23.437	151270000	4	4	4	17.4899	17.9904	17.5512	18.3138	17.2222	18.0381
TSPAN14	1.61304	2.41174	0.689785	Q8NG11	Q8NG11	Tetraspanin-14	3819	Color2 [DarkGray]	1	4		-1	5	5	5	19.6	19.6	19.6	30.69	0	45.14	195840000	6	5	5	17.6673	18.1327	17.396	18.3759	17.496	18.1201
RBM5	1.6086	3.03369	0.685807	P52756	P52756	RNA-binding protein 5	1888	Color2 [DarkGray]	1	4		-1	1	1	1	1.5	1.5	1.5	92.153	0.0035367	7.8993	13628000	1	1	1	12.2073	12.8814	12.3339	13.0796	12.38	13.0176
HLA-A	1.60539	3.00623	0.682924	P04439;P01893	P04439;P01893	HLA class I histocompatibility antigen, A-3 alpha chain;Putative HLA class I histocompatibility antigen, alpha chain H	903	Color2 [DarkGray]	1	4		-1	6	6	3	23	23	12.9	40.84	0	59.395	911460000	8	3	6	19.5007	20.2832	19.3973	20.0962	19.4769	20.0442
STEAP3	1.60099	4.30283	0.678965	Q658P3	Q658P3	Metalloreductase STEAP3	3138	Color2 [DarkGray]	1	4		-1	4	4	4	10.2	10.2	10.2	54.6	0	25.539	202430000	5	4	4	18.0079	18.6776	17.9346	18.6033	17.9149	18.6135
LEPROT	1.60042	2.71473	0.678453	O15243	O15243	Leptin receptor gene-related protein	315	Color2 [DarkGray]	1	4		-1	2	2	2	16.8	16.8	16.8	14.254	0.00019826	13.426	29902000	2	2	2	14.5568	15.307	14.3824	15.1918	14.618	15.0938
SLC48A1	1.59908	2.51725	0.677243	Q6P1K1	Q6P1K1	Heme transporter HRG1	3214	Color2 [DarkGray]	1	4		-1	1	1	1	8.2	8.2	8.2	16.419	0.0035342	7.8652	33301000	2	1	1	14.1066	14.7225	13.8539	14.7222	13.948	14.4955
F2RL1	1.59788	2.59671	0.676161	P55085	P55085	Proteinase-activated receptor 2;Proteinase-activated receptor 2, alternate cleaved 1;Proteinase-activated receptor 2, alternate cleaved 2	1961	Color2 [DarkGray]	1	4		-1	2	2	2	4.8	4.8	4.8	44.126	0	32.417	35595000	2	2	2	15.16	15.7141	14.8709	15.5734	14.9062	15.6781
[truncated: 105 more rows]

## Sheet: (C) Significantly downregulated
Gene names	Decrease	"-LOG(P-@value)"	Difference	Protein IDs	Majority protein IDs	Protein names	id	Symbol color	Symbol type	Symbol size	Show label	Taxonomy IDs	Peptides	Razor + unique peptides	Unique peptides	Sequence coverage [%]	Unique + razor sequence coverage [%]	Unique sequence coverage [%]	Mol. weight [kDa]	Q-value	Score	Intensity	MS/MS count	Unique peptides TMT	Razor + unique peptides TMT	C1	N1	C2	N2	C3	N3
[truncated: 151 more rows]

[truncated: 2 more sheets: (D) GO Enrichment Simple, (E) GO (>3-fold upregulated)]
