# Supplementary material for: Low extracellular pH protects cancer cells from ammonia toxicity
Source: Cell Death Discov. 2025 Apr 3;11:137. doi: 10.1038/s41420-025-02440-w (PMC11968834; doi:10.1038/s41420-025-02440-w)
Supplement: Supplementary file 12 — Source Data file [file 41420_2025_2440_MOESM12_ESM.xls]

## Sheet: Fig 1A
			A431							HT29							HCT116							A549
	Day 0	Replica#1	Replica#2	Replica#3	Average	STDEV	I	Day 0	Replica#1	Replica#2	Replica#3	Average	STDEV	I	Day 0	Replica#1	Replica#2	Replica#3	Average	STDEV	I	Day 0	Replica#1	Replica#2	Replica#3	Average	STDEV
		0.177	0.162	0.186	0.175	0.0121244	I		0.143	0.19	0.18	0.171	0.0247588	I		0.211	0.234	0.28	0.241667	0.0351331	I		0.1	0.1	0.1	0.1	1.69967e-17
							I							I							I
	Day1	Replica#1	Replica#2	Replica#3	Average	STDEV	I	Day1	Replica#1	Replica#2	Replica#3	Average	STDEV	I	Day1	Replica#1	Replica#2	Replica#3	Average	STDEV	I	Day1	Replica#1	Replica#2	Replica#3	Average	STDEV
	0 mM	0.33	0.38	0.35	0.353333	0.0251661	I	0 mM	0.43	0.4	0.42	0.416667	0.0152753	I	0 mM	0.68	0.76	0.85	0.763333	0.085049	I	0 mM	0.217	0.241	0.2	0.219333	0.0205994
	4 mM	0.3	0.31	0.32	0.31	0.01	I	4 mM	0.4	0.43	0.41	0.413333	0.0152753	I	4 mM	0.584	0.7	0.65	0.644667	0.0581836	I	4 mM	0.2	0.244	0.222	0.222	0.022
	10 mM	0.27	0.28	0.26	0.27	0.01	I	10 mM	0.32	0.31	0.32	0.316667	0.0057735	I	10 mM	0.54	0.57	0.56	0.556667	0.0152753	I	10 mM	0.2	0.213	0.223	0.212	0.0115326
	40 mM	0.18	0.21	0.2	0.196667	0.0152753	I	40 mM	0.29	0.24	0.25	0.26	0.0264575	I	40 mM	0.4	0.45	0.44	0.43	0.0264575	I	40 mM	0.213	0.225	0.21	0.216	0.00793725
							I							I							I
							I							I							I
	Day2	Replica#1	Replica#2	Replica#3	Average	STDEV	I	Day2	Replica#1	Replica#2	Replica#3	Average	STDEV	I	Day2	Replica#1	Replica#2	Replica#3	Average	STDEV	I	Day2	Replica#1	Replica#2	Replica#3	Average	STDEV
	0 mM	0.61	0.63	0.63	0.623333	0.011547	I	0 mM	0.99	0.92	0.95	0.953333	0.0351188	I	0 mM	1.8	2.2	2.2	2.06667	0.23094	I	0 mM	0.628	0.6	0.58	0.602667	0.0241109
	4 mM	0.37	0.39	0.38	0.38	0.01	I	4 mM	0.77	0.81	0.8	0.793333	0.0208167	I	4 mM	1.48	1.71	1.6	1.59667	0.115036	I	4 mM	0.454	0.41	0.431	0.431667	0.0220076
	10 mM	0.32	0.3	0.32	0.313333	0.011547	I	10 mM	0.52	0.49	0.5	0.503333	0.0152753	I	10 mM	0.75	0.68	0.7	0.71	0.0360555	I	10 mM	0.296	0.264	0.28	0.28	0.016
	40 mM	0.16	0.19	0.18	0.176667	0.0152753	I	40 mM	0.25	0.27	0.26	0.26	0.01	I	40 mM	0.41	0.32	0.36	0.363333	0.0450925	I	40 mM	0.198	0.208	0.198	0.201333	0.0057735
							I							I							I
							I							I							I
	Day3	Replica#1	Replica#2	Replica#3	Average	STDEV	I	Day3	Replica#1	Replica#2	Replica#3	Average	STDEV	I	Day3	Replica#1	Replica#2	Replica#3	Average	STDEV	I	Day3	Replica#1	Replica#2	Replica#3	Average	STDEV
	0 mM	1.07	1.1	1.11	1.09333	0.0208167	I	0 mM	1.89	1.92	1.94	1.91667	0.0251661	I	0 mM	3.3	3.3	3.3	3.3	5.43896e-16	I	0 mM	1.11	1.04	1.13	1.09333	0.0472582
	4 mM	0.4	0.39	0.38	0.39	0.01	I	4 mM	1.21	1.43	1.3	1.31333	0.110604	I	4 mM	2.15	2.9	2.84	2.63	0.416773	I	4 mM	0.562	0.505	0.49	0.519	0.0379868
	10 mM	0.27	0.24	0.25	0.253333	0.0152753	I	10 mM	0.65	0.51	0.58	0.58	0.07	I	10 mM	0.66	0.66	0.64	0.653333	0.011547	I	10 mM	0.237	0.231	0.35	0.272667	0.0670398
	40 mM	0.11	0.09	0.1	0.1	0.01	I	40 mM	0.15	0.15	0.15	0.15	0	I	40 mM	0.18	0.18	0.18	0.18	3.39935e-17	I	40 mM	0.09	0.088	0.078	0.0853333	0.0064291
							I							I							I
							I							I							I
			Average				I			Average				I			Average				I			Average
		0	1	2	3		I		0	1	2	3		I		0	1	2	3		I		0	1	2	3
	0 mM	0.175	0.353333	0.623333	1.09333		I	0 mM	0.171	0.416667	0.953333	1.91667		I	0 mM	0.241667	0.763333	2.06667	3.3		I	0 mM	0.1	0.219333	0.602667	1.09333
	4 mM	0.175	0.31	0.38	0.39		I	4 mM	0.171	0.413333	0.793333	1.31333		I	4 mM	0.241667	0.644667	1.59667	2.63		I	4 mM	0.1	0.222	0.431667	0.519
	10 mM	0.175	0.27	0.313333	0.253333		I	10 mM	0.171	0.316667	0.503333	0.58		I	10 mM	0.241667	0.556667	0.71	0.653333		I	10 mM	0.1	0.212	0.28	0.272667
	40 mM	0.175	0.196667	0.176667	0.1		I	40 mM	0.171	0.26	0.26	0.15		I	40 mM	0.241667	0.43	0.363333	0.18		I	40 mM	0.1	0.216	0.201333	0.0853333
							I							I							I
			STDEV				I			STDEV				I			STDEV				I			STDEV
		0	1	2	3		I		0	1	2	3		I		0	1	2	3		I		0	1	2	3
	0 mM	0	0.0251661	0.011547	0.0208167		I	0 mM	0	0.0152753	0.0351188	0.0251661		I	0 mM	0	0.085049	0.23094	5.43896e-16		I	0 mM	0	0.0205994	0.0241109	0.0472582
	4 mM	0	0.01	0.01	0.01		I	4 mM	0	0.0152753	0.0208167	0.110604		I	4 mM	0	0.0581836	0.115036	0.416773		I	4 mM	0	0.022	0.0220076	0.0379868
	10 mM	0	0.01	0.011547	0.0152753		I	10 mM	0	0.0057735	0.0152753	0.07		I	10 mM	0	0.0152753	0.0360555	0.011547		I	10 mM	0	0.0115326	0.016	0.0670398
	40 mM	0	0.0152753	0.0152753	0.01		I	40 mM	0	0.0264575	0.01	0		I	40 mM	0	0.0264575	0.0450925	3.39935e-17		I	40 mM	0	0.00793725	0.0057735	0.0064291
							I							I							I
							I							I							I
							I							I							I
							I							I							I
							I							I							I
							I							I							I
							I							I							I
							I							I							I
							I							I							I
							I							I							I
							I							I							I
							I							I							I
							I							I							I
							I							I							I
							I							I							I
							I							I							I
							I							I							I
			Statistics				I			Statistics				I			Statistics				I			Statistics
	Students T-test, two-tailed, equal variance:			P-Value			I	Students T-test, two-tailed, equal variance:			P-Value			I	Students T-test, two-tailed, equal variance:			P-Value			I	Students T-test, two-tailed, equal variance:			P-Value
	0 mM vs 4 mM at day 3			7.73075e-07			I	0 mM vs 4 mM at day 3			0.00077134			I	0 mM vs 4 mM at day 3			0.0495937			I	0 mM vs 4 mM at day 3			8.07983e-05
	0 mM vs 10 mM at day 3			5.93879e-07			I	0 mM vs 10 mM at day 3			6.35049e-06			I	0 mM vs 10 mM at day 3			2.4153e-10			I	0 mM vs 10 mM at day 3			6.50715e-05
	0 mM vs 40 mM at day 3			1.94538e-07				0 mM vs 40 mM at day 3			2.74384e-08				0 mM vs 40 mM at day 3			6.20498e-64				0 mM vs 40 mM at day 3			3.32464e-06

## Sheet: Fig 1F
			0 mM Nh4Cl			0 mM Nh4Cl			4 mM Nh4Cl			4 mM Nh4Cl			10 mM Nh4Cl			10 mM Nh4Cl			40 mM Nh4Cl			40 mM Nh4Cl
						with nocodazole						with nocodazole						with nocodazole						with nocodazole
	Sample	DAPI (Cells)	p-H3(ser) positive	Frequency	DAPI (Cells)	"+ Nocodazole"	Frequency	DAPI (Cells)	p-H3(ser) positive	Frequency	DAPI (Cells)	p-H3(ser) positive	Frequency	DAPI (Cells)	p-H3(ser) positive	Frequency	DAPI (Cells)	p-H3(ser) positive	Frequency	DAPI (Cells)	p-H3(ser) positive	Frequency	DAPI (Cells)	p-H3(ser) positive	Frequency
	1	9		0	12	3	0.25	24		0	52	12	0.230769	26		0	35	1	0.0285714	11		0	19		0
	2	13		0	14	2	0.142857	24	2	0.0833333	38	3	0.0789474	27	1	0.037037	25	1	0.04	21		0	18		0
	3	6		0	12	1	0.0833333	36	2	0.0555556	42	0	0	32	2	0.0625	36	1	0.0277778	18		0	17		0
	4	8	1	0.125	11	2	0.181818	23	1	0.0434783	38	0	0	35		0	29	3	0.103448	19		0	24		0
	5	12		0	7	1	0.142857	25		0	44	8	0.181818	30		0	33	5	0.151515	22	1	0.0454545	18		0
	6	6		0	12	1	0.0833333	27		0	31	2	0.0645161	30	2	0.0666667	29		0	20		0	13		0
	7	10		0	12	1	0.0833333	33	2	0.0606061	27	2	0.0740741	37		0	32	3	0.09375	24		0	19	2	0.105263
	8	9	1	0.111111	11	2	0.181818	19		0	38	6	0.157895	31		0	28	2	0.0714286	21		0	13		0
	9	10		0	13	3	0.230769
	10	6	1	0.166667	15	1	0.0666667
			Average Freq.	0.0402778			0.144679			0.0303717			0.0985025			0.0207755			0.0645614			0.00568182			0.0131579
			STDEV Freq.	0.06627			0.0655279			0.0342571			0.0840945			0.0299272			0.0498455			0.0160706			0.0372161
			SEM	0.0209564			0.0207217			0.0121117			0.0297319			0.0105809			0.0176231			0.00568182			0.0131579
			Average Freq.	0mM	4mM	10mM	40mM
			Mock	0.0402778	0.0303717	0.0207755	0.00568182
			Nocodazole	0.144679	0.0985025	0.0645614	0.0131579
			SEM	0mM	4mM	10mM	40mM
			Mock	0.0209564	0.0121117	0.0105809	0.00568182		Statistics
			Nocodazole	0.0207217	0.0297319	0.0176231	0.0131579		0mM with nocodazole vs 4mM with nocodazole						0mM with nocodazole vs 10mM with nocodazole						0mM with nocodazole vs 10mM with nocodazole
									t-Test: Two-Sample Assuming Equal Variances						t-Test: Two-Sample Assuming Equal Variances						t-Test: Two-Sample Assuming Equal Variances
										Variable 1	Variable 2					Variable 1	Variable 2					Variable 1	Variable 2
									Mean	0.144679	0.0985025				Mean	0.144679	0.0645614				Mean	0.144679	0.0131579
									Variance	0.0042939	0.00707188				Variance	0.0042939	0.00248458				Variance	0.0042939	0.00138504
									Observations	10	8				Observations	10	8				Observations	10	8
									Pooled Variance	0.00550927					Pooled Variance	0.00350232					Pooled Variance	0.00302128
									Hypothesized Mean Difference	0					Hypothesized Mean Difference	0					Hypothesized Mean Difference	0
									df	16					df	16					df	16
									t Stat	1.31154					t Stat	2.85402					t Stat	5.04438
									P(T<=t) one-tail	0.104093					P(T<=t) one-tail	0.00574253					P(T<=t) one-tail	5.98379e-05
									t Critical one-tail	1.74588					t Critical one-tail	1.74588					t Critical one-tail	1.74588
									P(T<=t) two-tail	0.208186					P(T<=t) two-tail	0.0114851					P(T<=t) two-tail	0.000119676
									t Critical two-tail	2.11991					t Critical two-tail	2.11991					t Critical two-tail	2.11991

## Sheet: Fig 2D
		Lane 1	Lane 2	Lane 3	Lane 4
	Rb Total	27.843	32.828	24.433	14.896
	Hyper-Rb	29.225	38.43	23.146	9.199
	Hypo-Rb	24.553	30.549	26.542	18.357
		Lane 1	Lane 2	Lane 3	Lane 4
	Cyclin D1	24.763	28.117	33.774	13.346
		Lane 1	Lane 2	Lane 3	Lane 4
	p-H3(ser10)	59.629	38.861	1.511	0
		Lane 1	Lane 2	Lane 3	Lane 4
	Ponceau S	21.667	26.626	25.847	25.859
		Lane 1	Lane 2	Lane 3	Lane 4	Lane 5
	g-H2AX	12.369	18.241	9.323	7.421	52.645
		Lane 1	Lane 2	Lane 3	Lane 4	Lane 5
	p-p53(ser15)	0	0	9.228	0	90.722
		Lane 1	Lane 2	Lane 3	Lane 4	Lane 5
	Ponceau S	23.132	22.972	18.612	16.178	19.107
		Lane 1	Lane 2	Lane 3	Lane 4	Lane 5
	c-PARP	0	0	0	0	100
		Lane 1	Lane 2	Lane 3	Lane 4	Lane 5
	c-Caspase 3	6.577	6.032	3.195	7.874	76.322
		Lane 1	Lane 2	Lane 3	Lane 4	Lane 5
	Ponceau S	17.53	19.228	19.111	22.784	21.346

## Sheet: Fig 4A
		Lane 1	Lane 2	Lane 3	Lane 4					Lane 1	Lane 2	Lane 3	Lane 4					Lane 1	Lane 2	Lane 3	Lane 4
	LC3B-II	0	0.921	34.918	64.161				LC3B-II	0	7.64	31.904	60.456				LC3B-II	2.868	17.936	22.481	56.715
		Lane 1	Lane 2	Lane 3	Lane 4					Lane 1	Lane 2	Lane 3	Lane 4					Lane 1	Lane 2	Lane 3	Lane 4
	Ponceau S	26.916	26.002	23.83	23.253				Ponceau S	26.999	26.47	24.83	21.701				Ponceau S	30.825	27.388	21.293	20.495

## Sheet: Fig 4D
		-	+	+	+	NH4CL
		-	-	+	-	EBSS
		-	-	-	+	HBSS
	Cell#	WIPI2 dots	WIPI2 dots	WIPI2 dots	WIPI2 dots
	1	3	1	14	19
	2	1	2	12	21				Statistics
	3	2	3	12	17			Students T-test, two-tailed, equal variance:			P-Value
	4	6	1	16	14			0 mM vs 4 mM			0.309802
	5	3	2	12	20			0 mM vs 4 mM + EBSS			2.30945e-16
	6	1	6	21	17			0 mM vs 4 mM + HBSS			5.65828e-16
	7	6	3	11	16
	8	3	5	17	11
	9	3	14	16	17
	10	0	0	28	23
	11	3	0	12	10
	12	4	5	17	15
	13	3	0	23	13
	14	1	6	17	17
	15	3	3	20	13
	16	5	4	17	16
	17	4	4	15	16
	18	0	1	14	30
	19	0	6	16	14
	20	2	4	25	15
	21	2	2	17	11
	Average	2.61905	3.42857	16.7619	16.4286
	STDEV	1.77415	3.13961	4.5045	4.52296

## Sheet: Fig 4E
		Replica #1												Replica #2												Replica #3												Replica #4
		0mM	0mM	4mM	4mM	10mM	10mM	40mM	40mM	NH4Cl				0mM	0mM	4mM	4mM	10mM	10mM	40mM	40mM	NH4Cl				0mM	0mM	4mM	4mM	10mM	10mM	40mM	40mM	NH4Cl				0mM	0mM	4mM	4mM	10mM	10mM	40mM	40mM	NH4Cl
			+		+		+		+	Bafilomycin A1 (200nM)					+		+		+		+	Bafilomycin A1 (200nM)					+		+		+		+	Bafilomycin A1 (200nM)					+		+		+		+	Bafilomycin A1 (200nM)
		1.435	11.61	1.403	15.562	9.338	20.093	19.019	21.54	Lc3B-II (Densitometry ImageJ)				0.875	5.572	3.034	17.008	14.664	13.85	22.599	21	Lc3B-II (Densitometry ImageJ)				0.577	22.452	6.867	16.136	11.341	9.625	15.623	17.379	Lc3B-II (Densitometry ImageJ)				1.268	14.419	8.255	10.178	12.988	15.807	18.289	16.795	Lc3B-II (Densitometry ImageJ)
		10.042	13.909	11.825	13.792	10.638	12.805	12.861	14.129	Ponceau S (Densitometry ImageJ)				12.991	11.512	12.484	12.868	13.332	13.848	11.757	11.209	Ponceau S (Densitometry ImageJ)				13.495	15.364	14.058	12.401	12.827	6.765	11.839	13.249	Ponceau S (Densitometry ImageJ)				17.014	14.168	13.282	10.836	11.043	9.681	11.417	13.56	Ponceau S (Densitometry ImageJ)
		0.1429	0.834711	0.118647	1.12834	0.877797	1.56915	1.47881	1.52452	Lc3B-II/Ponceau S expression				0.0673543	0.484017	0.243031	1.32173	1.09991	1.00014	1.92217	1.87349	Lc3B-II/Ponceau S expression				0.0427566	1.46134	0.488476	1.30119	0.884151	1.42276	1.31962	1.31172	Lc3B-II/Ponceau S expression				0.0745269	1.01772	0.621518	0.939276	1.17613	1.63279	1.60191	1.23857	Lc3B-II/Ponceau S expression
					Relative LC3B-II expression									Flux (Baf-no Baf)
		0mM	0mM	4mM	4mM	10mM	10mM	40mM	40mM	NH4Cl				Flux (Baf-no Baf)
			+		+		+		+	Baf A1 (200nM)			0mM	4mM	10mM	40mM	NH4Cl
	Replica1	0.1429	0.834711	0.118647	1.12834	0.877797	1.56915	1.47881	1.52452			Replica1	0.691812	1.00969	0.691356	0.0457121
	Replica2	0.0673543	0.484017	0.243031	1.32173	1.09991	1.00014	1.92217	1.87349			Replica2	0.416662	1.0787	-0.0997656	-0.0486795
	Replica3	0.0427566	1.46134	0.488476	1.30119	0.884151	1.42276	1.31962	1.31172			Replica3	1.41858	0.812709	0.538614	-0.00789995
	Replica4	0.0745269	1.01772	0.621518	0.939276	1.17613	1.63279	1.60191	1.23857			Replica4	0.943189	0.317759	0.456656	-0.36334
	Replica5	0.20197	1.85478	0.567456	1.30145	1.35839	1.35906	0.9511	0.361574			Replica5	1.65281	0.733994	0.000673779	-0.589526
	Average	0.105901	1.13051	0.407826	1.1984	1.07928	1.39678	1.45472	1.26198			Average	1.02461	0.79057	0.317507	-0.192747
	STDEV	0.0652984	0.536698	0.217044	0.164657	0.203948	0.247401	0.357996	0.560498			STDEV	0.509124	0.299279	0.347316	0.273094
				Figure							Statistics
		Average									0mM vs 0mM with Bafilomycin					4mM vs 4mM with Bafilomycin
			-	+	Baf A1						t-Test: Two-Sample Assuming Unequal Variances					t-Test: Two-Sample Assuming Unequal Variances
		0mM	0.105901	1.13051
		4mM	0.407826	1.1984								Variable 1	Variable 2				Variable 1	Variable 2
		10mM	1.07928	1.39678							Mean	0.105901	1.13051			Mean	0.407826	1.1984
		40mM	1.45472	1.26198							Variance	0.00426388	0.288045			Variance	0.0471081	0.0271121
											Observations	5	5			Observations	5	5
		STDV									Hypothesized Mean Difference	0				Hypothesized Mean Difference	0
			-	+	Baf A1						df	4				df	7
		0mM	0.0652984	0.536698							t Stat	-4.23762				t Stat	-6.4888
		4mM	0.217044	0.164657							P(T<=t) one-tail	0.00664438				P(T<=t) one-tail	0.000168837
		10mM	0.203948	0.247401							t Critical one-tail	2.13185				t Critical one-tail	1.89458
		40mM	0.357996	0.560498							P(T<=t) two-tail	0.0132888				P(T<=t) two-tail	0.000337675
											t Critical two-tail	2.77645				t Critical two-tail	2.36462
											10mM vs 10mM with Bafilomycin					40mM vs 40mM with Bafilomycin
											t-Test: Two-Sample Assuming Unequal Variances					t-Test: Two-Sample Assuming Unequal Variances
												Variable 1	Variable 2				Variable 1	Variable 2
											Mean	1.07928	1.39678			Mean	1.45472	1.26198
											Variance	0.0415946	0.0612072			Variance	0.128161	0.314158
											Observations	5	5			Observations	5	5
											Hypothesized Mean Difference	0				Hypothesized Mean Difference	0
											df	8				df	7
											t Stat	-2.21431				t Stat	0.648043
											P(T<=t) one-tail	0.0288461				P(T<=t) one-tail	0.268813
											t Critical one-tail	1.85955				t Critical one-tail	1.89458
											P(T<=t) two-tail	0.0576922				P(T<=t) two-tail	0.537625
											t Critical two-tail	2.306				t Critical two-tail	2.36462
[truncated: 9 more columns]

## Sheet: Fig 5A
			Lane 1	Lane 2	Lane 3	Lane 4	Lane 5
		NBR1	6.595	30.16	23.306	8.154	31.785
			Lane 1	Lane 2	Lane 3	Lane 4	Lane 5
		p62	9.668	30.561	23.738	9.251	26.782
			Lane 1	Lane 2	Lane 3	Lane 4	Lane 5
		LC3B-II	7.078	24.067	22.715	13.008	33.132
			Lane 1	Lane 2	Lane 3	Lane 4	Lane 5
		Ponceau S	22.258	22.917	18.971	18.816	17.038

## Sheet: Fig 5B
			Lane 1	Lane 2	Lane 3	Lane 4	Lane 5	Lane 6
		NBR1	42.067	1.750	5.827	35.452	7.707	7.198
			Lane 1	Lane 2	Lane 3	Lane 4	Lane 5	Lane 6
		p62	37.325	3.614	12.163	21.704	11.286	13.908
			Lane 1	Lane 2	Lane 3	Lane 4	Lane 5	Lane 6
		NCOA4	64.434	3.253	4.019	20.347	3.369	4.578
			Lane 1	Lane 2	Lane 3	Lane 4	Lane 5	Lane 6
		LC3B-II	27.439	9.231	4.260	40.036	14.131	4.903
			Lane 1	Lane 2	Lane 3	Lane 4	Lane 5	Lane 6
		Ponceau S	16.178	16.736	17.021	17.412	16.555	16.098

## Sheet: Fig 5C
			Lane 1	Lane 2	Lane 3	Lane 4	Lane 5	Lane 6	Lane 7	Lane 8
		NBR1	2.373	3.071	12.56	3.106	24.85	5.16	25.701	23.18
			Lane 1	Lane 2	Lane 3	Lane 4	Lane 5	Lane 6	Lane 7	Lane 8
		p62	4.227	1.747	16.471	2.206	29.802	3.969	27.105	14.473
			Lane 1	Lane 2	Lane 3	Lane 4	Lane 5	Lane 6	Lane 7	Lane 8
		NCOA4	0	0	4.75	0	30.376	0	49.448	15.426
			Lane 1	Lane 2	Lane 3	Lane 4	Lane 5	Lane 6	Lane 7	Lane 8
		LC3B-II	0	0	6.599	0	32.919	4.132	33.693	22.656
			Lane 1	Lane 2	Lane 3	Lane 4	Lane 5	Lane 6	Lane 7	Lane 8
		CathepsinD (pro)	2.16	1.236	19.328	2.814	21.607	9.771	28.075	15.011
		CathepsinD (Mature)	25.04	24.497	6.428	27.398	1.944	9.45	2.647	2.597
			Lane 1	Lane 2	Lane 3	Lane 4	Lane 5	Lane 6	Lane 7	Lane 8
		Ponceau S	10.801	11.885	12.925	12.14	15.008	11.681	14.323	11.237

## Sheet: Fig 5E
					Day 1									Day 2									Day 3									Day 4										DAY 0-4
			pH 7.5				pH 6.8					pH 7.5				pH 6.8					pH 7.5				pH 6.8					pH 7.5				pH 6.8
	NH4CL (mM)	0	4	10	40	0	4	10	40		0	4	10	40	0	4	10	40		0	4	10	40	0	4	10	40		0	4	10	40	0	4	10	40
	n1	0.164	0.166	0.19	0.164	0.141	0.151	0.189	0.177		0.35	0.35	0.25	0.19	0.2	0.22	0.22	0.19		0.6	0.59	0.3	0.24	0.35	0.38	0.3	0.23		1.275	0.99	0.375	0.285	0.53	0.525	0.585	0.18
	n2	0.188	0.16	0.19	0.184	0.148	0.15	0.195	0.157		0.36	0.34	0.28	0.15	0.17	0.22	0.21	0.15		0.7	0.58	0.3	0.23	0.31	0.34	0.32	0.25		1.5	0.96	0.36	0.285	0.59	0.675	0.54	0.195
	n3	0.174	0.17	0.2	0.17	0.148	0.179	0.15	0.139		0.37	0.35	0.27	0.16	0.22	0.23	0.22	0.18		0.66	0.58	0.33	0.24	0.36	0.39	0.35	0.21		1.5	0.96	0.375	0.285	0.625	0.585	0.54	0.165
	Average	0.175333	0.165333	0.193333	0.172667	0.145667	0.16	0.178	0.157667		0.36	0.346667	0.266667	0.166667	0.196667	0.223333	0.216667	0.173333		0.653333	0.583333	0.31	0.236667	0.34	0.37	0.323333	0.23		1.425	0.97	0.37	0.285	0.581667	0.595	0.555	0.18
	STDEV	0.0120554	0.00503322	0.0057735	0.0102632	0.00404145	0.0164621	0.0244336	0.0190088		0.01	0.0057735	0.0152753	0.0208167	0.0251661	0.0057735	0.0057735	0.0208167		0.0503322	0.0057735	0.0173205	0.0057735	0.0264575	0.0264575	0.0251661	0.02		0.129904	0.0173205	0.00866025	0	0.0480451	0.0754983	0.0259808	0.015
					Day 0-4
					(Average)
			pH 7.5				pH 6.8
		0	4	10	40	0	4	10	40	NH4CL (mM)
	0	0.08	0.08	0.08	0.08	0.08	0.08	0.08	0.08
	1	0.175333	0.165333	0.193333	0.172667	0.145667	0.16	0.178	0.157667
	2	0.36	0.346667	0.266667	0.166667	0.196667	0.223333	0.216667	0.173333
	3	0.653333	0.583333	0.31	0.236667	0.34	0.37	0.323333	0.23
	4	1.425	0.97	0.37	0.285	0.581667	0.595	0.555	0.18
					Day 0-4
					(STDEV)
			pH 7.5				pH 6.8
		0	4	10	40	0	4	10	40
	0	0	0	0	0	0	0	0	0
	1	0.0120554	0.00503322	0.0057735	0.0102632	0.00404145	0.0164621	0.0244336	0.0190088
	2	0.01	0.0057735	0.0152753	0.0208167	0.0251661	0.0057735	0.0057735	0.0208167
	3	0.0503322	0.0057735	0.0173205	0.0057735	0.0264575	0.0264575	0.0251661	0.02
	4	0.129904	0.0173205	0.00866025	0	0.0480451	0.0754983	0.0259808	0.015
													Statistics (for pH 7.5)										Statistics (for pH 6.8)
													Two-tailed Students T-test			p-Value							Two-tailed Students T-test			p-Value
													0 mM (day 4) vs 4 mM (day 4)			0.0038508							0 mM (day 4) vs 4 mM (day 4)			0.809091
													0 mM (day 4) vs 10 mM (day 4)			0.000149514							0 mM (day 4) vs 10 mM (day 4)			0.44538
													0 mM (day 4) vs 40 mM (day 4)			0.000109232							0 mM (day 4) vs 40 mM (day 4)			0.000158791

[truncated: 5 more sheets: Fig 5F, Fig 5G, Fig 5H, Fig S2, Fig S4]
